# Supplementary material for: Insights into Early Onset Colorectal Cancer through Analysis of Normal Colon Organoids of Familial Adenomatous Polyposis Patients
Source: Cancers (Basel). 2022 Aug 26;14(17):4138. doi: 10.3390/cancers14174138 (PMC9454756; doi:10.3390/cancers14174138)
Supplement: Supplementary file 1 [file cancers-14-04138-s001.zip]

Archive with 11 entries (11 files):
- FigureS1.tiff
- FigureS2.tiff
- TableS1.csv
- TableS2.xlsx
- TableS3.csv
- TableS4.csv
- TableS5.xlsx
- TableS6.xlsx
- TableS7.xlsx
- TableS8.xlsx
- TableS9.xlsx
