# Supplementary material for: Insights into Early Onset Colorectal Cancer through Analysis of Normal Colon Organoids of Familial Adenomatous Polyposis Patients
Source: Cancers (Basel). 2022 Aug 26;14(17):4138. doi: 10.3390/cancers14174138 (PMC9454756; doi:10.3390/cancers14174138)
Supplement: Supplementary file 1 [file cancers-14-04138-s001.zip › TableS1.csv]

SampleID	Phenotype	Age	Sex	SmokingStatus
P1055LCVCOM	CTL	22	female	Never
P1074LCVCOM	CTL	34	male	Former
P1112LCVCOM.2	CTL	50	female	Never
P1164LCVCOM	FAP	48	female	Never
P1169LCVCOM	FAP	24	male	Never
P1179LCVCOM	CTL	52	female	Current
P1210LCVCOM	CTL	47	female	Never
P1228LCVCOM	FAP	47	female	Never
P1229LCVCOM	CTL	53	female	Never
P1236LCVCOM	CTL	32	male	Never
P1261LCVCOM	FAP	29	male	Never
P1284LCVCOM	FAP	58	female	Never
P1291LCVCOM	FAP	19	male	Never
