# Supplementary material for: Insights into Early Onset Colorectal Cancer through Analysis of Normal Colon Organoids of Familial Adenomatous Polyposis Patients
Source: Cancers (Basel). 2022 Aug 26;14(17):4138. doi: 10.3390/cancers14174138 (PMC9454756; doi:10.3390/cancers14174138)
Supplement: Supplementary file 1 [file cancers-14-04138-s001.zip › TableS2.xlsx]

## Sheet: Sheet1
Summary	P1055LCVCOM	P1074LCVCOM	P1112LCVCOM-2	P1164LCVCOM	P1169LCVCOM	P1179LCVCOM	P1210LCVCOM	P1228LCVCOM	P1229LCVCOM	P1236LCVCOM	P1261LCVCOM	P1284LCVCOM	P1291LCVCOM	Average
Number of input reads |	50954484	34215952	33518539	54208317	45004749	44296822	33144565	40202512	44113637	34635860	42081071	37455638	51528400	4.19508e+07
Average input read length |	198	198	198	198	198	198	198	198	198	198	198	198	198	198
Uniquely mapped reads number |	42371924	26769309	27377473	44652114	35714391	35648812	26779014	33671597	35377938	27771134	33514663	29370152	42512801	3.39639e+07
Uniquely mapped reads % |	0.8316	0.7824	0.8168	0.8237	0.7936	0.8048	0.8079	0.8375	0.802	0.8018	0.7964	0.7841	0.825	0.808277
Average mapped length |	193.01	192.65	194.35	193.07	191.22	191.45	192.9	192.39	191.42	192.69	191.76	190.6	193.42	192.379
Number of splices: Total |	24623742	19477550	16780357	29219504	23522738	25440080	17221104	23667168	24060707	20321994	24881825	21002070	31440411	2.32046e+07
Number of splices: Annotated (sjdb) |	24336736	19459653	16758152	29196169	23494933	25419207	17202242	23648868	24034157	20302142	24858140	20983330	31412562	2.3162e+07
Number of splices: GT/AG |	24393288	19036909	16367303	28470647	22953931	24794467	16809449	23169645	23408463	19851077	24327388	20510892	30718856	2.26779e+07
Number of splices: GC/AG |	177302	329599	297039	528193	428831	478007	298618	370978	482269	348232	418348	367327	533005	389058
Number of splices: AT/AC |	17150	20673	16660	41317	24414	30088	20113	28293	25940	21203	25662	24342	32266	25240.1
Number of splices: Non-canonical |	36002	90369	99355	179347	115562	137518	92924	98252	144035	101482	110427	99509	156284	112390
Mismatch rate per base, % |	0.0038	0.0039	0.0038	0.004	0.0039	0.0038	0.0035	0.0037	0.0037	0.0037	0.0035	0.0037	0.0036	0.00373846
Deletion rate per base |	0.0001	0.0001	0.0001	0.0001	0.0001	0.0001	0.0001	0.0001	0.0001	0.0001	0.0001	0.0001	0.0001	0.0001
Deletion average length |	1.57	1.61	1.59	1.61	1.66	1.55	1.63	1.82	1.61	1.64	1.68	1.65	1.64	1.63538
Insertion rate per base |	0.0001	0	0.0001	0	0	0	0.0001	0	0	0	0	0	0	2.30769e-05
Insertion average length |	1.59	1.55	1.56	1.53	1.57	1.54	1.5	1.52	1.54	1.51	1.57	1.58	1.53	1.54538
Number of reads mapped to multiple loci |	3532096	2982500	2691283	3839208	3949946	3368831	2456499	2343198	3484091	2990856	2939771	2363335	3742933	3.12958e+06
% of reads mapped to multiple loci |	0.0693	0.0872	0.0803	0.0708	0.0878	0.0761	0.0741	0.0583	0.079	0.0864	0.0699	0.0631	0.0726	0.0749923
Number of reads mapped to too many loci |	59287	207257	183309	182872	268118	178073	149992	98787	193572	216038	155270	128163	199963	170823
% of reads mapped to too many loci |	0.0012	0.0061	0.0055	0.0034	0.006	0.004	0.0045	0.0025	0.0044	0.0062	0.0037	0.0034	0.0039	0.00421538
Number of reads unmapped: too many mismatches |	0	0	0	0	0	0	0	0	0	0	0	0	0	0
% of reads unmapped: too many mismatches |	0	0	0	0	0	0	0	0	0	0	0	0	0	0
Number of reads unmapped: too short |	4974939	4196978	3200273	5399454	5002853	5007627	3693915	4044909	4959996	3599801	5411447	5521632	4981600	4.61503e+06
% of reads unmapped: too short |	0.0976	0.1227	0.0955	0.0996	0.1112	0.113	0.1114	0.1006	0.1124	0.1039	0.1286	0.1474	0.0967	0.110815
Number of reads unmapped: other |	16238	59908	66201	134669	69441	93479	65145	44021	98040	58031	59920	72356	91103	71427.1
% of reads unmapped: other |	0.0003	0.0018	0.002	0.0025	0.0015	0.0021	0.002	0.0011	0.0022	0.0017	0.0014	0.0019	0.0018	0.00171538
Number of chimeric reads |	0	0	0	0	0	0	0	0	0	0	0	0	0	0
% of chimeric reads |	0	0	0	0	0	0	0	0	0	0	0	0	0	0
