# Supplementary material for: Insights into Early Onset Colorectal Cancer through Analysis of Normal Colon Organoids of Familial Adenomatous Polyposis Patients
Source: Cancers (Basel). 2022 Aug 26;14(17):4138. doi: 10.3390/cancers14174138 (PMC9454756; doi:10.3390/cancers14174138)
Supplement: Supplementary file 1 [file cancers-14-04138-s001.zip › TableS3.csv]

Category	term ID	term description	observed gene count	background gene count	strength	false discovery rate	matching proteins in your network (IDs)	matching proteins in your network (labels)
GO Process	GO:0044237	Cellular metabolic process	848	7513	0.08	1.08E-06	9606.ENSP00000001146,9606.ENSP00000003084,9606.ENSP00000005178,9606.ENSP00000026218,9606.ENSP00000074304,9606.ENSP00000075120,9606.ENSP00000155840,9606.ENSP00000155926,9606.ENSP00000168216,9606.ENSP00000176183,9606.ENSP00000176763,9606.ENSP00000178640,9606.ENSP00000184266,9606.ENSP00000192314,9606.ENSP00000199814,9606.ENSP00000207870,9606.ENSP00000209728,9606.ENSP00000209884,9606.ENSP00000210060,…	CYP26B1,CFTR,PDK4,PIGQ,INPP4A,SLC2A3,KCNQ1,TRIB2,HSD17B10,DRD4,STK10,MAP2K5,NDUFB4,GAL3ST2,RBM22,XYLB,CDC6,KLHL20,DHPS,SIRT1,MORC2,GTPBP1,RHBDD3,PMM1,PYGL,CSNK2A1,ABCD1,MMP2,DHODH,USB1,PLA2G15,PLAT,EIF3E,PYCRL,TGFB1,CPA4,NAMPT,STX1A,CEP41,CYP26A1,PNPO,PIGL,DRG2,CCL2,HDAC5,WFS1,CCND1,PRDM4,SNX3,BYSL,TRIM23,EHHADH,UMPS,ABTB1,RRP9,EIF1B,NEK4,TTL,NDUFS7,EVA1A,PPP3R1,WDR77,SYF2,ADCK1,FTSJ2,EGR2,RNF11,…
GO Process	GO:0006807	Nitrogen compound metabolic process	780	6852	0.08	1.60E-06	9606.ENSP00000003084,9606.ENSP00000005178,9606.ENSP00000026218,9606.ENSP00000155840,9606.ENSP00000155926,9606.ENSP00000167106,9606.ENSP00000168216,9606.ENSP00000176183,9606.ENSP00000176763,9606.ENSP00000178640,9606.ENSP00000192314,9606.ENSP00000199814,9606.ENSP00000209728,9606.ENSP00000209884,9606.ENSP00000210060,9606.ENSP00000212015,9606.ENSP00000215912,9606.ENSP00000216044,9606.ENSP00000216085,…	CFTR,PDK4,PIGQ,KCNQ1,TRIB2,VASH1,HSD17B10,DRD4,STK10,MAP2K5,GAL3ST2,RBM22,CDC6,KLHL20,DHPS,SIRT1,PIK3IP1,GTPBP1,RHBDD3,PMM1,CSNK2A1,ABCD1,MMP2,DHODH,USB1,PLA2G15,PLAT,EIF3E,PYCRL,TGFB1,CPA4,NAMPT,STX1A,PCOLCE,CEP41,PNPO,PIGL,DRG2,CCL2,HDAC5,WFS1,CCND1,PRDM4,SNX3,BYSL,PRSS16,TRIM23,EHHADH,UMPS,ABTB1,RRP9,EIF1B,NEK4,TFPI,TTL,EVA1A,PPP3R1,WDR77,SYF2,ADCK1,FTSJ2,EGR2,RNF11,MOCS3,RNF39,HIST1H4F,AARS2,…
GO Process	GO:0008152	Metabolic process	919	8298	0.07	1.60E-06	9606.ENSP00000001146,9606.ENSP00000003084,9606.ENSP00000005178,9606.ENSP00000026218,9606.ENSP00000074304,9606.ENSP00000075120,9606.ENSP00000155840,9606.ENSP00000155926,9606.ENSP00000167106,9606.ENSP00000168216,9606.ENSP00000176183,9606.ENSP00000176763,9606.ENSP00000178640,9606.ENSP00000182527,9606.ENSP00000184266,9606.ENSP00000192314,9606.ENSP00000199814,9606.ENSP00000207870,9606.ENSP00000209728,…	CYP26B1,CFTR,PDK4,PIGQ,INPP4A,SLC2A3,KCNQ1,TRIB2,VASH1,HSD17B10,DRD4,STK10,MAP2K5,TRAM2,NDUFB4,GAL3ST2,RBM22,XYLB,CDC6,KLHL20,DHPS,SIRT1,MORC2,PIK3IP1,GTPBP1,RHBDD3,PMM1,PYGL,CSNK2A1,ABCD1,MMP2,DHODH,USB1,PLA2G15,PDIA2,PLAT,EIF3E,PYCRL,TGFB1,CPA4,NAMPT,STX1A,PCOLCE,CEP41,CYP26A1,PNPO,PIGL,DRG2,CCL2,COL1A1,HDAC5,WFS1,CCND1,PRDM4,SNX3,BYSL,PRSS16,TRIM23,EHHADH,UMPS,ABTB1,RRP9,EIF1B,NEK4,TFPI,TTL,ND…
GO Process	GO:0044260	Cellular macromolecule metabolic process	593	4976	0.1	1.60E-06	9606.ENSP00000003084,9606.ENSP00000005178,9606.ENSP00000026218,9606.ENSP00000155926,9606.ENSP00000168216,9606.ENSP00000176763,9606.ENSP00000178640,9606.ENSP00000192314,9606.ENSP00000209728,9606.ENSP00000209884,9606.ENSP00000210060,9606.ENSP00000212015,9606.ENSP00000216044,9606.ENSP00000216085,9606.ENSP00000216259,9606.ENSP00000216392,9606.ENSP00000217244,9606.ENSP00000219070,9606.ENSP00000220809,…	CFTR,PDK4,PIGQ,TRIB2,HSD17B10,STK10,MAP2K5,GAL3ST2,CDC6,KLHL20,DHPS,SIRT1,GTPBP1,RHBDD3,PMM1,PYGL,CSNK2A1,MMP2,PLAT,EIF3E,TGFB1,CPA4,STX1A,CEP41,PIGL,DRG2,CCL2,HDAC5,WFS1,CCND1,PRDM4,SNX3,TRIM23,EHHADH,ABTB1,EIF1B,NEK4,TTL,EVA1A,PPP3R1,ADCK1,FTSJ2,EGR2,RNF11,MOCS3,RNF39,HIST1H4F,AARS2,BMP4,SH2D3A,FOSB,NR1D1,PHPT1,LIF,PIAS1,ARHGEF6,MKNK2,LMAN1,RRM2B,JUND,CALY,GRWD1,PPIL4,PRKAB2,THAP1,EEFSEC,CHRM3,…
GO Process	GO:0043170	Macromolecule metabolic process	706	6137	0.09	1.87E-06	9606.ENSP00000003084,9606.ENSP00000005178,9606.ENSP00000026218,9606.ENSP00000155926,9606.ENSP00000167106,9606.ENSP00000168216,9606.ENSP00000176763,9606.ENSP00000178640,9606.ENSP00000192314,9606.ENSP00000199814,9606.ENSP00000209728,9606.ENSP00000209884,9606.ENSP00000210060,9606.ENSP00000212015,9606.ENSP00000215912,9606.ENSP00000216044,9606.ENSP00000216085,9606.ENSP00000216259,9606.ENSP00000216392,…	CFTR,PDK4,PIGQ,TRIB2,VASH1,HSD17B10,STK10,MAP2K5,GAL3ST2,RBM22,CDC6,KLHL20,DHPS,SIRT1,PIK3IP1,GTPBP1,RHBDD3,PMM1,PYGL,CSNK2A1,MMP2,USB1,PLAT,EIF3E,TGFB1,CPA4,STX1A,PCOLCE,CEP41,PIGL,DRG2,CCL2,HDAC5,WFS1,CCND1,PRDM4,SNX3,BYSL,PRSS16,TRIM23,EHHADH,ABTB1,RRP9,EIF1B,NEK4,TFPI,TTL,EVA1A,PPP3R1,WDR77,SYF2,ADCK1,FTSJ2,EGR2,RNF11,MOCS3,RNF39,HIST1H4F,AARS2,BMP4,SH2D3A,FOSB,NR1D1,PHPT1,LIF,PIAS1,ARHGEF6,M…
GO Process	GO:0044238	Primary metabolic process	814	7332	0.07	1.67E-05	9606.ENSP00000001146,9606.ENSP00000003084,9606.ENSP00000005178,9606.ENSP00000026218,9606.ENSP00000074304,9606.ENSP00000075120,9606.ENSP00000155840,9606.ENSP00000155926,9606.ENSP00000167106,9606.ENSP00000168216,9606.ENSP00000176763,9606.ENSP00000178640,9606.ENSP00000192314,9606.ENSP00000199814,9606.ENSP00000207870,9606.ENSP00000209728,9606.ENSP00000209884,9606.ENSP00000210060,9606.ENSP00000212015,…	CYP26B1,CFTR,PDK4,PIGQ,INPP4A,SLC2A3,KCNQ1,TRIB2,VASH1,HSD17B10,STK10,MAP2K5,GAL3ST2,RBM22,XYLB,CDC6,KLHL20,DHPS,SIRT1,MORC2,PIK3IP1,GTPBP1,RHBDD3,PMM1,PYGL,CSNK2A1,ABCD1,MMP2,DHODH,USB1,PLA2G15,PLAT,EIF3E,PYCRL,TGFB1,CPA4,NAMPT,STX1A,PCOLCE,CEP41,CYP26A1,PIGL,DRG2,CCL2,HDAC5,WFS1,CCND1,PRDM4,SNX3,BYSL,PRSS16,TRIM23,EHHADH,UMPS,ABTB1,RRP9,EIF1B,NEK4,TFPI,TTL,EVA1A,PPP3R1,WDR77,SYF2,ADCK1,FTSJ2,EG…
GO Process	GO:0071704	Organic substance metabolic process	855	7755	0.07	1.67E-05	9606.ENSP00000001146,9606.ENSP00000003084,9606.ENSP00000005178,9606.ENSP00000026218,9606.ENSP00000074304,9606.ENSP00000075120,9606.ENSP00000155840,9606.ENSP00000155926,9606.ENSP00000167106,9606.ENSP00000168216,9606.ENSP00000176183,9606.ENSP00000176763,9606.ENSP00000178640,9606.ENSP00000192314,9606.ENSP00000199814,9606.ENSP00000207870,9606.ENSP00000209728,9606.ENSP00000209884,9606.ENSP00000210060,…	CYP26B1,CFTR,PDK4,PIGQ,INPP4A,SLC2A3,KCNQ1,TRIB2,VASH1,HSD17B10,DRD4,STK10,MAP2K5,GAL3ST2,RBM22,XYLB,CDC6,KLHL20,DHPS,SIRT1,MORC2,PIK3IP1,GTPBP1,RHBDD3,PMM1,PYGL,CSNK2A1,ABCD1,MMP2,DHODH,USB1,PLA2G15,PLAT,EIF3E,PYCRL,TGFB1,CPA4,NAMPT,STX1A,PCOLCE,CEP41,CYP26A1,PNPO,PIGL,DRG2,CCL2,HDAC5,WFS1,CCND1,PRDM4,SNX3,BYSL,PRSS16,TRIM23,EHHADH,UMPS,ABTB1,RRP9,EIF1B,NEK4,TFPI,TTL,EVA1A,PPP3R1,WDR77,SYF2,ADCK…
GO Process	GO:0043412	Macromolecule modification	406	3277	0.12	1.94E-05	9606.ENSP00000003084,9606.ENSP00000005178,9606.ENSP00000026218,9606.ENSP00000155926,9606.ENSP00000168216,9606.ENSP00000176763,9606.ENSP00000178640,9606.ENSP00000209884,9606.ENSP00000210060,9606.ENSP00000212015,9606.ENSP00000216085,9606.ENSP00000216259,9606.ENSP00000217244,9606.ENSP00000220809,9606.ENSP00000221930,9606.ENSP00000222482,9606.ENSP00000222812,9606.ENSP00000223208,9606.ENSP00000225609,…	CFTR,PDK4,PIGQ,TRIB2,HSD17B10,STK10,MAP2K5,KLHL20,DHPS,SIRT1,RHBDD3,PMM1,CSNK2A1,PLAT,TGFB1,CPA4,STX1A,CEP41,PIGL,CCL2,HDAC5,WFS1,CCND1,PRDM4,SNX3,TRIM23,EHHADH,NEK4,TTL,EVA1A,PPP3R1,ADCK1,FTSJ2,EGR2,RNF11,MOCS3,RNF39,AARS2,BMP4,SH2D3A,PHPT1,LIF,PIAS1,ARHGEF6,MKNK2,LMAN1,PPIL4,PRKAB2,CHRM3,MKRN1,KRAS,DDB2,RNF38,RNF144B,CTDSPL2,THBS1,HERC2,NAA25,MAPK6,SPAG9,MGRN1,ALG1,PPM1F,UBE2R2,BRD4,P4HA1,PALD1…
GO Process	GO:0010468	Regulation of gene expression	560	4813	0.09	5.01E-05	9606.ENSP00000001146,9606.ENSP00000155840,9606.ENSP00000155926,9606.ENSP00000178640,9606.ENSP00000199814,9606.ENSP00000209728,9606.ENSP00000212015,9606.ENSP00000215862,9606.ENSP00000216044,9606.ENSP00000216237,9606.ENSP00000217289,9606.ENSP00000218104,9606.ENSP00000219478,9606.ENSP00000219746,9606.ENSP00000220849,9606.ENSP00000221327,9606.ENSP00000221561,9606.ENSP00000221930,9606.ENSP00000222553,…	CYP26B1,KCNQ1,TRIB2,MAP2K5,RBM22,CDC6,SIRT1,MORC2,GTPBP1,L3MBTL2,FERMT1,ABCD1,ZNF500,TOX3,EIF3E,ZNF180,AES,TGFB1,NAMPT,HBP1,SERPINE1,RASD1,COL1A1,HDAC5,WFS1,CCND1,PANX1,PRDM4,IL23A,ELK3,CLEC4A,MDFI,ABTB1,EIF1B,NEK4,WNT6,ID2,PPP3R1,WDR77,PKD2,TGFB3,ELF1,EGR1,EGR2,HIST1H4F,BMP4,FOSB,NR1D1,ATG14,ZNF10,LIF,SMO,PIAS1,ZNF232,MKNK2,MEGF8,JUND,LRP3,PPIL4,RBM39,THAP1,SERPINF1,EEFSEC,PABPC1L,ZBED3,RFXAP,BT…
GO Process	GO:0060255	Regulation of macromolecule metabolic process	717	6407	0.08	6.32E-05	9606.ENSP00000001146,9606.ENSP00000155840,9606.ENSP00000155926,9606.ENSP00000176183,9606.ENSP00000176763,9606.ENSP00000178640,9606.ENSP00000199814,9606.ENSP00000209728,9606.ENSP00000212015,9606.ENSP00000215862,9606.ENSP00000216044,9606.ENSP00000216085,9606.ENSP00000216237,9606.ENSP00000217244,9606.ENSP00000217289,9606.ENSP00000218104,9606.ENSP00000219478,9606.ENSP00000219746,9606.ENSP00000220809,…	CYP26B1,KCNQ1,TRIB2,DRD4,STK10,MAP2K5,RBM22,CDC6,SIRT1,MORC2,GTPBP1,RHBDD3,L3MBTL2,CSNK2A1,FERMT1,ABCD1,ZNF500,TOX3,PLAT,EIF3E,ZNF180,AES,TGFB1,RASIP1,NAMPT,HBP1,PCOLCE,SERPINE1,RASD1,CCL2,COL1A1,HDAC5,WFS1,CCND1,PANX1,PRDM4,IL23A,ELK3,CLEC4A,SNX3,MDFI,ABTB1,EIF1B,NEK4,TFPI,WNT6,ID2,PPP3R1,WDR77,PKD2,CCNI,TGFB3,ELF1,EGR1,EGR2,HIST1H4F,EFNB2,BMP4,SH2D3A,FOSB,NR1D1,ATG14,ZNF10,LIF,SMO,PIAS1,ZNF232,…
GO Process	GO:0006725	Cellular aromatic compound metabolic process	359	2882	0.12	6.90E-05	9606.ENSP00000155840,9606.ENSP00000168216,9606.ENSP00000176183,9606.ENSP00000199814,9606.ENSP00000209728,9606.ENSP00000212015,9606.ENSP00000216044,9606.ENSP00000216259,9606.ENSP00000218104,9606.ENSP00000219240,9606.ENSP00000219281,9606.ENSP00000220849,9606.ENSP00000221930,9606.ENSP00000222553,9606.ENSP00000225573,9606.ENSP00000227507,9606.ENSP00000228437,9606.ENSP00000230340,9606.ENSP00000232607,…	KCNQ1,HSD17B10,DRD4,RBM22,CDC6,SIRT1,GTPBP1,PMM1,ABCD1,DHODH,USB1,EIF3E,TGFB1,NAMPT,PNPO,CCND1,PRDM4,BYSL,UMPS,RRP9,WDR77,SYF2,FTSJ2,EGR2,MOCS3,HIST1H4F,AARS2,FOSB,UROD,NR1D1,RRM2B,DHX35,JUND,RBM39,AOC2,THAP1,UTP3,PABPC1L,DDB2,BIVM,CARS2,HERC2,UTP20,C14orf166,PHF3,MCM4,MLYCD,ZC3H3,E2F3,MED15,HIRA,PAX8,POLR1A,ARID4B,GUCY1B3,CASC3,GPBP1,MCM2,LEF1,ABCB6,UBE2B,POLA2,PON3,ZNF45,SLC6A3,POLR2D,TRMT10A,R…
GO Process	GO:0046483	Heterocycle metabolic process	355	2840	0.12	6.90E-05	9606.ENSP00000155840,9606.ENSP00000168216,9606.ENSP00000199814,9606.ENSP00000209728,9606.ENSP00000212015,9606.ENSP00000216044,9606.ENSP00000216259,9606.ENSP00000218104,9606.ENSP00000219240,9606.ENSP00000219281,9606.ENSP00000220849,9606.ENSP00000220966,9606.ENSP00000221930,9606.ENSP00000222553,9606.ENSP00000225573,9606.ENSP00000227507,9606.ENSP00000228437,9606.ENSP00000230340,9606.ENSP00000232607,…	KCNQ1,HSD17B10,RBM22,CDC6,SIRT1,GTPBP1,PMM1,ABCD1,DHODH,USB1,EIF3E,PYCRL,TGFB1,NAMPT,PNPO,CCND1,PRDM4,BYSL,UMPS,RRP9,WDR77,SYF2,FTSJ2,EGR2,MOCS3,HIST1H4F,AARS2,FOSB,UROD,NR1D1,RRM2B,DHX35,JUND,RBM39,THAP1,UTP3,PABPC1L,DDB2,BIVM,CARS2,HERC2,UTP20,C14orf166,PHF3,MCM4,MLYCD,ZC3H3,E2F3,MED15,HIRA,PAX8,POLR1A,ARID4B,GUCY1B3,CASC3,GPBP1,MCM2,LEF1,ABCB6,UBE2B,POLA2,PON3,ZNF45,POLR2D,TRMT10A,RPL37,GINS4,…
GO Process	GO:0071840	Cellular component organization or biogenesis	640	5633	0.08	6.90E-05	9606.ENSP00000001146,9606.ENSP00000002829,9606.ENSP00000003084,9606.ENSP00000039989,9606.ENSP00000167586,9606.ENSP00000168216,9606.ENSP00000173229,9606.ENSP00000182527,9606.ENSP00000184266,9606.ENSP00000209884,9606.ENSP00000212015,9606.ENSP00000215862,9606.ENSP00000215957,9606.ENSP00000216237,9606.ENSP00000217289,9606.ENSP00000218089,9606.ENSP00000218104,9606.ENSP00000219070,9606.ENSP00000220669,…	CYP26B1,SEMA3F,CFTR,TTC17,KRT14,HSD17B10,NTN1,TRAM2,NDUFB4,KLHL20,SIRT1,MORC2,MICALL1,L3MBTL2,FERMT1,STAG2,ABCD1,MMP2,ZFAND1,EIF3E,TGFB1,CPA4,STX1A,SERPINE1,CEP41,CCL2,COL1A1,HDAC5,PRDM4,ASIC1,SNX3,BYSL,EHHADH,RRP9,TTL,NDUFS7,DOK1,PPP3R1,CLCN6,WDR77,VAMP4,TNNT2,PKD2,TGFB3,TFG,FTSJ2,EGR2,HIST1H4F,EFNB2,MSTO1,KRT13,ATG14,SMO,PIAS1,ARHGEF6,LMAN1,MEGF8,ACTR3C,KRT6B,CALY,PPAN,GRWD1,C1QL1,UTP3,MATN2,PA…
GO Process	GO:0090304	Nucleic acid metabolic process	283	2178	0.14	8.06E-05	9606.ENSP00000168216,9606.ENSP00000199814,9606.ENSP00000209728,9606.ENSP00000212015,9606.ENSP00000219281,9606.ENSP00000220849,9606.ENSP00000227507,9606.ENSP00000228437,9606.ENSP00000230340,9606.ENSP00000232888,9606.ENSP00000235090,9606.ENSP00000236273,9606.ENSP00000242257,9606.ENSP00000242480,9606.ENSP00000244051,9606.ENSP00000244537,9606.ENSP00000244571,9606.ENSP00000245919,9606.ENSP00000246672,…	HSD17B10,RBM22,CDC6,SIRT1,USB1,EIF3E,CCND1,PRDM4,BYSL,RRP9,WDR77,SYF2,FTSJ2,EGR2,MOCS3,HIST1H4F,AARS2,FOSB,NR1D1,RRM2B,DHX35,JUND,RBM39,THAP1,UTP3,PABPC1L,DDB2,BIVM,CARS2,HERC2,UTP20,C14orf166,PHF3,MCM4,ZC3H3,E2F3,MED15,HIRA,PAX8,POLR1A,CASC3,GPBP1,MCM2,LEF1,UBE2B,POLA2,ZNF45,POLR2D,TRMT10A,RPL37,GINS4,UHRF2,ENDOD1,ORAOV1,CWF19L2,MARS2,NEIL2,TSEN2,GEMIN5,MED27,LRWD1,SLX4,TAF6L,CCNL1,ELP6,UTP15,C7…
GO Process	GO:0010556	Regulation of macromolecule biosynthetic process	471	3976	0.1	9.19E-05	9606.ENSP00000178640,9606.ENSP00000209728,9606.ENSP00000212015,9606.ENSP00000215862,9606.ENSP00000216044,9606.ENSP00000216237,9606.ENSP00000219478,9606.ENSP00000219746,9606.ENSP00000220849,9606.ENSP00000221327,9606.ENSP00000221561,9606.ENSP00000221930,9606.ENSP00000222553,9606.ENSP00000222574,9606.ENSP00000223095,9606.ENSP00000225688,9606.ENSP00000225831,9606.ENSP00000225964,9606.ENSP00000225983,…	MAP2K5,CDC6,SIRT1,MORC2,GTPBP1,L3MBTL2,ZNF500,TOX3,EIF3E,ZNF180,AES,TGFB1,NAMPT,HBP1,SERPINE1,RASD1,CCL2,COL1A1,HDAC5,WFS1,CCND1,PRDM4,IL23A,ELK3,MDFI,ABTB1,EIF1B,NEK4,WNT6,ID2,PPP3R1,WDR77,PKD2,TGFB3,ELF1,EGR1,EGR2,HIST1H4F,BMP4,FOSB,NR1D1,ZNF10,LIF,SMO,PIAS1,ZNF232,MKNK2,JUND,PPIL4,THAP1,EEFSEC,PABPC1L,ZBED3,RFXAP,BTG1,KRAS,BHLHE40,LAMTOR5,TACO1,POU5F1,PRKRIR,THBS1,HEXB,C14orf166,ATF1,E2F3,MED1…
GO Process	GO:0006139	Nucleobase-containing compound metabolic process	333	2659	0.12	0.00012	9606.ENSP00000155840,9606.ENSP00000168216,9606.ENSP00000199814,9606.ENSP00000209728,9606.ENSP00000212015,9606.ENSP00000216044,9606.ENSP00000216259,9606.ENSP00000218104,9606.ENSP00000219240,9606.ENSP00000219281,9606.ENSP00000220849,9606.ENSP00000221930,9606.ENSP00000222553,9606.ENSP00000227507,9606.ENSP00000228437,9606.ENSP00000230340,9606.ENSP00000232607,9606.ENSP00000232888,9606.ENSP00000235090,…	KCNQ1,HSD17B10,RBM22,CDC6,SIRT1,GTPBP1,PMM1,ABCD1,DHODH,USB1,EIF3E,TGFB1,NAMPT,CCND1,PRDM4,BYSL,UMPS,RRP9,WDR77,SYF2,FTSJ2,EGR2,MOCS3,HIST1H4F,AARS2,FOSB,NR1D1,RRM2B,DHX35,JUND,RBM39,THAP1,UTP3,PABPC1L,DDB2,BIVM,CARS2,HERC2,UTP20,C14orf166,PHF3,MCM4,MLYCD,ZC3H3,E2F3,MED15,HIRA,PAX8,POLR1A,ARID4B,GUCY1B3,CASC3,GPBP1,MCM2,LEF1,UBE2B,POLA2,ZNF45,POLR2D,TRMT10A,RPL37,GINS4,UHRF2,ENDOD1,ORAOV1,CWF19L2…
GO Process	GO:0031326	Regulation of cellular biosynthetic process	482	4125	0.09	0.00024	9606.ENSP00000005178,9606.ENSP00000178640,9606.ENSP00000209728,9606.ENSP00000212015,9606.ENSP00000215862,9606.ENSP00000216044,9606.ENSP00000216237,9606.ENSP00000218104,9606.ENSP00000219478,9606.ENSP00000219746,9606.ENSP00000220849,9606.ENSP00000221327,9606.ENSP00000221561,9606.ENSP00000221930,9606.ENSP00000222553,9606.ENSP00000222574,9606.ENSP00000223095,9606.ENSP00000225688,9606.ENSP00000225964,…	PDK4,MAP2K5,CDC6,SIRT1,MORC2,GTPBP1,L3MBTL2,ABCD1,ZNF500,TOX3,EIF3E,ZNF180,AES,TGFB1,NAMPT,HBP1,SERPINE1,RASD1,COL1A1,HDAC5,WFS1,CCND1,PRDM4,IL23A,ELK3,MDFI,GUCA1B,ABTB1,EIF1B,NEK4,WNT6,ID2,PPP3R1,WDR77,SOGA1,PKD2,TGFB3,ELF1,EGR1,EGR2,HIST1H4F,BMP4,FOSB,NR1D1,ZNF10,LIF,SMO,PIAS1,ZNF232,MKNK2,JUND,PPIL4,PRKAB2,THAP1,EEFSEC,PABPC1L,ZBED3,RFXAP,BTG1,KRAS,BHLHE40,LAMTOR5,TACO1,POU5F1,PRKRIR,THBS1,HEX…
GO Process	GO:0051171	Regulation of nitrogen compound metabolic process	653	5836	0.08	0.00024	9606.ENSP00000005178,9606.ENSP00000155926,9606.ENSP00000176183,9606.ENSP00000176763,9606.ENSP00000178640,9606.ENSP00000199814,9606.ENSP00000209728,9606.ENSP00000212015,9606.ENSP00000215862,9606.ENSP00000216044,9606.ENSP00000216085,9606.ENSP00000216237,9606.ENSP00000217244,9606.ENSP00000219478,9606.ENSP00000219746,9606.ENSP00000220809,9606.ENSP00000220849,9606.ENSP00000221327,9606.ENSP00000221561,…	PDK4,TRIB2,DRD4,STK10,MAP2K5,RBM22,CDC6,SIRT1,MORC2,GTPBP1,RHBDD3,L3MBTL2,CSNK2A1,ZNF500,TOX3,PLAT,EIF3E,ZNF180,AES,TGFB1,RASIP1,NAMPT,HBP1,PCOLCE,SERPINE1,RASD1,CCL2,COL1A1,HDAC5,WFS1,CCND1,PRDM4,IL23A,ELK3,SNX3,MDFI,GUCA1B,ABTB1,EIF1B,NEK4,TFPI,WNT6,ID2,PPP3R1,WDR77,PKD2,CCNI,TGFB3,ELF1,EGR1,EGR2,HIST1H4F,BMP4,SH2D3A,FOSB,NR1D1,ATG14,ZNF10,LIF,SMO,PIAS1,ZNF232,RAP1B,MKNK2,GDF15,JUND,PPIL4,RBM39…
GO Process	GO:2000112	Regulation of cellular macromolecule biosynthetic process	457	3878	0.1	0.00024	9606.ENSP00000178640,9606.ENSP00000209728,9606.ENSP00000212015,9606.ENSP00000215862,9606.ENSP00000216044,9606.ENSP00000216237,9606.ENSP00000219478,9606.ENSP00000219746,9606.ENSP00000220849,9606.ENSP00000221327,9606.ENSP00000221561,9606.ENSP00000221930,9606.ENSP00000222553,9606.ENSP00000222574,9606.ENSP00000223095,9606.ENSP00000225688,9606.ENSP00000225964,9606.ENSP00000225983,9606.ENSP00000226760,…	MAP2K5,CDC6,SIRT1,MORC2,GTPBP1,L3MBTL2,ZNF500,TOX3,EIF3E,ZNF180,AES,TGFB1,NAMPT,HBP1,SERPINE1,RASD1,COL1A1,HDAC5,WFS1,CCND1,PRDM4,IL23A,ELK3,MDFI,ABTB1,EIF1B,NEK4,WNT6,ID2,PPP3R1,WDR77,PKD2,TGFB3,ELF1,EGR1,EGR2,HIST1H4F,BMP4,FOSB,NR1D1,ZNF10,LIF,SMO,PIAS1,ZNF232,MKNK2,JUND,PPIL4,THAP1,EEFSEC,PABPC1L,ZBED3,RFXAP,BTG1,KRAS,BHLHE40,LAMTOR5,TACO1,POU5F1,PRKRIR,THBS1,HEXB,C14orf166,ATF1,E2F3,MED15,HIR…
GO Process	GO:0006464	Cellular protein modification process	372	3063	0.11	0.00025	9606.ENSP00000003084,9606.ENSP00000005178,9606.ENSP00000026218,9606.ENSP00000155926,9606.ENSP00000176763,9606.ENSP00000178640,9606.ENSP00000209884,9606.ENSP00000210060,9606.ENSP00000212015,9606.ENSP00000216085,9606.ENSP00000216259,9606.ENSP00000217244,9606.ENSP00000220809,9606.ENSP00000221930,9606.ENSP00000222482,9606.ENSP00000222812,9606.ENSP00000223208,9606.ENSP00000225609,9606.ENSP00000225831,…	CFTR,PDK4,PIGQ,TRIB2,STK10,MAP2K5,KLHL20,DHPS,SIRT1,RHBDD3,PMM1,CSNK2A1,PLAT,TGFB1,CPA4,STX1A,CEP41,PIGL,CCL2,HDAC5,WFS1,CCND1,PRDM4,SNX3,TRIM23,EHHADH,NEK4,TTL,EVA1A,PPP3R1,ADCK1,EGR2,RNF11,MOCS3,RNF39,BMP4,SH2D3A,PHPT1,LIF,PIAS1,ARHGEF6,MKNK2,LMAN1,PPIL4,PRKAB2,CHRM3,MKRN1,KRAS,DDB2,RNF38,RNF144B,CTDSPL2,THBS1,HERC2,NAA25,MAPK6,SPAG9,MGRN1,ALG1,PPM1F,UBE2R2,BRD4,P4HA1,PALD1,PDZRN3,EIF2AK4,USP13…
GO Process	GO:0048523	Negative regulation of cellular process	557	4874	0.08	0.00025	9606.ENSP00000001146,9606.ENSP00000002829,9606.ENSP00000005178,9606.ENSP00000085219,9606.ENSP00000155840,9606.ENSP00000155926,9606.ENSP00000161863,9606.ENSP00000167106,9606.ENSP00000173229,9606.ENSP00000176183,9606.ENSP00000178640,9606.ENSP00000209728,9606.ENSP00000209884,9606.ENSP00000212015,9606.ENSP00000215912,9606.ENSP00000216085,9606.ENSP00000216237,9606.ENSP00000217244,9606.ENSP00000217289,…	CYP26B1,SEMA3F,PDK4,CD22,KCNQ1,TRIB2,YTHDC2,VASH1,NTN1,DRD4,MAP2K5,CDC6,KLHL20,SIRT1,PIK3IP1,RHBDD3,L3MBTL2,CSNK2A1,FERMT1,ABCD1,TOX3,PLAT,DKK4,EIF3E,AES,TGFB1,RASIP1,NAMPT,HBP1,SERPINE1,CYP26A1,RASD1,CCL2,COL1A1,HDAC5,WFS1,CCND1,ASIC1,ELK3,SNX3,MDFI,TFPI,ID2,WDR77,SYF2,SOGA1,PKD2,ADCK1,TGFB3,ELF1,EGR1,HIST1H4F,EFNB2,BMP4,FOSB,NR1D1,ATG14,PHPT1,LIF,SMO,PIAS1,RAP1B,LMAN1,MEGF8,RRM2B,GDF15,JUND,LRP…
GO Process	GO:0009889	Regulation of biosynthetic process	489	4210	0.09	0.00029	9606.ENSP00000005178,9606.ENSP00000178640,9606.ENSP00000209728,9606.ENSP00000212015,9606.ENSP00000215862,9606.ENSP00000216044,9606.ENSP00000216237,9606.ENSP00000218104,9606.ENSP00000219478,9606.ENSP00000219746,9606.ENSP00000220849,9606.ENSP00000221327,9606.ENSP00000221561,9606.ENSP00000221930,9606.ENSP00000222553,9606.ENSP00000222574,9606.ENSP00000223095,9606.ENSP00000225688,9606.ENSP00000225831,…	PDK4,MAP2K5,CDC6,SIRT1,MORC2,GTPBP1,L3MBTL2,ABCD1,ZNF500,TOX3,EIF3E,ZNF180,AES,TGFB1,NAMPT,HBP1,SERPINE1,RASD1,CCL2,COL1A1,HDAC5,WFS1,CCND1,PRDM4,IL23A,ELK3,MDFI,GUCA1B,ABTB1,EIF1B,NEK4,WNT6,ID2,PPP3R1,WDR77,SOGA1,PKD2,TGFB3,ELF1,EGR1,EGR2,HIST1H4F,BMP4,FOSB,NR1D1,ZNF10,LIF,SMO,PIAS1,ZNF232,MKNK2,JUND,PPIL4,PRKAB2,THAP1,EEFSEC,PABPC1L,ZBED3,RFXAP,BTG1,KRAS,BHLHE40,LAMTOR5,TACO1,POU5F1,PRKRIR,THBS…
GO Process	GO:0019222	Regulation of metabolic process	760	6948	0.07	0.00029	9606.ENSP00000001146,9606.ENSP00000005178,9606.ENSP00000155840,9606.ENSP00000155926,9606.ENSP00000176183,9606.ENSP00000176763,9606.ENSP00000178640,9606.ENSP00000199814,9606.ENSP00000209728,9606.ENSP00000212015,9606.ENSP00000215862,9606.ENSP00000215912,9606.ENSP00000216044,9606.ENSP00000216085,9606.ENSP00000216237,9606.ENSP00000217244,9606.ENSP00000217289,9606.ENSP00000218104,9606.ENSP00000219478,…	CYP26B1,PDK4,KCNQ1,TRIB2,DRD4,STK10,MAP2K5,RBM22,CDC6,SIRT1,MORC2,PIK3IP1,GTPBP1,RHBDD3,L3MBTL2,CSNK2A1,FERMT1,ABCD1,ZNF500,TOX3,PLAT,EIF3E,ZNF180,AES,TGFB1,RASIP1,NAMPT,HBP1,PCOLCE,SERPINE1,RASD1,CCL2,COL1A1,HDAC5,WFS1,CCND1,PANX1,PRDM4,IL23A,ELK3,CLEC4A,SNX3,MDFI,GUCA1B,ABTB1,EIF1B,NEK4,TFPI,WNT6,ID2,PPP3R1,WDR77,SOGA1,PKD2,CCNI,TGFB3,ELF1,EGR1,EGR2,HIST1H4F,EFNB2,BMP4,SH2D3A,FOSB,S1PR4,NR1D1,A…
GO Process	GO:0051252	Regulation of rna metabolic process	439	3722	0.1	0.00029	9606.ENSP00000178640,9606.ENSP00000199814,9606.ENSP00000209728,9606.ENSP00000212015,9606.ENSP00000215862,9606.ENSP00000216044,9606.ENSP00000216237,9606.ENSP00000219478,9606.ENSP00000219746,9606.ENSP00000221327,9606.ENSP00000221561,9606.ENSP00000221930,9606.ENSP00000222553,9606.ENSP00000222574,9606.ENSP00000223095,9606.ENSP00000225688,9606.ENSP00000225964,9606.ENSP00000225983,9606.ENSP00000226760,…	MAP2K5,RBM22,CDC6,SIRT1,MORC2,GTPBP1,L3MBTL2,ZNF500,TOX3,ZNF180,AES,TGFB1,NAMPT,HBP1,SERPINE1,RASD1,COL1A1,HDAC5,WFS1,CCND1,PRDM4,IL23A,ELK3,MDFI,NEK4,WNT6,ID2,PPP3R1,WDR77,PKD2,TGFB3,ELF1,EGR1,EGR2,HIST1H4F,BMP4,FOSB,NR1D1,ZNF10,LIF,SMO,PIAS1,ZNF232,JUND,PPIL4,RBM39,THAP1,PABPC1L,ZBED3,RFXAP,BTG1,KRAS,BHLHE40,LAMTOR5,MSI1,POU5F1,PRKRIR,HEXB,C14orf166,ATF1,ZC3H3,E2F3,MED15,HIRA,PPM1F,PAX8,BRD4,EI…
GO Process	GO:1901360	Organic cyclic compound metabolic process	377	3118	0.11	0.00029	9606.ENSP00000001146,9606.ENSP00000003084,9606.ENSP00000155840,9606.ENSP00000168216,9606.ENSP00000176183,9606.ENSP00000199814,9606.ENSP00000209728,9606.ENSP00000212015,9606.ENSP00000216044,9606.ENSP00000216259,9606.ENSP00000218104,9606.ENSP00000219240,9606.ENSP00000219281,9606.ENSP00000220849,9606.ENSP00000220966,9606.ENSP00000221930,9606.ENSP00000222553,9606.ENSP00000224356,9606.ENSP00000225573,…	CYP26B1,CFTR,KCNQ1,HSD17B10,DRD4,RBM22,CDC6,SIRT1,GTPBP1,PMM1,ABCD1,DHODH,USB1,EIF3E,PYCRL,TGFB1,NAMPT,CYP26A1,PNPO,CCND1,PRDM4,BYSL,UMPS,RRP9,WDR77,SYF2,FTSJ2,EGR2,MOCS3,HIST1H4F,AARS2,FOSB,UROD,NR1D1,RRM2B,DHX35,JUND,RBM39,AOC2,THAP1,UTP3,PABPC1L,DDB2,BIVM,CARS2,HERC2,UTP20,C14orf166,PHF3,MCM4,MLYCD,ZC3H3,E2F3,MED15,HIRA,PAX8,POLR1A,ARID4B,GUCY1B3,CASC3,GPBP1,MCM2,LEF1,ABCB6,UBE2B,POLA2,PON3,ZN…
GO Process	GO:1903506	Regulation of nucleic acid-templated transcription	411	3447	0.1	0.00029	9606.ENSP00000178640,9606.ENSP00000209728,9606.ENSP00000212015,9606.ENSP00000215862,9606.ENSP00000216237,9606.ENSP00000219478,9606.ENSP00000219746,9606.ENSP00000221327,9606.ENSP00000221561,9606.ENSP00000221930,9606.ENSP00000222553,9606.ENSP00000222574,9606.ENSP00000223095,9606.ENSP00000225688,9606.ENSP00000225964,9606.ENSP00000225983,9606.ENSP00000226760,9606.ENSP00000227507,9606.ENSP00000228437,…	MAP2K5,CDC6,SIRT1,MORC2,L3MBTL2,ZNF500,TOX3,ZNF180,AES,TGFB1,NAMPT,HBP1,SERPINE1,RASD1,COL1A1,HDAC5,WFS1,CCND1,PRDM4,IL23A,ELK3,MDFI,NEK4,WNT6,ID2,PPP3R1,WDR77,PKD2,TGFB3,ELF1,EGR1,EGR2,HIST1H4F,BMP4,FOSB,NR1D1,ZNF10,LIF,SMO,PIAS1,ZNF232,JUND,PPIL4,THAP1,PABPC1L,ZBED3,RFXAP,BTG1,KRAS,BHLHE40,LAMTOR5,POU5F1,PRKRIR,HEXB,C14orf166,ATF1,E2F3,MED15,HIRA,PPM1F,PAX8,BRD4,EIF2AK4,USP13,ARID4B,MXD1,FGF2,I…
GO Process	GO:0006355	Regulation of transcription, dna-templated	403	3388	0.1	0.00039	9606.ENSP00000178640,9606.ENSP00000209728,9606.ENSP00000212015,9606.ENSP00000215862,9606.ENSP00000216237,9606.ENSP00000219478,9606.ENSP00000219746,9606.ENSP00000221327,9606.ENSP00000221561,9606.ENSP00000221930,9606.ENSP00000222553,9606.ENSP00000222574,9606.ENSP00000223095,9606.ENSP00000225688,9606.ENSP00000225964,9606.ENSP00000225983,9606.ENSP00000226760,9606.ENSP00000227507,9606.ENSP00000228437,…	MAP2K5,CDC6,SIRT1,MORC2,L3MBTL2,ZNF500,TOX3,ZNF180,AES,TGFB1,NAMPT,HBP1,SERPINE1,RASD1,COL1A1,HDAC5,WFS1,CCND1,PRDM4,IL23A,ELK3,MDFI,NEK4,WNT6,ID2,PPP3R1,WDR77,PKD2,TGFB3,ELF1,EGR1,EGR2,HIST1H4F,BMP4,FOSB,NR1D1,ZNF10,LIF,SMO,PIAS1,ZNF232,JUND,PPIL4,THAP1,PABPC1L,ZBED3,RFXAP,BTG1,KRAS,BHLHE40,LAMTOR5,POU5F1,PRKRIR,HEXB,C14orf166,ATF1,E2F3,MED15,HIRA,PPM1F,PAX8,BRD4,EIF2AK4,USP13,ARID4B,MXD1,FGF2,I…
GO Process	GO:0080090	Regulation of primary metabolic process	668	6032	0.07	0.00041	9606.ENSP00000005178,9606.ENSP00000155926,9606.ENSP00000176183,9606.ENSP00000176763,9606.ENSP00000178640,9606.ENSP00000199814,9606.ENSP00000209728,9606.ENSP00000212015,9606.ENSP00000215862,9606.ENSP00000215912,9606.ENSP00000216044,9606.ENSP00000216085,9606.ENSP00000216237,9606.ENSP00000217244,9606.ENSP00000218104,9606.ENSP00000219478,9606.ENSP00000219746,9606.ENSP00000220809,9606.ENSP00000220849,…	PDK4,TRIB2,DRD4,STK10,MAP2K5,RBM22,CDC6,SIRT1,MORC2,PIK3IP1,GTPBP1,RHBDD3,L3MBTL2,CSNK2A1,ABCD1,ZNF500,TOX3,PLAT,EIF3E,ZNF180,AES,TGFB1,RASIP1,NAMPT,HBP1,PCOLCE,SERPINE1,RASD1,CCL2,COL1A1,HDAC5,WFS1,CCND1,PRDM4,IL23A,ELK3,SNX3,MDFI,GUCA1B,ABTB1,EIF1B,NEK4,TFPI,WNT6,ID2,PPP3R1,WDR77,SOGA1,PKD2,CCNI,TGFB3,ELF1,EGR1,EGR2,HIST1H4F,BMP4,SH2D3A,FOSB,NR1D1,ATG14,ZNF10,LIF,SMO,PIAS1,ZNF232,RAP1B,MKNK2,GD…
GO Process	GO:0048519	Negative regulation of biological process	604	5389	0.08	0.00046	9606.ENSP00000001146,9606.ENSP00000002829,9606.ENSP00000005178,9606.ENSP00000085219,9606.ENSP00000155840,9606.ENSP00000155926,9606.ENSP00000161863,9606.ENSP00000167106,9606.ENSP00000173229,9606.ENSP00000176183,9606.ENSP00000178640,9606.ENSP00000209728,9606.ENSP00000209884,9606.ENSP00000212015,9606.ENSP00000215862,9606.ENSP00000215912,9606.ENSP00000216085,9606.ENSP00000216237,9606.ENSP00000217244,…	CYP26B1,SEMA3F,PDK4,CD22,KCNQ1,TRIB2,YTHDC2,VASH1,NTN1,DRD4,MAP2K5,CDC6,KLHL20,SIRT1,MORC2,PIK3IP1,RHBDD3,L3MBTL2,CSNK2A1,FERMT1,ABCD1,TOX3,PLAT,DKK4,EIF3E,AES,TGFB1,RASIP1,NAMPT,HBP1,SERPINE1,CYP26A1,RASD1,CCL2,COL1A1,HDAC5,WFS1,CCND1,ASIC1,IL23A,ELK3,CLEC4A,SNX3,MDFI,TFPI,ID2,WDR77,SYF2,SOGA1,PKD2,ADCK1,TGFB3,ELF1,EGR1,HIST1H4F,EFNB2,BMP4,FOSB,NR1D1,ATG14,PHPT1,LIF,SMO,PIAS1,RAP1B,LMAN1,MEGF8,R…
GO Process	GO:0033554	Cellular response to stress	226	1725	0.14	0.00051	9606.ENSP00000003084,9606.ENSP00000005178,9606.ENSP00000176763,9606.ENSP00000178640,9606.ENSP00000212015,9606.ENSP00000215862,9606.ENSP00000219070,9606.ENSP00000219406,9606.ENSP00000225831,9606.ENSP00000226760,9606.ENSP00000227507,9606.ENSP00000233027,9606.ENSP00000234091,9606.ENSP00000236273,9606.ENSP00000237596,9606.ENSP00000239938,9606.ENSP00000244537,9606.ENSP00000245908,9606.ENSP00000247178,…	CFTR,PDK4,STK10,MAP2K5,SIRT1,MORC2,MMP2,PDIA2,CCL2,WFS1,CCND1,NEK4,ID2,SYF2,PKD2,EGR1,HIST1H4F,SH2D3A,ATG14,CANX,ARHGEF6,RRM2B,MATN2,DDB2,BIVM,HILPDA,THBS1,PREB,HERC2,SPAG9,MCM4,BRD4,EIF2AK4,USP13,GUCY1B3,PDCD6,MCM2,FBXW11,TNC,UBE2B,PML,GATA6,POLR2D,CCNA2,MARCH6,TNFRSF10B,GINS4,PARP8,HSPB8,NEIL2,KLF10,FBXO27,PSME3,SLX4,INHBB,MAP1B,CREBRF,C7orf60,RAD21,AQP3,STOX1,HIF1AN,COPS2,TPP1,ATMIN,TERF2IP,AX…
GO Process	GO:0044267	Cellular protein metabolic process	433	3696	0.1	0.00053	9606.ENSP00000003084,9606.ENSP00000005178,9606.ENSP00000026218,9606.ENSP00000155926,9606.ENSP00000176763,9606.ENSP00000178640,9606.ENSP00000209884,9606.ENSP00000210060,9606.ENSP00000212015,9606.ENSP00000216044,9606.ENSP00000216085,9606.ENSP00000216259,9606.ENSP00000217244,9606.ENSP00000219070,9606.ENSP00000220809,9606.ENSP00000220849,9606.ENSP00000221930,9606.ENSP00000222482,9606.ENSP00000222812,…	CFTR,PDK4,PIGQ,TRIB2,STK10,MAP2K5,KLHL20,DHPS,SIRT1,GTPBP1,RHBDD3,PMM1,CSNK2A1,MMP2,PLAT,EIF3E,TGFB1,CPA4,STX1A,CEP41,PIGL,DRG2,CCL2,HDAC5,WFS1,CCND1,PRDM4,SNX3,TRIM23,EHHADH,ABTB1,EIF1B,NEK4,TTL,EVA1A,PPP3R1,ADCK1,EGR2,RNF11,MOCS3,RNF39,HIST1H4F,AARS2,BMP4,SH2D3A,NR1D1,PHPT1,LIF,PIAS1,ARHGEF6,MKNK2,LMAN1,PPIL4,PRKAB2,EEFSEC,CHRM3,MKRN1,KRAS,DDB2,CARS2,RNF38,RNF144B,CTDSPL2,THBS1,RSL24D1,HEXB,HER…
GO Process	GO:0019219	Regulation of nucleobase-containing compound metabolic process	461	3982	0.09	0.00069	9606.ENSP00000005178,9606.ENSP00000178640,9606.ENSP00000199814,9606.ENSP00000209728,9606.ENSP00000212015,9606.ENSP00000215862,9606.ENSP00000216044,9606.ENSP00000216237,9606.ENSP00000219478,9606.ENSP00000219746,9606.ENSP00000221327,9606.ENSP00000221561,9606.ENSP00000221930,9606.ENSP00000222553,9606.ENSP00000222574,9606.ENSP00000223095,9606.ENSP00000225688,9606.ENSP00000225964,9606.ENSP00000225983,…	PDK4,MAP2K5,RBM22,CDC6,SIRT1,MORC2,GTPBP1,L3MBTL2,ZNF500,TOX3,ZNF180,AES,TGFB1,NAMPT,HBP1,SERPINE1,RASD1,COL1A1,HDAC5,WFS1,CCND1,PRDM4,IL23A,ELK3,MDFI,GUCA1B,NEK4,WNT6,ID2,PPP3R1,WDR77,PKD2,TGFB3,ELF1,EGR1,EGR2,HIST1H4F,BMP4,FOSB,NR1D1,ZNF10,LIF,SMO,PIAS1,ZNF232,JUND,PPIL4,RBM39,THAP1,PABPC1L,ZBED3,RFXAP,BTG1,KRAS,BHLHE40,LAMTOR5,MSI1,POU5F1,PRKRIR,HEXB,C14orf166,ATF1,ZC3H3,E2F3,MED15,HIRA,PPM1F,…
GO Process	GO:0010629	Negative regulation of gene expression	256	2014	0.13	0.00072	9606.ENSP00000155840,9606.ENSP00000155926,9606.ENSP00000178640,9606.ENSP00000212015,9606.ENSP00000215862,9606.ENSP00000216237,9606.ENSP00000217289,9606.ENSP00000218104,9606.ENSP00000220849,9606.ENSP00000221561,9606.ENSP00000221930,9606.ENSP00000222574,9606.ENSP00000223095,9606.ENSP00000225688,9606.ENSP00000225983,9606.ENSP00000226760,9606.ENSP00000227507,9606.ENSP00000228534,9606.ENSP00000228741,…	KCNQ1,TRIB2,MAP2K5,SIRT1,MORC2,L3MBTL2,FERMT1,ABCD1,EIF3E,AES,TGFB1,HBP1,SERPINE1,RASD1,HDAC5,WFS1,CCND1,IL23A,ELK3,CLEC4A,MDFI,ID2,TGFB3,EGR1,HIST1H4F,BMP4,FOSB,NR1D1,SMO,PIAS1,JUND,LRP3,THAP1,SERPINF1,BHLHE40,POU5F1,HLA-F,THBS1,E2F3,PPM1F,EIF2AK4,MXD1,FGF2,HDAC4,CASC3,FBXW11,LEF1,PML,CBFA2T3,GATA6,PRDM16,POLR2D,CNPY2,RPL37,MYCN,KLF10,HOXB13,C11orf84,INHBB,FOXQ1,CREBRF,NFIL3,STOX1,HIF1AN,COPS2,P…
GO Process	GO:0006996	Organelle organization	405	3450	0.1	0.001	9606.ENSP00000001146,9606.ENSP00000039989,9606.ENSP00000167586,9606.ENSP00000168216,9606.ENSP00000182527,9606.ENSP00000184266,9606.ENSP00000209884,9606.ENSP00000212015,9606.ENSP00000215862,9606.ENSP00000215957,9606.ENSP00000216237,9606.ENSP00000218089,9606.ENSP00000218104,9606.ENSP00000220669,9606.ENSP00000222482,9606.ENSP00000222812,9606.ENSP00000223208,9606.ENSP00000225831,9606.ENSP00000225983,…	CYP26B1,TTC17,KRT14,HSD17B10,TRAM2,NDUFB4,KLHL20,SIRT1,MORC2,MICALL1,L3MBTL2,STAG2,ABCD1,ZFAND1,CPA4,STX1A,CEP41,CCL2,HDAC5,PRDM4,SNX3,EHHADH,TTL,NDUFS7,PPP3R1,VAMP4,TNNT2,PKD2,TFG,HIST1H4F,MSTO1,KRT13,ATG14,LMAN1,ACTR3C,KRT6B,PPAN,GRWD1,UTP3,PABPC1L,SCO1,KRAS,DDB2,ACP2,HILPDA,TACO1,TUBB2B,RSL24D1,PREB,HEXB,RSBN1,B9D1,MCM4,MLYCD,CCDC6,HIRA,PPM1F,BRD4,WDR11,FOXRED1,ARHGEF17,ARID4B,HDAC4,PDCD6,MCM2…
GO Process	GO:0031323	Regulation of cellular metabolic process	682	6239	0.07	0.0014	9606.ENSP00000005178,9606.ENSP00000155926,9606.ENSP00000176183,9606.ENSP00000176763,9606.ENSP00000178640,9606.ENSP00000199814,9606.ENSP00000209728,9606.ENSP00000212015,9606.ENSP00000215862,9606.ENSP00000215912,9606.ENSP00000216044,9606.ENSP00000216237,9606.ENSP00000217244,9606.ENSP00000218104,9606.ENSP00000219478,9606.ENSP00000219746,9606.ENSP00000220809,9606.ENSP00000220849,9606.ENSP00000221327,…	PDK4,TRIB2,DRD4,STK10,MAP2K5,RBM22,CDC6,SIRT1,MORC2,PIK3IP1,GTPBP1,L3MBTL2,CSNK2A1,ABCD1,ZNF500,TOX3,PLAT,EIF3E,ZNF180,AES,TGFB1,RASIP1,NAMPT,HBP1,PCOLCE,SERPINE1,RASD1,CCL2,COL1A1,HDAC5,WFS1,CCND1,PRDM4,IL23A,ELK3,MDFI,GUCA1B,ABTB1,EIF1B,NEK4,TFPI,WNT6,ID2,PPP3R1,WDR77,SOGA1,PKD2,CCNI,TGFB3,ELF1,EGR1,EGR2,HIST1H4F,EFNB2,BMP4,SH2D3A,FOSB,NR1D1,ATG14,ZNF10,LIF,SMO,PIAS1,ZNF232,RAP1B,MKNK2,GDF15,JU…
GO Process	GO:0044085	Cellular component biogenesis	314	2583	0.11	0.0014	9606.ENSP00000039989,9606.ENSP00000167586,9606.ENSP00000168216,9606.ENSP00000173229,9606.ENSP00000184266,9606.ENSP00000212015,9606.ENSP00000218089,9606.ENSP00000220849,9606.ENSP00000221930,9606.ENSP00000222812,9606.ENSP00000223208,9606.ENSP00000228468,9606.ENSP00000230340,9606.ENSP00000232888,9606.ENSP00000233627,9606.ENSP00000235090,9606.ENSP00000236192,9606.ENSP00000236918,9606.ENSP00000237596,…	TTC17,KRT14,HSD17B10,NTN1,NDUFB4,SIRT1,STAG2,EIF3E,TGFB1,STX1A,CEP41,ASIC1,BYSL,RRP9,NDUFS7,WDR77,VAMP4,TNNT2,PKD2,TFG,FTSJ2,HIST1H4F,EFNB2,MSTO1,ATG14,PIAS1,ARHGEF6,LMAN1,CALY,PPAN,GRWD1,UTP3,SCO1,DDB2,URB2,TACO1,RSL24D1,GCHFR,PREB,SYT1,B9D1,UTP20,ATF1,MCM4,HIRA,WDR11,FOXRED1,PDCD6,MCM2,LEF1,LSG1,UBE2B,ARRDC4,PML,KRT10,CELSR2,POLR2D,HIGD2A,TMEM138,ORAOV1,GEMIN5,TIAM1,BAG4,C21orf59,STARD9,TMEM199…
GO Process	GO:0023057	Negative regulation of signaling	185	1385	0.15	0.0015	9606.ENSP00000001146,9606.ENSP00000085219,9606.ENSP00000173229,9606.ENSP00000178640,9606.ENSP00000212015,9606.ENSP00000215912,9606.ENSP00000217244,9606.ENSP00000217289,9606.ENSP00000220812,9606.ENSP00000221561,9606.ENSP00000221930,9606.ENSP00000222145,9606.ENSP00000223095,9606.ENSP00000224356,9606.ENSP00000226760,9606.ENSP00000228468,9606.ENSP00000230321,9606.ENSP00000237596,9606.ENSP00000238682,…	CYP26B1,CD22,NTN1,MAP2K5,SIRT1,PIK3IP1,CSNK2A1,FERMT1,DKK4,AES,TGFB1,RASIP1,SERPINE1,CYP26A1,WFS1,ASIC1,MDFI,PKD2,TGFB3,ELF1,EGR1,BMP4,NR1D1,PHPT1,LIF,RAP1B,MEGF8,RRM2B,GDF15,CTDSPL2,THBS1,RAB11FIP3,MGRN1,INVS,FGF2,IL11,PDCD6,FBXW11,UBE2B,SFRP5,TIMP3,NKD1,PRDM16,AP1AR,TNFRSF10B,CGNL1,UBASH3B,PPEF2,NCOA5,LRRC14,PSME3,INHBB,DCST1,HHIP,NKD2,CREBRF,C7orf60,DUSP16,HIF1AN,AXIN2,IRS1,SOSTDC1,ADRB2,HOMER…
GO Process	GO:0034641	Cellular nitrogen compound metabolic process	386	3282	0.1	0.0015	9606.ENSP00000155840,9606.ENSP00000168216,9606.ENSP00000199814,9606.ENSP00000209728,9606.ENSP00000210060,9606.ENSP00000212015,9606.ENSP00000216044,9606.ENSP00000216259,9606.ENSP00000218104,9606.ENSP00000219240,9606.ENSP00000219281,9606.ENSP00000219345,9606.ENSP00000220849,9606.ENSP00000221930,9606.ENSP00000222553,9606.ENSP00000225573,9606.ENSP00000225729,9606.ENSP00000227507,9606.ENSP00000228437,…	KCNQ1,HSD17B10,RBM22,CDC6,DHPS,SIRT1,GTPBP1,PMM1,ABCD1,DHODH,USB1,PLA2G15,EIF3E,TGFB1,NAMPT,PNPO,DRG2,CCND1,PRDM4,BYSL,UMPS,ABTB1,RRP9,EIF1B,WDR77,SYF2,FTSJ2,EGR2,MOCS3,HIST1H4F,AARS2,FOSB,UROD,NR1D1,RRM2B,DHX35,JUND,RBM39,THAP1,EEFSEC,UTP3,PABPC1L,DDB2,BIVM,CARS2,RSL24D1,GCHFR,HEXB,HERC2,UTP20,C14orf166,PHF3,MCM4,MLYCD,ZC3H3,E2F3,MED15,HIRA,PAX8,POLR1A,ARID4B,GUCY1B3,CASC3,GPBP1,MCM2,LEF1,ABCB6,…
GO Process	GO:0010648	Negative regulation of cell communication	184	1382	0.15	0.0018	9606.ENSP00000001146,9606.ENSP00000085219,9606.ENSP00000173229,9606.ENSP00000178640,9606.ENSP00000212015,9606.ENSP00000215912,9606.ENSP00000217244,9606.ENSP00000217289,9606.ENSP00000220812,9606.ENSP00000221561,9606.ENSP00000221930,9606.ENSP00000222145,9606.ENSP00000223095,9606.ENSP00000224356,9606.ENSP00000226760,9606.ENSP00000228468,9606.ENSP00000230321,9606.ENSP00000237596,9606.ENSP00000238682,…	CYP26B1,CD22,NTN1,MAP2K5,SIRT1,PIK3IP1,CSNK2A1,FERMT1,DKK4,AES,TGFB1,RASIP1,SERPINE1,CYP26A1,WFS1,ASIC1,MDFI,PKD2,TGFB3,ELF1,EGR1,BMP4,NR1D1,PHPT1,LIF,RAP1B,MEGF8,RRM2B,GDF15,CTDSPL2,THBS1,RAB11FIP3,MGRN1,INVS,FGF2,IL11,PDCD6,FBXW11,UBE2B,SFRP5,TIMP3,NKD1,PRDM16,TNFRSF10B,CGNL1,UBASH3B,PPEF2,NCOA5,LRRC14,PSME3,INHBB,DCST1,HHIP,NKD2,CREBRF,C7orf60,DUSP16,HIF1AN,AXIN2,IRS1,SOSTDC1,ADRB2,HOMER2,MMP1…
GO Process	GO:0035239	Tube morphogenesis	101	656	0.21	0.0018	9606.ENSP00000167106,9606.ENSP00000173229,9606.ENSP00000212015,9606.ENSP00000219070,9606.ENSP00000221930,9606.ENSP00000222145,9606.ENSP00000223095,9606.ENSP00000225831,9606.ENSP00000228741,9606.ENSP00000233948,9606.ENSP00000234091,9606.ENSP00000237596,9606.ENSP00000245323,9606.ENSP00000245451,9606.ENSP00000249373,9606.ENSP00000251268,9606.ENSP00000256078,9606.ENSP00000258443,9606.ENSP00000259241,…	VASH1,NTN1,SIRT1,MMP2,TGFB1,RASIP1,SERPINE1,CCL2,ELK3,WNT6,ID2,PKD2,EFNB2,BMP4,SMO,MEGF8,KRAS,EDAR,HS6ST1,THBS1,CELSR1,PIK3R3,PAX8,MCAM,FGF2,PDCD6,TNC,LEF1,LGR5,PML,GATA6,EPHA4,HOXB13,BBS5,SHROOM3,HHIP,MED1,ATOH8,SOSTDC1,HAS2,EIF2AK3,MMP14,VEGFB,HEG1,EGR3,SERPINF2,FZD2,WNT11,DACT1,TCF7,SPINT1,PRICKLE1,RBPJ,GATA2,PDGFA,FN1,WARS,TGFB2,KDM5B,EFNA1,EPHA7,BTRC,PTEN,NOX1,SRC,EPHB2,FZD8,POFUT1,SYK,CSNK2…
GO Process	GO:0016043	Cellular component organization	601	5447	0.07	0.0024	9606.ENSP00000001146,9606.ENSP00000002829,9606.ENSP00000003084,9606.ENSP00000039989,9606.ENSP00000167586,9606.ENSP00000168216,9606.ENSP00000173229,9606.ENSP00000182527,9606.ENSP00000184266,9606.ENSP00000209884,9606.ENSP00000212015,9606.ENSP00000215862,9606.ENSP00000215957,9606.ENSP00000216237,9606.ENSP00000217289,9606.ENSP00000218089,9606.ENSP00000218104,9606.ENSP00000219070,9606.ENSP00000220669,…	CYP26B1,SEMA3F,CFTR,TTC17,KRT14,HSD17B10,NTN1,TRAM2,NDUFB4,KLHL20,SIRT1,MORC2,MICALL1,L3MBTL2,FERMT1,STAG2,ABCD1,MMP2,ZFAND1,EIF3E,TGFB1,CPA4,STX1A,SERPINE1,CEP41,CCL2,COL1A1,HDAC5,PRDM4,ASIC1,SNX3,EHHADH,TTL,NDUFS7,DOK1,PPP3R1,CLCN6,WDR77,VAMP4,TNNT2,PKD2,TGFB3,TFG,EGR2,HIST1H4F,EFNB2,MSTO1,KRT13,ATG14,SMO,PIAS1,ARHGEF6,LMAN1,MEGF8,ACTR3C,KRT6B,CALY,PPAN,GRWD1,C1QL1,UTP3,MATN2,PABPC1L,SCO1,KRAS,…
GO Process	GO:0010605	Negative regulation of macromolecule metabolic process	341	2875	0.1	0.0029	9606.ENSP00000155840,9606.ENSP00000155926,9606.ENSP00000178640,9606.ENSP00000209728,9606.ENSP00000212015,9606.ENSP00000215862,9606.ENSP00000216237,9606.ENSP00000217244,9606.ENSP00000217289,9606.ENSP00000218104,9606.ENSP00000220809,9606.ENSP00000220849,9606.ENSP00000221561,9606.ENSP00000221930,9606.ENSP00000222145,9606.ENSP00000222574,9606.ENSP00000223095,9606.ENSP00000225688,9606.ENSP00000225983,…	KCNQ1,TRIB2,MAP2K5,CDC6,SIRT1,MORC2,L3MBTL2,CSNK2A1,FERMT1,ABCD1,PLAT,EIF3E,AES,TGFB1,RASIP1,HBP1,SERPINE1,RASD1,HDAC5,WFS1,CCND1,IL23A,ELK3,CLEC4A,SNX3,MDFI,TFPI,ID2,TGFB3,EGR1,HIST1H4F,BMP4,FOSB,NR1D1,ATG14,LIF,SMO,PIAS1,JUND,LRP3,THAP1,SERPINF1,ZBED3,SCO1,BHLHE40,LAMTOR5,POU5F1,HLA-F,THBS1,C14orf166,E2F3,HIRA,PPM1F,EIF2AK4,MXD1,FGF2,HDAC4,CASC3,FBXW11,LEF1,UBE2B,TIMP3,FBXO7,PML,CBFA2T3,GATA6,P…
GO Process	GO:0048585	Negative regulation of response to stimulus	209	1636	0.13	0.0041	9606.ENSP00000001146,9606.ENSP00000002829,9606.ENSP00000085219,9606.ENSP00000173229,9606.ENSP00000178640,9606.ENSP00000212015,9606.ENSP00000215912,9606.ENSP00000217244,9606.ENSP00000217289,9606.ENSP00000218104,9606.ENSP00000220809,9606.ENSP00000220812,9606.ENSP00000221561,9606.ENSP00000221930,9606.ENSP00000222145,9606.ENSP00000222553,9606.ENSP00000223095,9606.ENSP00000224356,9606.ENSP00000225831,…	CYP26B1,SEMA3F,CD22,NTN1,MAP2K5,SIRT1,PIK3IP1,CSNK2A1,FERMT1,ABCD1,PLAT,DKK4,AES,TGFB1,RASIP1,NAMPT,SERPINE1,CYP26A1,CCL2,WFS1,MDFI,TFPI,PKD2,TGFB3,ELF1,EGR1,BMP4,NR1D1,PHPT1,LIF,MEGF8,RRM2B,GDF15,SERPINF1,HLA-F,CTDSPL2,THBS1,MGRN1,INVS,BRD4,FGF2,PDCD6,FBXW11,UBE2B,SEMA3A,SFRP5,TIMP3,FBXO7,NKD1,FEM1A,SLC6A3,PRDM16,TNFRSF10B,CGNL1,EPHA4,UBASH3B,PPEF2,NCOA5,LRRC14,PSME3,DCST1,HHIP,NKD2,CREBRF,C7orf…
GO Process	GO:0016055	Wnt signaling pathway	61	351	0.27	0.0055	9606.ENSP00000217244,9606.ENSP00000220812,9606.ENSP00000221561,9606.ENSP00000222574,9606.ENSP00000227507,9606.ENSP00000230085,9606.ENSP00000233948,9606.ENSP00000234310,9606.ENSP00000237596,9606.ENSP00000255198,9606.ENSP00000258411,9606.ENSP00000262457,9606.ENSP00000262738,9606.ENSP00000265094,9606.ENSP00000265165,9606.ENSP00000266066,9606.ENSP00000268459,9606.ENSP00000270747,9606.ENSP00000271332,…	CSNK2A1,DKK4,AES,HBP1,CCND1,SNX3,WNT6,PPP3R1,PKD2,ZBED3,WNT10A,INVS,CELSR1,FBXW11,LEF1,SFRP5,NKD1,ARHGEF19,CELSR2,FZD7,TIAM1,PSME3,PRICKLE2,NKD2,AXIN2,SOSTDC1,TNKS,FZD2,WNT11,AMER1,DACT1,NXN,FAM53B,LRRFIP2,TCF7,PRICKLE1,VANGL1,CSNK1G3,BTRC,PTEN,DKK1,FZD8,ROR2,CSNK2B,KDM6A,NDP,CTNND1,UBAC2,MCC,KIAA0922,NOTUM,SHISA6,RHOA,PSMC6,C12orf43,UBC,ZNRF3,DDIT3,WWOX,RNF43,VRK3
GO Process	GO:0010646	Regulation of cell communication	403	3514	0.09	0.0063	9606.ENSP00000001146,9606.ENSP00000003084,9606.ENSP00000085219,9606.ENSP00000155926,9606.ENSP00000173229,9606.ENSP00000176183,9606.ENSP00000178640,9606.ENSP00000212015,9606.ENSP00000215912,9606.ENSP00000217244,9606.ENSP00000217289,9606.ENSP00000220809,9606.ENSP00000220812,9606.ENSP00000221561,9606.ENSP00000221930,9606.ENSP00000222145,9606.ENSP00000222812,9606.ENSP00000223095,9606.ENSP00000224356,…	CYP26B1,CFTR,CD22,TRIB2,NTN1,DRD4,MAP2K5,SIRT1,PIK3IP1,CSNK2A1,FERMT1,PLAT,DKK4,AES,TGFB1,RASIP1,STX1A,SERPINE1,CYP26A1,CCL2,COL1A1,WFS1,ASIC1,IL23A,GOLT1B,SNX3,MDFI,GUCA1B,DOK1,PPP3R1,PKD2,TGFB3,ELF1,EGR1,TFG,EGR2,BMP4,PSD4,NR1D1,PHPT1,LIF,SMO,PIAS1,RAP1B,ARHGEF6,MEGF8,RRM2B,GDF15,PRKAB2,ZBED3,KRAS,LAMTOR5,RINT1,GDF11,EDAR,TUBB2B,POU5F1,CTDSPL2,THBS1,SYT1,SPAG9,RAB11FIP3,MGRN1,INVS,ZC3H3,PAX8,BR…
GO Process	GO:0042254	Ribosome biogenesis	53	292	0.29	0.0064	9606.ENSP00000230340,9606.ENSP00000232888,9606.ENSP00000242257,9606.ENSP00000253107,9606.ENSP00000254803,9606.ENSP00000258243,9606.ENSP00000260443,9606.ENSP00000261637,9606.ENSP00000265245,9606.ENSP00000279147,9606.ENSP00000296792,9606.ENSP00000297145,9606.ENSP00000297990,9606.ENSP00000299192,9606.ENSP00000317376,9606.ENSP00000317691,9606.ENSP00000321706,9606.ENSP00000322396,9606.ENSP00000323424,…	BYSL,RRP9,FTSJ2,PPAN,UTP3,URB2,RSL24D1,UTP20,LSG1,ORAOV1,UTP15,C7orf60,NOL6,HEATR3,MRPS11,RPP25,GEMIN4,RRS1,ISG20L2,IMP3,CIRH1A,MINA,DDX28,MRPL20,RIOK3,LYAR,MAK16,HEATR1,RRP15,LTV1,PDCD11,MTG2,SURF6,EXOSC2,GNL2,MYBBP1A,NOP2,URB1,ERCC2,UTP14A,WDR43,NOLC1,RPL23A,FTSJ3,EXOSC6,EBNA1BP2,EIF2A,TBL3,RPUSD1,RPS19,NOP16,ZNF658,C8orf59
GO Process	GO:0009653	Anatomical structure morphogenesis	263	2165	0.11	0.0075	9606.ENSP00000001146,9606.ENSP00000002829,9606.ENSP00000167106,9606.ENSP00000173229,9606.ENSP00000212015,9606.ENSP00000219070,9606.ENSP00000221561,9606.ENSP00000221930,9606.ENSP00000222145,9606.ENSP00000223095,9606.ENSP00000225831,9606.ENSP00000225964,9606.ENSP00000228741,9606.ENSP00000230321,9606.ENSP00000230340,9606.ENSP00000233668,9606.ENSP00000233948,9606.ENSP00000234091,9606.ENSP00000236273,…	CYP26B1,SEMA3F,VASH1,NTN1,SIRT1,MMP2,AES,TGFB1,RASIP1,SERPINE1,CCL2,COL1A1,ELK3,MDFI,BYSL,DOK1,WNT6,ID2,SYF2,TNNT2,PKD2,ZFAND5,TGFB3,EGR2,EFNB2,BMP4,LIF,SMO,MEGF8,MATN2,KRAS,GDF11,WNT10A,EDAR,HS6ST1,POU5F1,THBS1,B9D1,CRISPLD2,CELSR1,PIK3R3,HIRA,PAX8,EIF2AK4,MCAM,FGF2,PDCD6,TNC,LEF1,SEMA3A,SFRP5,LGR5,PML,NKD1,GATA6,SLC6A3,CELSR2,MEF2D,GNA12,EPHA4,FZD7,TIAM1,HOXB13,BBS5,SHROOM3,HHIP,ITGA2,MAP1B,FOX…
GO Process	GO:0009968	Negative regulation of signal transduction	167	1271	0.15	0.0075	9606.ENSP00000001146,9606.ENSP00000085219,9606.ENSP00000173229,9606.ENSP00000178640,9606.ENSP00000212015,9606.ENSP00000215912,9606.ENSP00000217244,9606.ENSP00000217289,9606.ENSP00000220812,9606.ENSP00000221561,9606.ENSP00000221930,9606.ENSP00000222145,9606.ENSP00000223095,9606.ENSP00000224356,9606.ENSP00000226760,9606.ENSP00000230321,9606.ENSP00000237596,9606.ENSP00000238682,9606.ENSP00000239882,…	CYP26B1,CD22,NTN1,MAP2K5,SIRT1,PIK3IP1,CSNK2A1,FERMT1,DKK4,AES,TGFB1,RASIP1,SERPINE1,CYP26A1,WFS1,MDFI,PKD2,TGFB3,ELF1,EGR1,BMP4,NR1D1,PHPT1,LIF,MEGF8,RRM2B,GDF15,CTDSPL2,THBS1,MGRN1,INVS,FGF2,PDCD6,FBXW11,UBE2B,SFRP5,TIMP3,NKD1,PRDM16,TNFRSF10B,CGNL1,UBASH3B,PPEF2,NCOA5,LRRC14,PSME3,DCST1,HHIP,NKD2,CREBRF,C7orf60,DUSP16,HIF1AN,AXIN2,IRS1,SOSTDC1,ADRB2,HOMER2,MMP14,HEG1,IFT80,BOK,PER1,CHMP6,TENC1…
GO Process	GO:0035295	Tube development	120	851	0.18	0.0075	9606.ENSP00000167106,9606.ENSP00000173229,9606.ENSP00000212015,9606.ENSP00000219070,9606.ENSP00000221930,9606.ENSP00000222145,9606.ENSP00000223095,9606.ENSP00000225831,9606.ENSP00000228741,9606.ENSP00000233948,9606.ENSP00000234091,9606.ENSP00000237596,9606.ENSP00000238682,9606.ENSP00000245323,9606.ENSP00000245451,9606.ENSP00000249075,9606.ENSP00000249373,9606.ENSP00000251268,9606.ENSP00000256078,…	VASH1,NTN1,SIRT1,MMP2,TGFB1,RASIP1,SERPINE1,CCL2,ELK3,WNT6,ID2,PKD2,TGFB3,EFNB2,BMP4,LIF,SMO,MEGF8,KRAS,GDF11,EDAR,HS6ST1,THBS1,CRISPLD2,CELSR1,PIK3R3,PAX8,MCAM,FGF2,PDCD6,TNC,LEF1,LGR5,PML,GATA6,EPHA4,HOXB13,BBS5,SHROOM3,HHIP,MED1,ATOH8,SOSTDC1,HAS2,EIF2AK3,WDR48,MMP14,VEGFB,HEG1,EGR3,SERPINF2,FZD2,WNT11,DACT1,TCF7,EIF4EBP1,SPINT1,PRICKLE1,RBPJ,GATA2,PDGFA,FN1,WARS,TGFB2,KDM5B,HECA,EFNA1,EPHA7,B…
GO Process	GO:0009892	Negative regulation of metabolic process	362	3124	0.09	0.0078	9606.ENSP00000005178,9606.ENSP00000155840,9606.ENSP00000155926,9606.ENSP00000178640,9606.ENSP00000209728,9606.ENSP00000212015,9606.ENSP00000215862,9606.ENSP00000215912,9606.ENSP00000216237,9606.ENSP00000217244,9606.ENSP00000217289,9606.ENSP00000218104,9606.ENSP00000220809,9606.ENSP00000220849,9606.ENSP00000221561,9606.ENSP00000221930,9606.ENSP00000222145,9606.ENSP00000222553,9606.ENSP00000222574,…	PDK4,KCNQ1,TRIB2,MAP2K5,CDC6,SIRT1,MORC2,PIK3IP1,L3MBTL2,CSNK2A1,FERMT1,ABCD1,PLAT,EIF3E,AES,TGFB1,RASIP1,NAMPT,HBP1,SERPINE1,RASD1,HDAC5,WFS1,CCND1,IL23A,ELK3,CLEC4A,SNX3,MDFI,TFPI,ID2,SOGA1,TGFB3,EGR1,HIST1H4F,BMP4,FOSB,NR1D1,ATG14,LIF,SMO,PIAS1,JUND,LRP3,THAP1,SERPINF1,ZBED3,SCO1,BHLHE40,LAMTOR5,POU5F1,HLA-F,THBS1,GCHFR,C14orf166,E2F3,HIRA,PPM1F,EIF2AK4,MXD1,FGF2,HDAC4,CASC3,FBXW11,LEF1,UBE2B,…
GO Process	GO:0022613	Ribonucleoprotein complex biogenesis	69	423	0.24	0.0085	9606.ENSP00000220849,9606.ENSP00000230340,9606.ENSP00000232888,9606.ENSP00000235090,9606.ENSP00000242257,9606.ENSP00000253107,9606.ENSP00000254803,9606.ENSP00000258243,9606.ENSP00000260443,9606.ENSP00000261637,9606.ENSP00000265245,9606.ENSP00000272645,9606.ENSP00000279147,9606.ENSP00000285873,9606.ENSP00000296792,9606.ENSP00000297145,9606.ENSP00000297990,9606.ENSP00000299192,9606.ENSP00000317376,…	EIF3E,BYSL,RRP9,WDR77,FTSJ2,PPAN,UTP3,URB2,RSL24D1,UTP20,LSG1,POLR2D,ORAOV1,GEMIN5,UTP15,C7orf60,NOL6,HEATR3,MRPS11,RPP25,RUVBL1,GEMIN4,RRS1,ISG20L2,IMP3,CIRH1A,MINA,DDX28,SF3B1,MRPL20,RIOK3,LYAR,MAK16,HEATR1,RRP15,LTV1,DDX20,PDCD11,MTG2,MCTS1,HSP90AB1,SURF6,EXOSC2,GNL2,NCBP1,SMN1,AK6,MYBBP1A,NOP2,URB1,ERCC2,UTP14A,WDR43,NOLC1,RPL23A,FTSJ3,EXOSC6,EBNA1BP2,EIF2A,CLNS1A,LUC7L2,CELF2,TBL3,RPUSD1,RPS…
GO Process	GO:0023051	Regulation of signaling	405	3553	0.08	0.0087	9606.ENSP00000001146,9606.ENSP00000003084,9606.ENSP00000085219,9606.ENSP00000155926,9606.ENSP00000173229,9606.ENSP00000176183,9606.ENSP00000178640,9606.ENSP00000212015,9606.ENSP00000215912,9606.ENSP00000217244,9606.ENSP00000217289,9606.ENSP00000220809,9606.ENSP00000220812,9606.ENSP00000221561,9606.ENSP00000221930,9606.ENSP00000222145,9606.ENSP00000222812,9606.ENSP00000223095,9606.ENSP00000224356,…	CYP26B1,CFTR,CD22,TRIB2,NTN1,DRD4,MAP2K5,SIRT1,PIK3IP1,CSNK2A1,FERMT1,PLAT,DKK4,AES,TGFB1,RASIP1,STX1A,SERPINE1,CYP26A1,CCL2,COL1A1,WFS1,ASIC1,IL23A,GOLT1B,SNX3,MDFI,GUCA1B,DOK1,PPP3R1,PKD2,TGFB3,ELF1,EGR1,TFG,EGR2,BMP4,PSD4,NR1D1,PHPT1,LIF,SMO,PIAS1,RAP1B,ARHGEF6,MEGF8,RRM2B,GDF15,PRKAB2,ZBED3,KRAS,LAMTOR5,RINT1,GDF11,EDAR,TUBB2B,POU5F1,CTDSPL2,THBS1,SYT1,SPAG9,RAB11FIP3,MGRN1,INVS,ZC3H3,PAX8,BR…
GO Process	GO:0065009	Regulation of molecular function	540	4913	0.07	0.0106	9606.ENSP00000002829,9606.ENSP00000003084,9606.ENSP00000005178,9606.ENSP00000155840,9606.ENSP00000155926,9606.ENSP00000176183,9606.ENSP00000176763,9606.ENSP00000178640,9606.ENSP00000209728,9606.ENSP00000212015,9606.ENSP00000215912,9606.ENSP00000217244,9606.ENSP00000219478,9606.ENSP00000220812,9606.ENSP00000220849,9606.ENSP00000221327,9606.ENSP00000221561,9606.ENSP00000221930,9606.ENSP00000222145,…	SEMA3F,CFTR,PDK4,KCNQ1,TRIB2,DRD4,STK10,MAP2K5,CDC6,SIRT1,PIK3IP1,CSNK2A1,ZNF500,DKK4,EIF3E,ZNF180,AES,TGFB1,RASIP1,NAMPT,HBP1,STX1A,PCOLCE,SERPINE1,CCL2,HDAC5,WFS1,CCND1,PRDM4,IL23A,ELK3,MDFI,GUCA1B,TRIM23,NEK4,TFPI,WNT6,ID2,WDR77,TNNT2,PKD2,CCNI,TGFB3,ELF1,EGR1,EGR2,BMP4,PSD4,TNFSF9,SH2D3A,FOSB,S1PR4,NR1D1,ATG14,PHPT1,ZNF10,LIF,SMO,PIAS1,ZNF232,ARHGEF6,RABGAP1L,GDF15,JUND,PRKAB2,THAP1,SERPINF1,…
GO Process	GO:0034470	ncRNA processing	63	381	0.25	0.0122	9606.ENSP00000168216,9606.ENSP00000219281,9606.ENSP00000230340,9606.ENSP00000232888,9606.ENSP00000242257,9606.ENSP00000244051,9606.ENSP00000244571,9606.ENSP00000254803,9606.ENSP00000261637,9606.ENSP00000261700,9606.ENSP00000273962,9606.ENSP00000284995,9606.ENSP00000296149,9606.ENSP00000296792,9606.ENSP00000297145,9606.ENSP00000297990,9606.ENSP00000307214,9606.ENSP00000310015,9606.ENSP00000312356,…	HSD17B10,USB1,BYSL,RRP9,FTSJ2,MOCS3,AARS2,UTP3,UTP20,C14orf166,TRMT10A,TSEN2,ELP6,UTP15,C7orf60,NOL6,LCMT2,ADAT1,TRMT10C,METTL1,MRPS11,RPP25,GEMIN4,RRS1,ISG20L2,FTSJ1,IMP3,CIRH1A,INTS5,TRMT12,ADAT3,BCDIN3D,ELAC2,RIOK3,LYAR,PUS7,MAK16,HEATR1,RRP15,PDCD11,KTI12,EXOSC2,PUS1,NOP2,URB1,TRMT61A,ERCC2,UTP14A,WDR4,WDR43,NOLC1,POP1,FTSJ3,ALKBH8,EXOSC6,EBNA1BP2,ZBTB8OS,QTRTD1,TBL3,RPUSD1,DUS2,RPS19,METTL8
GO Process	GO:0051094	Positive regulation of developmental process	178	1389	0.13	0.0125	9606.ENSP00000001146,9606.ENSP00000173229,9606.ENSP00000212015,9606.ENSP00000221930,9606.ENSP00000223095,9606.ENSP00000225964,9606.ENSP00000227507,9606.ENSP00000228534,9606.ENSP00000230085,9606.ENSP00000233948,9606.ENSP00000234091,9606.ENSP00000238682,9606.ENSP00000239938,9606.ENSP00000242480,9606.ENSP00000245323,9606.ENSP00000245451,9606.ENSP00000245817,9606.ENSP00000249075,9606.ENSP00000249373,…	CYP26B1,NTN1,SIRT1,TGFB1,SERPINE1,COL1A1,CCND1,IL23A,SNX3,WNT6,ID2,TGFB3,EGR1,EGR2,EFNB2,BMP4,TNFSF9,LIF,SMO,PIAS1,MEGF8,GDF15,JUND,LRP3,SERPINF1,RIN2,BTG1,KRAS,TUBB2B,POU5F1,THBS1,SYT1,MAPK6,SPAG9,ATF1,PAX8,FGF2,SCARB2,PDCD6,LEF1,SEMA3A,AMIGO2,BNIP2,PML,GATA6,KRT10,SLC6A3,PRDM16,EPHA4,KLF10,TIAM1,LRRTM1,MAP1B,STOX1,HIF1AN,MED1,AXL,CYB5D2,MFF,AXIN2,LRP8,ATOH8,ADRB2,HAS2,MMP14,CLCF1,LPL,VEGFB,ZHX3…
GO Process	GO:0019538	Protein metabolic process	473	4251	0.07	0.013	9606.ENSP00000003084,9606.ENSP00000005178,9606.ENSP00000026218,9606.ENSP00000155926,9606.ENSP00000167106,9606.ENSP00000176763,9606.ENSP00000178640,9606.ENSP00000192314,9606.ENSP00000209884,9606.ENSP00000210060,9606.ENSP00000212015,9606.ENSP00000215912,9606.ENSP00000216044,9606.ENSP00000216085,9606.ENSP00000216259,9606.ENSP00000217244,9606.ENSP00000219070,9606.ENSP00000220809,9606.ENSP00000220849,…	CFTR,PDK4,PIGQ,TRIB2,VASH1,STK10,MAP2K5,GAL3ST2,KLHL20,DHPS,SIRT1,PIK3IP1,GTPBP1,RHBDD3,PMM1,CSNK2A1,MMP2,PLAT,EIF3E,TGFB1,CPA4,STX1A,PCOLCE,CEP41,PIGL,DRG2,CCL2,HDAC5,WFS1,CCND1,PRDM4,SNX3,PRSS16,TRIM23,EHHADH,ABTB1,EIF1B,NEK4,TFPI,TTL,EVA1A,PPP3R1,ADCK1,EGR2,RNF11,MOCS3,RNF39,HIST1H4F,AARS2,BMP4,SH2D3A,NR1D1,PHPT1,LIF,PIAS1,ARHGEF6,MKNK2,LMAN1,PPIL4,CAPN7,PRKAB2,EEFSEC,CHRM3,MKRN1,KRAS,DDB2,CAR…
GO Process	GO:0009890	Negative regulation of biosynthetic process	203	1624	0.12	0.0134	9606.ENSP00000178640,9606.ENSP00000209728,9606.ENSP00000212015,9606.ENSP00000216237,9606.ENSP00000218104,9606.ENSP00000220849,9606.ENSP00000221561,9606.ENSP00000221930,9606.ENSP00000222574,9606.ENSP00000225688,9606.ENSP00000225983,9606.ENSP00000226760,9606.ENSP00000227507,9606.ENSP00000228741,9606.ENSP00000230321,9606.ENSP00000234091,9606.ENSP00000237536,9606.ENSP00000239938,9606.ENSP00000244537,…	MAP2K5,CDC6,SIRT1,L3MBTL2,ABCD1,EIF3E,AES,TGFB1,HBP1,RASD1,HDAC5,WFS1,CCND1,ELK3,MDFI,ID2,SOGA1,EGR1,HIST1H4F,BMP4,FOSB,NR1D1,SMO,PIAS1,JUND,THAP1,BHLHE40,POU5F1,GCHFR,E2F3,HIRA,PPM1F,EIF2AK4,MXD1,HDAC4,FBXW11,LEF1,PML,CBFA2T3,GATA6,PRDM16,LPCAT1,KLF10,HOXB13,C11orf84,INHBB,FOXQ1,CREBRF,NFIL3,HIF1AN,COPS2,MED1,ANKRD33,ATOH8,DONSON,EIF2AK3,IRF2BP1,KLF7,NR1D2,RSF1,ZHX3,PER1,WDR35,ROCK2,HINFP,CDK5R1…
GO Process	GO:0000122	Negative regulation of transcription by rna polymerase ii	123	895	0.16	0.0137	9606.ENSP00000178640,9606.ENSP00000212015,9606.ENSP00000221561,9606.ENSP00000221930,9606.ENSP00000222574,9606.ENSP00000225983,9606.ENSP00000226760,9606.ENSP00000227507,9606.ENSP00000228741,9606.ENSP00000230321,9606.ENSP00000234091,9606.ENSP00000239938,9606.ENSP00000245451,9606.ENSP00000245919,9606.ENSP00000246672,9606.ENSP00000249373,9606.ENSP00000249636,9606.ENSP00000252818,9606.ENSP00000254250,…	MAP2K5,SIRT1,AES,TGFB1,HBP1,HDAC5,WFS1,CCND1,ELK3,MDFI,ID2,EGR1,BMP4,FOSB,NR1D1,SMO,PIAS1,JUND,THAP1,BHLHE40,POU5F1,E2F3,MXD1,HDAC4,LEF1,GATA6,PRDM16,KLF10,HOXB13,FOXQ1,CREBRF,NFIL3,HIF1AN,COPS2,MED1,ANKRD33,IRF2BP1,KLF7,NR1D2,ZHX3,PER1,HINFP,AHRR,NR2F1,RLIM,FOXK1,MXI1,ZGPAT,ASCL2,TCFL5,DACT1,ZNF202,HIST1H1C,CIR1,TCF7,ATF3,RBPJ,GATA2,LYAR,ZBTB18,PARP9,ETV3,EFNA1,IKZF5,DDX20,PRMT6,DR1,MTF2,GADD45A…
GO Process	GO:0045597	Positive regulation of cell differentiation	134	993	0.16	0.0137	9606.ENSP00000001146,9606.ENSP00000173229,9606.ENSP00000212015,9606.ENSP00000221930,9606.ENSP00000223095,9606.ENSP00000225964,9606.ENSP00000228534,9606.ENSP00000230085,9606.ENSP00000234091,9606.ENSP00000238682,9606.ENSP00000242480,9606.ENSP00000245323,9606.ENSP00000245451,9606.ENSP00000245817,9606.ENSP00000249075,9606.ENSP00000249373,9606.ENSP00000249636,9606.ENSP00000251268,9606.ENSP00000252809,…	CYP26B1,NTN1,SIRT1,TGFB1,SERPINE1,COL1A1,IL23A,SNX3,ID2,TGFB3,EGR2,EFNB2,BMP4,TNFSF9,LIF,SMO,PIAS1,MEGF8,GDF15,JUND,LRP3,SERPINF1,RIN2,BTG1,TUBB2B,SYT1,MAPK6,SPAG9,ATF1,PAX8,FGF2,SCARB2,LEF1,SEMA3A,BNIP2,GATA6,PRDM16,EPHA4,KLF10,TIAM1,MAP1B,HIF1AN,MED1,AXL,CYB5D2,AXIN2,LRP8,ATOH8,HAS2,MMP14,CLCF1,LPL,ZHX3,KIAA0196,EGR3,SERPINF2,PLAG1,KCTD11,ZNF385A,SPINT1,FAIM,NF2,RBPJ,GATA2,FYN,FN1,SOX12,ARNT,XR…
GO Process	GO:0009887	Animal organ morphogenesis	131	967	0.16	0.0138	9606.ENSP00000001146,9606.ENSP00000173229,9606.ENSP00000219070,9606.ENSP00000221561,9606.ENSP00000221930,9606.ENSP00000223095,9606.ENSP00000225831,9606.ENSP00000225964,9606.ENSP00000230321,9606.ENSP00000233948,9606.ENSP00000234091,9606.ENSP00000236918,9606.ENSP00000237596,9606.ENSP00000237937,9606.ENSP00000238682,9606.ENSP00000245323,9606.ENSP00000245451,9606.ENSP00000249075,9606.ENSP00000249373,…	CYP26B1,NTN1,MMP2,AES,TGFB1,SERPINE1,CCL2,COL1A1,MDFI,WNT6,ID2,TNNT2,PKD2,ZFAND5,TGFB3,EFNB2,BMP4,LIF,SMO,MEGF8,MATN2,KRAS,GDF11,WNT10A,EDAR,CELSR1,PAX8,FGF2,TNC,LEF1,SEMA3A,PML,NKD1,GATA6,MEF2D,HOXB13,BBS5,HHIP,ITGA2,AQP3,MED1,AXIN2,SOSTDC1,RAB33B,HAS2,WDR48,MMP14,HEG1,IFT80,TSPEAR,TTC39C,FZD2,WNT11,PLAG1,SLIT3,KLK5,TCF7,NF2,RBPJ,GATA2,PDGFA,ANXA6,ATRNL1,SPEF2,ELF3,HOXA4,ADARB1,TGFB2,KDM5B,EFNA1…
GO Process	GO:0006974	Cellular response to dna damage stimulus	111	793	0.17	0.0152	9606.ENSP00000212015,9606.ENSP00000215862,9606.ENSP00000227507,9606.ENSP00000233027,9606.ENSP00000236273,9606.ENSP00000244537,9606.ENSP00000251810,9606.ENSP00000256996,9606.ENSP00000257336,9606.ENSP00000261609,9606.ENSP00000262105,9606.ENSP00000263377,9606.ENSP00000263791,9606.ENSP00000265056,9606.ENSP00000265339,9606.ENSP00000268058,9606.ENSP00000272645,9606.ENSP00000276533,9606.ENSP00000284503,…	SIRT1,MORC2,CCND1,NEK4,SYF2,HIST1H4F,RRM2B,DDB2,BIVM,HERC2,MCM4,BRD4,EIF2AK4,MCM2,UBE2B,PML,POLR2D,GINS4,NEIL2,SLX4,RAD21,COPS2,ATMIN,TERF2IP,FEN1,ESCO2,DONSON,WDR48,SWSAP1,RMI2,ZMAT3,CLSPN,BOK,CHAF1B,RMI1,MRPS11,HINFP,RUVBL1,GEN1,PA1,NDNL2,MORF4L1,C17orf70,EYA2,ZNF385A,BRE,WAC,BLM,ERCC5,ERCC6,SMARCAL1,RAD23B,RAD52,ZBTB18,XRCC2,PARP9,PLAGL1,WDHD1,SMC3,CNOT7,HIST3H2A,SGK1,BRCC3,DCLRE1B,MYO6,PRMT6,…
GO Process	GO:0030111	Regulation of wnt signaling pathway	61	370	0.24	0.0152	9606.ENSP00000217244,9606.ENSP00000217289,9606.ENSP00000220812,9606.ENSP00000221561,9606.ENSP00000221930,9606.ENSP00000225964,9606.ENSP00000230085,9606.ENSP00000230321,9606.ENSP00000239938,9606.ENSP00000255198,9606.ENSP00000259915,9606.ENSP00000262457,9606.ENSP00000265165,9606.ENSP00000265339,9606.ENSP00000266066,9606.ENSP00000266674,9606.ENSP00000268459,9606.ENSP00000286201,9606.ENSP00000286827,…	CSNK2A1,FERMT1,DKK4,AES,TGFB1,COL1A1,SNX3,MDFI,EGR1,ZBED3,POU5F1,INVS,LEF1,UBE2B,SFRP5,LGR5,NKD1,FZD7,TIAM1,PSME3,NKD2,AXIN2,SOSTDC1,TNKS,IFT80,RUVBL1,ZBED2,SIAH2,WNT11,AMER1,DACT1,NXN,FAM53B,PRICKLE1,RBPJ,CSNK1G3,BTRC,SRC,BICC1,DKK1,ROR2,DCDC2,MLLT3,FOLR1,GPC3,CTNND1,UBAC2,FOXO3,MCC,TMEM237,KIAA0922,NOTUM,SHISA6,PSMC6,TMEM64,C12orf43,ZNRF3,DDIT3,WWOX,RNF43,IFT20
GO Process	GO:0060562	Epithelial tube morphogenesis	53	307	0.26	0.0153	9606.ENSP00000173229,9606.ENSP00000221930,9606.ENSP00000222145,9606.ENSP00000233948,9606.ENSP00000237596,9606.ENSP00000245323,9606.ENSP00000245451,9606.ENSP00000249373,9606.ENSP00000251268,9606.ENSP00000256078,9606.ENSP00000262738,9606.ENSP00000263334,9606.ENSP00000264498,9606.ENSP00000265131,9606.ENSP00000265165,9606.ENSP00000266674,9606.ENSP00000268058,9606.ENSP00000281821,9606.ENSP00000295240,…	NTN1,TGFB1,RASIP1,WNT6,PKD2,EFNB2,BMP4,SMO,MEGF8,KRAS,CELSR1,PAX8,FGF2,TNC,LEF1,LGR5,PML,EPHA4,BBS5,SHROOM3,HHIP,MED1,SOSTDC1,MMP14,FZD2,WNT11,SPINT1,PRICKLE1,RBPJ,TGFB2,KDM5B,EPHA7,BTRC,SRC,CSNK2B,KDM6A,NKX3-1,FOLR1,NDRG4,GPC3,AREG,KIF26B,NPNT,GLI2,CCDC103,PRKD2,RHOA,GDNF,SEC24B,TRAF6,VEGFA,FMN1,MYC
GO Process	GO:0010557	Positive regulation of macromolecule biosynthetic process	232	1906	0.11	0.0158	9606.ENSP00000178640,9606.ENSP00000212015,9606.ENSP00000219746,9606.ENSP00000220849,9606.ENSP00000221930,9606.ENSP00000222553,9606.ENSP00000223095,9606.ENSP00000225831,9606.ENSP00000225964,9606.ENSP00000225983,9606.ENSP00000228437,9606.ENSP00000228534,9606.ENSP00000228741,9606.ENSP00000233027,9606.ENSP00000233948,9606.ENSP00000234091,9606.ENSP00000234310,9606.ENSP00000235090,9606.ENSP00000237596,…	MAP2K5,SIRT1,TOX3,EIF3E,TGFB1,NAMPT,SERPINE1,CCL2,COL1A1,HDAC5,PRDM4,IL23A,ELK3,NEK4,WNT6,ID2,PPP3R1,WDR77,PKD2,TGFB3,ELF1,EGR1,EGR2,BMP4,FOSB,NR1D1,LIF,SMO,PIAS1,JUND,PABPC1L,ZBED3,RFXAP,POU5F1,THBS1,HEXB,C14orf166,ATF1,E2F3,PAX8,BRD4,EIF2AK4,ARID4B,FGF2,IL11,HDAC4,GPBP1,FBXW11,LEF1,PML,GATA6,PRDM16,MEF2D,POLR2D,CNPY2,CCNA2,PPRC1,AIP,MYCN,KLF10,FZD7,MED27,TAF6L,ITGA2,UTP15,CREBRF,NFIL3,ATMIN,MED…
GO Process	GO:0009966	Regulation of signal transduction	356	3107	0.09	0.0166	9606.ENSP00000001146,9606.ENSP00000085219,9606.ENSP00000155926,9606.ENSP00000173229,9606.ENSP00000176183,9606.ENSP00000178640,9606.ENSP00000212015,9606.ENSP00000215912,9606.ENSP00000217244,9606.ENSP00000217289,9606.ENSP00000220812,9606.ENSP00000221561,9606.ENSP00000221930,9606.ENSP00000222145,9606.ENSP00000222812,9606.ENSP00000223095,9606.ENSP00000224356,9606.ENSP00000225831,9606.ENSP00000225964,…	CYP26B1,CD22,TRIB2,NTN1,DRD4,MAP2K5,SIRT1,PIK3IP1,CSNK2A1,FERMT1,DKK4,AES,TGFB1,RASIP1,STX1A,SERPINE1,CYP26A1,CCL2,COL1A1,WFS1,IL23A,GOLT1B,SNX3,MDFI,GUCA1B,DOK1,PPP3R1,PKD2,TGFB3,ELF1,EGR1,TFG,BMP4,PSD4,NR1D1,PHPT1,LIF,SMO,PIAS1,RAP1B,ARHGEF6,MEGF8,RRM2B,GDF15,PRKAB2,ZBED3,KRAS,LAMTOR5,RINT1,GDF11,EDAR,POU5F1,CTDSPL2,THBS1,SPAG9,MGRN1,INVS,ZC3H3,BRD4,WDR11,ARHGEF17,FAM13A,FGF2,IL11,PDCD6,FBXW11,…
GO Process	GO:0009987	Cellular process	1483	15024	0.02	0.0166	9606.ENSP00000001146,9606.ENSP00000002829,9606.ENSP00000003084,9606.ENSP00000005178,9606.ENSP00000026218,9606.ENSP00000039989,9606.ENSP00000074304,9606.ENSP00000075120,9606.ENSP00000085219,9606.ENSP00000155840,9606.ENSP00000155926,9606.ENSP00000161863,9606.ENSP00000167106,9606.ENSP00000167586,9606.ENSP00000168216,9606.ENSP00000173229,9606.ENSP00000176183,9606.ENSP00000176763,9606.ENSP00000178640,…	CYP26B1,SEMA3F,CFTR,PDK4,PIGQ,TTC17,INPP4A,SLC2A3,CD22,KCNQ1,TRIB2,YTHDC2,VASH1,KRT14,HSD17B10,NTN1,DRD4,STK10,MAP2K5,TRAM2,NDUFB4,GAL3ST2,EPDR1,RBM22,XYLB,CDC6,KLHL20,DHPS,SIRT1,MORC2,MICALL1,GTPBP1,RHBDD3,L3MBTL2,PMM1,PYGL,SLCO4A1,CSNK2A1,FERMT1,MYL12A,STAG2,ABCD1,MMP2,DHODH,USB1,PLA2G15,PDIA2,TOX3,ZFAND1,PLAT,DKK4,EIF3E,PYCRL,AES,TGFB1,RASIP1,CPA4,NAMPT,HBP1,STX1A,SNX8,PCOLCE,SERPINE1,CEP41,CY…
GO Process	GO:0072359	Circulatory system development	119	872	0.16	0.0203	9606.ENSP00000155840,9606.ENSP00000167106,9606.ENSP00000178640,9606.ENSP00000212015,9606.ENSP00000219070,9606.ENSP00000221930,9606.ENSP00000222145,9606.ENSP00000223095,9606.ENSP00000225831,9606.ENSP00000225964,9606.ENSP00000228741,9606.ENSP00000234091,9606.ENSP00000236918,9606.ENSP00000237596,9606.ENSP00000237937,9606.ENSP00000239938,9606.ENSP00000245323,9606.ENSP00000245451,9606.ENSP00000249075,…	KCNQ1,VASH1,MAP2K5,SIRT1,MMP2,TGFB1,RASIP1,SERPINE1,CCL2,COL1A1,ELK3,ID2,TNNT2,PKD2,ZFAND5,EGR1,EFNB2,BMP4,LIF,SMO,MEGF8,HS6ST1,POU5F1,THBS1,B9D1,PIK3R3,PAX8,WDR11,MCAM,FGF2,PDCD6,LEF1,GATA6,MEF2D,CXADR,HOXB13,PSKH1,BBS5,MED1,ANTXR1,AXIN2,HAS2,EIF2AK3,MMP14,FOSL1,VEGFB,HEG1,SPEG,GYS1,ROCK2,EGR3,SERPINF2,CRELD1,DYX1C1,FZD2,WNT11,SLIT3,NXN,SPINT1,PRICKLE1,RBPJ,GATA2,PDGFA,FN1,WARS,SORBS2,TGFB2,EFNA…
GO Process	GO:0031324	Negative regulation of cellular metabolic process	306	2630	0.09	0.0209	9606.ENSP00000155926,9606.ENSP00000178640,9606.ENSP00000209728,9606.ENSP00000212015,9606.ENSP00000215912,9606.ENSP00000216237,9606.ENSP00000217244,9606.ENSP00000218104,9606.ENSP00000220809,9606.ENSP00000220849,9606.ENSP00000221561,9606.ENSP00000221930,9606.ENSP00000222145,9606.ENSP00000222553,9606.ENSP00000222574,9606.ENSP00000223095,9606.ENSP00000225688,9606.ENSP00000225983,9606.ENSP00000226760,…	TRIB2,MAP2K5,CDC6,SIRT1,PIK3IP1,L3MBTL2,CSNK2A1,ABCD1,PLAT,EIF3E,AES,TGFB1,RASIP1,NAMPT,HBP1,SERPINE1,RASD1,HDAC5,WFS1,CCND1,ELK3,MDFI,TFPI,ID2,SOGA1,EGR1,HIST1H4F,BMP4,FOSB,NR1D1,ATG14,LIF,SMO,PIAS1,JUND,THAP1,SERPINF1,ZBED3,SCO1,BHLHE40,LAMTOR5,POU5F1,THBS1,C14orf166,E2F3,HIRA,PPM1F,EIF2AK4,MXD1,HDAC4,FBXW11,LEF1,UBE2B,PON3,TIMP3,FBXO7,PML,CBFA2T3,GATA6,PRDM16,AP1AR,SPOPL,EPHA4,LPCAT1,UBASH3B,K…
GO Process	GO:1901564	Organonitrogen compound metabolic process	568	5244	0.06	0.0209	9606.ENSP00000003084,9606.ENSP00000005178,9606.ENSP00000026218,9606.ENSP00000155926,9606.ENSP00000167106,9606.ENSP00000168216,9606.ENSP00000176183,9606.ENSP00000176763,9606.ENSP00000178640,9606.ENSP00000192314,9606.ENSP00000209884,9606.ENSP00000210060,9606.ENSP00000212015,9606.ENSP00000215912,9606.ENSP00000216044,9606.ENSP00000216085,9606.ENSP00000216259,9606.ENSP00000217244,9606.ENSP00000218104,…	CFTR,PDK4,PIGQ,TRIB2,VASH1,HSD17B10,DRD4,STK10,MAP2K5,GAL3ST2,KLHL20,DHPS,SIRT1,PIK3IP1,GTPBP1,RHBDD3,PMM1,CSNK2A1,ABCD1,MMP2,DHODH,PLA2G15,PLAT,EIF3E,PYCRL,TGFB1,CPA4,NAMPT,STX1A,PCOLCE,CEP41,PNPO,PIGL,DRG2,CCL2,HDAC5,WFS1,CCND1,PRDM4,SNX3,PRSS16,TRIM23,EHHADH,UMPS,ABTB1,EIF1B,NEK4,TFPI,TTL,EVA1A,PPP3R1,ADCK1,EGR2,RNF11,MOCS3,RNF39,HIST1H4F,AARS2,BMP4,SH2D3A,UROD,NR1D1,PHPT1,LIF,PIAS1,ARHGEF6,MK…
GO Process	GO:0031327	Negative regulation of cellular biosynthetic process	197	1592	0.12	0.0235	9606.ENSP00000178640,9606.ENSP00000209728,9606.ENSP00000212015,9606.ENSP00000216237,9606.ENSP00000220849,9606.ENSP00000221561,9606.ENSP00000221930,9606.ENSP00000222574,9606.ENSP00000225688,9606.ENSP00000225983,9606.ENSP00000226760,9606.ENSP00000227507,9606.ENSP00000228741,9606.ENSP00000230321,9606.ENSP00000234091,9606.ENSP00000237536,9606.ENSP00000239938,9606.ENSP00000244537,9606.ENSP00000245451,…	MAP2K5,CDC6,SIRT1,L3MBTL2,EIF3E,AES,TGFB1,HBP1,RASD1,HDAC5,WFS1,CCND1,ELK3,MDFI,ID2,SOGA1,EGR1,HIST1H4F,BMP4,FOSB,NR1D1,SMO,PIAS1,JUND,THAP1,BHLHE40,POU5F1,E2F3,HIRA,PPM1F,EIF2AK4,MXD1,HDAC4,FBXW11,LEF1,PML,CBFA2T3,GATA6,PRDM16,LPCAT1,KLF10,HOXB13,C11orf84,INHBB,FOXQ1,CREBRF,NFIL3,HIF1AN,COPS2,MED1,ANKRD33,ATOH8,DONSON,EIF2AK3,IRF2BP1,KLF7,NR1D2,RSF1,ZHX3,PER1,WDR35,ROCK2,HINFP,CDK5R1,SHMT1,SIAH2…
GO Process	GO:0016070	RNA metabolic process	196	1584	0.12	0.0242	9606.ENSP00000168216,9606.ENSP00000199814,9606.ENSP00000219281,9606.ENSP00000220849,9606.ENSP00000227507,9606.ENSP00000228437,9606.ENSP00000230340,9606.ENSP00000232888,9606.ENSP00000235090,9606.ENSP00000236273,9606.ENSP00000242257,9606.ENSP00000242480,9606.ENSP00000244051,9606.ENSP00000244537,9606.ENSP00000244571,9606.ENSP00000245919,9606.ENSP00000246672,9606.ENSP00000252011,9606.ENSP00000252818,…	HSD17B10,RBM22,USB1,EIF3E,CCND1,PRDM4,BYSL,RRP9,WDR77,SYF2,FTSJ2,EGR2,MOCS3,HIST1H4F,AARS2,FOSB,NR1D1,DHX35,JUND,RBM39,THAP1,UTP3,PABPC1L,CARS2,UTP20,C14orf166,PHF3,ZC3H3,E2F3,MED15,HIRA,PAX8,POLR1A,CASC3,GPBP1,ZNF45,POLR2D,TRMT10A,RPL37,CWF19L2,MARS2,TSEN2,GEMIN5,MED27,TAF6L,CCNL1,ELP6,UTP15,C7orf60,NFIL3,NOL6,COPS2,PATL1,MED1,UBTF,FEN1,LCMT2,C10orf2,NR1D2,ADAT1,RSF1,DTD2,TRMT10C,RNASEH1,METTL1,…
GO Process	GO:1903507	Negative regulation of nucleic acid-templated transcription	168	1324	0.13	0.0245	9606.ENSP00000178640,9606.ENSP00000212015,9606.ENSP00000216237,9606.ENSP00000221561,9606.ENSP00000221930,9606.ENSP00000222574,9606.ENSP00000225688,9606.ENSP00000225983,9606.ENSP00000226760,9606.ENSP00000227507,9606.ENSP00000228741,9606.ENSP00000230321,9606.ENSP00000234091,9606.ENSP00000239938,9606.ENSP00000244537,9606.ENSP00000245451,9606.ENSP00000245919,9606.ENSP00000246672,9606.ENSP00000249373,…	MAP2K5,SIRT1,L3MBTL2,AES,TGFB1,HBP1,RASD1,HDAC5,WFS1,CCND1,ELK3,MDFI,ID2,EGR1,HIST1H4F,BMP4,FOSB,NR1D1,SMO,PIAS1,JUND,THAP1,BHLHE40,POU5F1,E2F3,HIRA,PPM1F,MXD1,HDAC4,FBXW11,LEF1,PML,CBFA2T3,GATA6,PRDM16,KLF10,HOXB13,C11orf84,FOXQ1,CREBRF,NFIL3,HIF1AN,COPS2,MED1,ANKRD33,ATOH8,IRF2BP1,KLF7,NR1D2,RSF1,ZHX3,PER1,HINFP,CDK5R1,SIAH2,AHRR,WNT11,NR2F1,EIF4A2,RLIM,MINA,FOXK1,MXI1,MORF4L1,ZGPAT,ASCL2,TCFL5…
GO Process	GO:0008033	tRNA processing	28	128	0.37	0.0247	9606.ENSP00000168216,9606.ENSP00000244051,9606.ENSP00000244571,9606.ENSP00000261700,9606.ENSP00000273962,9606.ENSP00000284995,9606.ENSP00000296149,9606.ENSP00000307214,9606.ENSP00000310015,9606.ENSP00000312356,9606.ENSP00000314441,9606.ENSP00000317691,9606.ENSP00000326948,9606.ENSP00000329858,9606.ENSP00000332448,9606.ENSP00000335201,9606.ENSP00000337445,9606.ENSP00000348722,9606.ENSP00000360676,…	HSD17B10,MOCS3,AARS2,C14orf166,TRMT10A,TSEN2,ELP6,LCMT2,ADAT1,TRMT10C,METTL1,RPP25,FTSJ1,TRMT12,ADAT3,BCDIN3D,ELAC2,PUS7,KTI12,PUS1,TRMT61A,WDR4,POP1,ALKBH8,ZBTB8OS,QTRTD1,DUS2,METTL8
GO Process	GO:0001944	Vasculature development	78	522	0.2	0.0252	9606.ENSP00000167106,9606.ENSP00000212015,9606.ENSP00000219070,9606.ENSP00000221930,9606.ENSP00000222145,9606.ENSP00000223095,9606.ENSP00000225831,9606.ENSP00000225964,9606.ENSP00000228741,9606.ENSP00000237596,9606.ENSP00000237937,9606.ENSP00000239938,9606.ENSP00000245323,9606.ENSP00000245451,9606.ENSP00000249075,9606.ENSP00000249373,9606.ENSP00000251268,9606.ENSP00000259241,9606.ENSP00000260356,…	VASH1,SIRT1,MMP2,TGFB1,RASIP1,SERPINE1,CCL2,COL1A1,ELK3,PKD2,ZFAND5,EGR1,EFNB2,BMP4,LIF,SMO,MEGF8,HS6ST1,THBS1,B9D1,PIK3R3,MCAM,FGF2,PDCD6,LEF1,GATA6,HOXB13,MED1,ANTXR1,HAS2,EIF2AK3,MMP14,FOSL1,VEGFB,HEG1,EGR3,SERPINF2,WNT11,SPINT1,PRICKLE1,RBPJ,GATA2,PDGFA,FN1,WARS,TGFB2,EFNA1,PTEN,NOX1,EPHB2,FZD8,POFUT1,SYK,ID1,ERRFI1,HIF3A,NDP,NKX3-1,DNM2,FOLR1,GPC3,EPHB1,DYNC2H1,DYSF,DLX3,PRKD2,JMJD6,CCBE1,TG…
GO Process	GO:0009451	RNA modification	33	164	0.33	0.0255	9606.ENSP00000168216,9606.ENSP00000242257,9606.ENSP00000244051,9606.ENSP00000244571,9606.ENSP00000273962,9606.ENSP00000296149,9606.ENSP00000297145,9606.ENSP00000307214,9606.ENSP00000312356,9606.ENSP00000314441,9606.ENSP00000326948,9606.ENSP00000329858,9606.ENSP00000332448,9606.ENSP00000335201,9606.ENSP00000348722,9606.ENSP00000353920,9606.ENSP00000360676,9606.ENSP00000362550,9606.ENSP00000365837,…	HSD17B10,FTSJ2,MOCS3,AARS2,TRMT10A,ELP6,C7orf60,LCMT2,TRMT10C,METTL1,FTSJ1,TRMT12,ADAT3,BCDIN3D,PUS7,ADARB1,KTI12,CMTR1,PUS1,NOP2,RNMT,TRMT61A,WDR4,APOBEC3G,JMJD6,FTSJ3,ALKBH8,PUS7L,QTRTD1,RBM15B,RPUSD1,DUS2,METTL8
GO Process	GO:0051172	Negative regulation of nitrogen compound metabolic process	284	2429	0.09	0.0255	9606.ENSP00000155926,9606.ENSP00000178640,9606.ENSP00000212015,9606.ENSP00000216237,9606.ENSP00000217244,9606.ENSP00000220809,9606.ENSP00000220849,9606.ENSP00000221561,9606.ENSP00000221930,9606.ENSP00000222145,9606.ENSP00000222574,9606.ENSP00000223095,9606.ENSP00000225688,9606.ENSP00000225983,9606.ENSP00000226760,9606.ENSP00000227507,9606.ENSP00000228741,9606.ENSP00000230085,9606.ENSP00000230321,…	TRIB2,MAP2K5,SIRT1,L3MBTL2,CSNK2A1,PLAT,EIF3E,AES,TGFB1,RASIP1,HBP1,SERPINE1,RASD1,HDAC5,WFS1,CCND1,ELK3,SNX3,MDFI,TFPI,ID2,EGR1,HIST1H4F,BMP4,FOSB,NR1D1,ATG14,LIF,SMO,PIAS1,JUND,THAP1,SERPINF1,ZBED3,SCO1,BHLHE40,LAMTOR5,POU5F1,THBS1,C14orf166,E2F3,HIRA,PPM1F,EIF2AK4,MXD1,HDAC4,FBXW11,LEF1,UBE2B,TIMP3,FBXO7,PML,CBFA2T3,GATA6,PRDM16,SPOPL,EPHA4,LPCAT1,UBASH3B,KLF10,PPEF2,TIMP4,FAM46B,HOXB13,SLX4,C…
GO Process	GO:0051254	Positive regulation of rna metabolic process	214	1759	0.11	0.0259	9606.ENSP00000178640,9606.ENSP00000199814,9606.ENSP00000212015,9606.ENSP00000216044,9606.ENSP00000219746,9606.ENSP00000221930,9606.ENSP00000222553,9606.ENSP00000223095,9606.ENSP00000225964,9606.ENSP00000225983,9606.ENSP00000228437,9606.ENSP00000228534,9606.ENSP00000228741,9606.ENSP00000233027,9606.ENSP00000233948,9606.ENSP00000234091,9606.ENSP00000234310,9606.ENSP00000235090,9606.ENSP00000237596,…	MAP2K5,RBM22,SIRT1,GTPBP1,TOX3,TGFB1,NAMPT,SERPINE1,COL1A1,HDAC5,PRDM4,IL23A,ELK3,NEK4,WNT6,ID2,PPP3R1,WDR77,PKD2,TGFB3,ELF1,EGR1,EGR2,BMP4,FOSB,NR1D1,LIF,SMO,PIAS1,JUND,PABPC1L,ZBED3,RFXAP,POU5F1,HEXB,C14orf166,ATF1,E2F3,PAX8,BRD4,ARID4B,FGF2,IL11,HDAC4,GPBP1,FBXW11,LEF1,PML,GATA6,PRDM16,MEF2D,CCNA2,PPRC1,AIP,MYCN,KLF10,FZD7,MED27,TAF6L,UTP15,CREBRF,NFIL3,ATMIN,MED1,UBTF,ATOH8,ADRB2,EIF2AK3,RPTO…
GO Process	GO:0034660	ncRNA metabolic process	71	467	0.21	0.0294	9606.ENSP00000168216,9606.ENSP00000219281,9606.ENSP00000230340,9606.ENSP00000232888,9606.ENSP00000242257,9606.ENSP00000244051,9606.ENSP00000244571,9606.ENSP00000254803,9606.ENSP00000257347,9606.ENSP00000261637,9606.ENSP00000261700,9606.ENSP00000273962,9606.ENSP00000282276,9606.ENSP00000284995,9606.ENSP00000296149,9606.ENSP00000296792,9606.ENSP00000297145,9606.ENSP00000297990,9606.ENSP00000307214,…	HSD17B10,USB1,BYSL,RRP9,FTSJ2,MOCS3,AARS2,UTP3,CARS2,UTP20,C14orf166,TRMT10A,MARS2,TSEN2,ELP6,UTP15,C7orf60,NOL6,LCMT2,ADAT1,DTD2,TRMT10C,METTL1,MRPS11,RPP25,GEMIN4,DIS3L,RRS1,ISG20L2,FTSJ1,IMP3,CIRH1A,INTS5,TRMT12,ADAT3,BCDIN3D,ELAC2,RIOK3,LYAR,WARS,PUS7,MAK16,DARS2,HEATR1,RRP15,PDCD11,PARS2,KTI12,EXOSC2,PUS1,NOP2,URB1,TRMT61A,ERCC2,UTP14A,WDR4,WDR43,NOLC1,POP1,FTSJ3,ALKBH8,EXOSC6,EBNA1BP2,ZBTB8…
GO Process	GO:0048522	Positive regulation of cellular process	598	5579	0.06	0.0298	9606.ENSP00000001146,9606.ENSP00000002829,9606.ENSP00000003084,9606.ENSP00000155840,9606.ENSP00000155926,9606.ENSP00000161863,9606.ENSP00000173229,9606.ENSP00000176183,9606.ENSP00000176763,9606.ENSP00000178640,9606.ENSP00000199814,9606.ENSP00000209728,9606.ENSP00000210060,9606.ENSP00000212015,9606.ENSP00000215862,9606.ENSP00000216044,9606.ENSP00000217244,9606.ENSP00000217289,9606.ENSP00000218104,…	CYP26B1,SEMA3F,CFTR,KCNQ1,TRIB2,YTHDC2,NTN1,DRD4,STK10,MAP2K5,RBM22,CDC6,DHPS,SIRT1,MORC2,GTPBP1,CSNK2A1,FERMT1,ABCD1,MMP2,DHODH,TOX3,ZFAND1,EIF3E,AES,TGFB1,RASIP1,NAMPT,STX1A,PCOLCE,SERPINE1,CCL2,COL1A1,HDAC5,WFS1,CCND1,PRDM4,IL23A,ELK3,GOLT1B,SNX3,GUCA1B,NEK4,TTL,DOK1,WNT6,ID2,PPP3R1,WDR77,SYF2,PKD2,ADCK1,TGFB3,ELF1,EGR1,TFG,EGR2,EFNB2,BMP4,TNFSF9,SH2D3A,FOSB,NR1D1,ATG14,PHPT1,LIF,SMO,PIAS1,RAP…
GO Process	GO:0048729	Tissue morphogenesis	82	561	0.19	0.0298	9606.ENSP00000173229,9606.ENSP00000221930,9606.ENSP00000222145,9606.ENSP00000233948,9606.ENSP00000236918,9606.ENSP00000237596,9606.ENSP00000245323,9606.ENSP00000245451,9606.ENSP00000249373,9606.ENSP00000251268,9606.ENSP00000254898,9606.ENSP00000256078,9606.ENSP00000258411,9606.ENSP00000262738,9606.ENSP00000263334,9606.ENSP00000264498,9606.ENSP00000265131,9606.ENSP00000265165,9606.ENSP00000265362,…	NTN1,TGFB1,RASIP1,WNT6,TNNT2,PKD2,EFNB2,BMP4,SMO,MEGF8,MATN2,KRAS,WNT10A,CELSR1,PAX8,FGF2,TNC,LEF1,SEMA3A,LGR5,PML,EPHA4,HOXB13,BBS5,SHROOM3,HHIP,ITGA2,FOXQ1,MED1,KRT16,SOSTDC1,MMP14,HEG1,FZD2,WNT11,EYA2,POFUT2,SPINT1,NF2,PRICKLE1,RBPJ,TOR1A,SH3BP1,ADARB1,TGFB2,KDM5B,EPHA7,BTRC,ANKRD1,HEYL,TRAF3IP1,SRC,DKK1,CSNK2B,KDM6A,FLRT3,RPGRIP1L,KRT6A,NKX3-1,VWA2,PLXNA1,FOLR1,NDRG4,GPC3,AREG,NRG1,KIF26B,ART…
GO Process	GO:1903508	Positive regulation of nucleic acid-templated transcription	204	1670	0.11	0.0298	9606.ENSP00000178640,9606.ENSP00000212015,9606.ENSP00000219746,9606.ENSP00000221930,9606.ENSP00000222553,9606.ENSP00000223095,9606.ENSP00000225964,9606.ENSP00000225983,9606.ENSP00000228437,9606.ENSP00000228534,9606.ENSP00000228741,9606.ENSP00000233027,9606.ENSP00000233948,9606.ENSP00000234091,9606.ENSP00000234310,9606.ENSP00000235090,9606.ENSP00000237596,9606.ENSP00000238682,9606.ENSP00000239882,…	MAP2K5,SIRT1,TOX3,TGFB1,NAMPT,SERPINE1,COL1A1,HDAC5,PRDM4,IL23A,ELK3,NEK4,WNT6,ID2,PPP3R1,WDR77,PKD2,TGFB3,ELF1,EGR1,EGR2,BMP4,FOSB,NR1D1,LIF,SMO,PIAS1,JUND,PABPC1L,ZBED3,RFXAP,POU5F1,HEXB,C14orf166,ATF1,E2F3,PAX8,BRD4,ARID4B,FGF2,IL11,HDAC4,GPBP1,FBXW11,LEF1,PML,GATA6,PRDM16,MEF2D,CCNA2,PPRC1,AIP,MYCN,KLF10,FZD7,MED27,TAF6L,UTP15,CREBRF,NFIL3,ATMIN,MED1,UBTF,ATOH8,ADRB2,EIF2AK3,RPTOR,ARNT2,HLTF,…
GO Process	GO:0045786	Negative regulation of cell cycle	83	571	0.19	0.031	9606.ENSP00000161863,9606.ENSP00000167106,9606.ENSP00000209728,9606.ENSP00000216237,9606.ENSP00000221930,9606.ENSP00000222574,9606.ENSP00000225831,9606.ENSP00000227507,9606.ENSP00000236273,9606.ENSP00000237596,9606.ENSP00000245451,9606.ENSP00000249075,9606.ENSP00000254101,9606.ENSP00000256015,9606.ENSP00000256644,9606.ENSP00000260356,9606.ENSP00000263791,9606.ENSP00000265295,9606.ENSP00000266087,…	YTHDC2,VASH1,CDC6,L3MBTL2,TGFB1,HBP1,CCL2,CCND1,SYF2,PKD2,BMP4,LIF,PRKAB2,BTG1,LAMTOR5,THBS1,EIF2AK4,SPDL1,FBXO7,PML,PSME3,RAD21,TRIM35,MDM1,NUDT6,DONSON,RPTOR,TNKS,CLSPN,HINFP,PSMG2,DACT1,ZNF385A,BRE,BTG3,WAC,BLM,ERCC6,PLAGL1,CNOT7,TGFB2,IRF6,HECA,PTPRK,RRAGD,BRCC3,DCLRE1B,GADD45A,HSP90AB1,PTEN,PPP1R10,RGCC,PRNP,TOM1L2,RRAGA,NKX3-1,NEK11,SIPA1,ZNF207,JMY,GPER1,BCL6,TMEM67,PNPT1,PSMC6,WEE1,HLA-G,…
GO Process	GO:0010632	Regulation of epithelial cell migration	41	227	0.28	0.0311	9606.ENSP00000167106,9606.ENSP00000178640,9606.ENSP00000212015,9606.ENSP00000221930,9606.ENSP00000225983,9606.ENSP00000245451,9606.ENSP00000253693,9606.ENSP00000254722,9606.ENSP00000255006,9606.ENSP00000260356,9606.ENSP00000263212,9606.ENSP00000264498,9606.ENSP00000264933,9606.ENSP00000265362,9606.ENSP00000296585,9606.ENSP00000304676,9606.ENSP00000306991,9606.ENSP00000317985,9606.ENSP00000329357,…	VASH1,MAP2K5,SIRT1,TGFB1,HDAC5,BMP4,CAPN7,SERPINF1,RIN2,THBS1,PPM1F,FGF2,PDCD6,SEMA3A,ITGA2,ATOH8,HAS2,ROCK2,SP1,GATA2,SH3BP1,TGFB2,EFNA1,GADD45A,PTEN,SRC,KIAA1462,CSNK2B,GLIPR2,RGCC,MCC,PRKD2,CORO1C,RHOA,CCBE1,ADAMTS9,PTPRM,VEGFA,CIB1,EPPK1,FOXP1
GO Process	GO:1905114	Cell surface receptor signaling pathway involved in cell-cell signaling	70	461	0.21	0.0311	9606.ENSP00000176183,9606.ENSP00000217244,9606.ENSP00000220812,9606.ENSP00000221561,9606.ENSP00000222574,9606.ENSP00000227507,9606.ENSP00000230085,9606.ENSP00000233948,9606.ENSP00000234310,9606.ENSP00000237596,9606.ENSP00000245451,9606.ENSP00000249373,9606.ENSP00000255198,9606.ENSP00000255380,9606.ENSP00000258411,9606.ENSP00000259915,9606.ENSP00000262457,9606.ENSP00000262738,9606.ENSP00000265094,…	DRD4,CSNK2A1,DKK4,AES,HBP1,CCND1,SNX3,WNT6,PPP3R1,PKD2,BMP4,SMO,ZBED3,CHRM3,WNT10A,POU5F1,INVS,CELSR1,FBXW11,LEF1,SFRP5,NKD1,ARHGEF19,CELSR2,FZD7,TIAM1,PSME3,PRICKLE2,NKD2,AXIN2,SOSTDC1,TNKS,FZD2,WNT11,AMER1,DACT1,NXN,FAM53B,LRRFIP2,TCF7,PRICKLE1,VANGL1,NLGN3,CSNK1G3,BTRC,PTEN,DKK1,FZD8,ROR2,CSNK2B,KDM6A,NDP,DRD1,CTNND1,UBAC2,MCC,KIAA0922,NOTUM,SHISA6,GLI2,RHOA,PSMC6,GABRA2,C12orf43,UBC,ZNRF3,DDI…
GO Process	GO:0010558	Negative regulation of macromolecule biosynthetic process	189	1534	0.12	0.0322	9606.ENSP00000178640,9606.ENSP00000209728,9606.ENSP00000212015,9606.ENSP00000216237,9606.ENSP00000220849,9606.ENSP00000221561,9606.ENSP00000221930,9606.ENSP00000222574,9606.ENSP00000225688,9606.ENSP00000225983,9606.ENSP00000226760,9606.ENSP00000227507,9606.ENSP00000228741,9606.ENSP00000230321,9606.ENSP00000234091,9606.ENSP00000239938,9606.ENSP00000244537,9606.ENSP00000245451,9606.ENSP00000245919,…	MAP2K5,CDC6,SIRT1,L3MBTL2,EIF3E,AES,TGFB1,HBP1,RASD1,HDAC5,WFS1,CCND1,ELK3,MDFI,ID2,EGR1,HIST1H4F,BMP4,FOSB,NR1D1,SMO,PIAS1,JUND,THAP1,BHLHE40,POU5F1,E2F3,HIRA,PPM1F,EIF2AK4,MXD1,HDAC4,FBXW11,LEF1,PML,CBFA2T3,GATA6,PRDM16,KLF10,HOXB13,C11orf84,INHBB,FOXQ1,CREBRF,NFIL3,HIF1AN,COPS2,MED1,ANKRD33,ATOH8,DONSON,EIF2AK3,IRF2BP1,KLF7,NR1D2,RSF1,ZHX3,PER1,ROCK2,HINFP,CDK5R1,SHMT1,SIAH2,AHRR,WNT11,NR2F1,E…
GO Process	GO:0045892	Negative regulation of transcription, dna-templated	161	1273	0.13	0.0322	9606.ENSP00000178640,9606.ENSP00000212015,9606.ENSP00000216237,9606.ENSP00000221561,9606.ENSP00000221930,9606.ENSP00000222574,9606.ENSP00000225688,9606.ENSP00000225983,9606.ENSP00000226760,9606.ENSP00000227507,9606.ENSP00000228741,9606.ENSP00000230321,9606.ENSP00000234091,9606.ENSP00000239938,9606.ENSP00000244537,9606.ENSP00000245451,9606.ENSP00000245919,9606.ENSP00000246672,9606.ENSP00000249373,…	MAP2K5,SIRT1,L3MBTL2,AES,TGFB1,HBP1,RASD1,HDAC5,WFS1,CCND1,ELK3,MDFI,ID2,EGR1,HIST1H4F,BMP4,FOSB,NR1D1,SMO,PIAS1,JUND,THAP1,BHLHE40,POU5F1,E2F3,PPM1F,MXD1,HDAC4,FBXW11,LEF1,PML,CBFA2T3,GATA6,PRDM16,KLF10,HOXB13,C11orf84,FOXQ1,CREBRF,NFIL3,HIF1AN,COPS2,MED1,ANKRD33,ATOH8,IRF2BP1,KLF7,NR1D2,RSF1,ZHX3,PER1,HINFP,CDK5R1,AHRR,WNT11,NR2F1,RLIM,FOXK1,MXI1,MORF4L1,ZGPAT,ASCL2,TCFL5,DACT1,ZNF202,HIST1H1C,…
GO Process	GO:0060828	Regulation of canonical wnt signaling pathway	49	291	0.25	0.0335	9606.ENSP00000217289,9606.ENSP00000220812,9606.ENSP00000221561,9606.ENSP00000221930,9606.ENSP00000225964,9606.ENSP00000239938,9606.ENSP00000255198,9606.ENSP00000259915,9606.ENSP00000262457,9606.ENSP00000265339,9606.ENSP00000266066,9606.ENSP00000266674,9606.ENSP00000268459,9606.ENSP00000286201,9606.ENSP00000293362,9606.ENSP00000296849,9606.ENSP00000302625,9606.ENSP00000304930,9606.ENSP00000311579,…	FERMT1,DKK4,AES,TGFB1,COL1A1,EGR1,ZBED3,POU5F1,INVS,UBE2B,SFRP5,LGR5,NKD1,FZD7,PSME3,NKD2,AXIN2,SOSTDC1,TNKS,RUVBL1,ZBED2,SIAH2,WNT11,AMER1,DACT1,FAM53B,PRICKLE1,RBPJ,CSNK1G3,BTRC,SRC,BICC1,DKK1,ROR2,MLLT3,FOLR1,GPC3,CTNND1,UBAC2,FOXO3,MCC,KIAA0922,NOTUM,SHISA6,PSMC6,TMEM64,ZNRF3,DDIT3,IFT20
GO Process	GO:0006399	tRNA metabolic process	35	184	0.31	0.0357	9606.ENSP00000168216,9606.ENSP00000244051,9606.ENSP00000244571,9606.ENSP00000257347,9606.ENSP00000261700,9606.ENSP00000273962,9606.ENSP00000282276,9606.ENSP00000284995,9606.ENSP00000296149,9606.ENSP00000307214,9606.ENSP00000310015,9606.ENSP00000312224,9606.ENSP00000312356,9606.ENSP00000314441,9606.ENSP00000317691,9606.ENSP00000326948,9606.ENSP00000329858,9606.ENSP00000332448,9606.ENSP00000335201,…	HSD17B10,MOCS3,AARS2,CARS2,C14orf166,TRMT10A,MARS2,TSEN2,ELP6,LCMT2,ADAT1,DTD2,TRMT10C,METTL1,RPP25,FTSJ1,TRMT12,ADAT3,BCDIN3D,ELAC2,WARS,PUS7,DARS2,PARS2,KTI12,EXOSC2,PUS1,TRMT61A,WDR4,POP1,ALKBH8,ZBTB8OS,QTRTD1,DUS2,METTL8
GO Process	GO:0016570	Histone modification	56	351	0.23	0.0416	9606.ENSP00000212015,9606.ENSP00000222482,9606.ENSP00000225983,9606.ENSP00000228437,9606.ENSP00000256996,9606.ENSP00000263212,9606.ENSP00000264183,9606.ENSP00000264606,9606.ENSP00000265165,9606.ENSP00000265339,9606.ENSP00000270722,9606.ENSP00000274026,9606.ENSP00000294168,9606.ENSP00000302898,9606.ENSP00000311513,9606.ENSP00000314420,9606.ENSP00000318297,9606.ENSP00000326519,9606.ENSP00000328251,…	SIRT1,CPA4,HDAC5,PRDM4,DDB2,PPM1F,ARID4B,HDAC4,LEF1,UBE2B,PRDM16,CCNA2,TAF6L,AURKC,RSF1,PER1,RUVBL1,PA1,MINA,MORF4L1,EYA2,RPS6KA4,HIST1H1C,WAC,KDM5B,CRTC2,BRCC3,PRMT6,DR1,RNF8,KDM5C,KDM6A,USP3,AK6,HR,SIRT3,NEK11,DRD1,MIER1,MTA3,SETD5,KDM3A,CSRP2BP,JMJD6,NSD1,MBIP,EZH1,RYBP,HMGA2,PCGF5,MAP3K12,MSL1,TRIM16,C14orf169,UHRF1,PRDM11
GO Process	GO:0051246	Regulation of protein metabolic process	322	2828	0.08	0.0419	9606.ENSP00000155926,9606.ENSP00000176183,9606.ENSP00000176763,9606.ENSP00000178640,9606.ENSP00000209728,9606.ENSP00000212015,9606.ENSP00000216044,9606.ENSP00000216085,9606.ENSP00000217244,9606.ENSP00000220809,9606.ENSP00000220849,9606.ENSP00000221930,9606.ENSP00000222145,9606.ENSP00000223061,9606.ENSP00000223095,9606.ENSP00000225831,9606.ENSP00000226760,9606.ENSP00000227507,9606.ENSP00000228534,…	TRIB2,DRD4,STK10,MAP2K5,CDC6,SIRT1,GTPBP1,RHBDD3,CSNK2A1,PLAT,EIF3E,TGFB1,RASIP1,PCOLCE,SERPINE1,CCL2,WFS1,CCND1,IL23A,SNX3,ABTB1,EIF1B,NEK4,TFPI,PKD2,CCNI,TGFB3,EGR1,BMP4,SH2D3A,ATG14,LIF,PIAS1,RAP1B,MKNK2,GDF15,PPIL4,SERPINF1,EEFSEC,ZBED3,SCO1,KRAS,LAMTOR5,GDF11,EDAR,TACO1,RNF144B,THBS1,CCND2,C14orf166,SPAG9,PIK3R3,PPM1F,BRD4,EIF2AK4,USP13,FGF2,IL11,HDAC4,CASC3,FBXL20,PDCD6,FBXW11,LEF1,UBE2B,SE…
GO Process	GO:2000113	Negative regulation of cellular macromolecule biosynthetic process	181	1470	0.12	0.0423	9606.ENSP00000178640,9606.ENSP00000209728,9606.ENSP00000212015,9606.ENSP00000216237,9606.ENSP00000220849,9606.ENSP00000221561,9606.ENSP00000221930,9606.ENSP00000222574,9606.ENSP00000225688,9606.ENSP00000225983,9606.ENSP00000226760,9606.ENSP00000227507,9606.ENSP00000228741,9606.ENSP00000230321,9606.ENSP00000234091,9606.ENSP00000239938,9606.ENSP00000244537,9606.ENSP00000245451,9606.ENSP00000245919,…	MAP2K5,CDC6,SIRT1,L3MBTL2,EIF3E,AES,TGFB1,HBP1,RASD1,HDAC5,WFS1,CCND1,ELK3,MDFI,ID2,EGR1,HIST1H4F,BMP4,FOSB,NR1D1,SMO,PIAS1,JUND,THAP1,BHLHE40,POU5F1,E2F3,PPM1F,EIF2AK4,MXD1,HDAC4,FBXW11,LEF1,PML,CBFA2T3,GATA6,PRDM16,KLF10,HOXB13,C11orf84,FOXQ1,CREBRF,NFIL3,HIF1AN,COPS2,MED1,ANKRD33,ATOH8,DONSON,EIF2AK3,IRF2BP1,KLF7,NR1D2,RSF1,ZHX3,PER1,ROCK2,HINFP,CDK5R1,SHMT1,AHRR,WNT11,NR2F1,RLIM,FOXK1,MXI1,MO…
GO Process	GO:0002009	Morphogenesis of an epithelium	66	435	0.21	0.043	9606.ENSP00000173229,9606.ENSP00000221930,9606.ENSP00000222145,9606.ENSP00000233948,9606.ENSP00000237596,9606.ENSP00000245323,9606.ENSP00000245451,9606.ENSP00000249373,9606.ENSP00000251268,9606.ENSP00000256078,9606.ENSP00000258411,9606.ENSP00000262738,9606.ENSP00000263334,9606.ENSP00000264498,9606.ENSP00000265131,9606.ENSP00000265165,9606.ENSP00000265362,9606.ENSP00000266674,9606.ENSP00000268058,…	NTN1,TGFB1,RASIP1,WNT6,PKD2,EFNB2,BMP4,SMO,MEGF8,KRAS,WNT10A,CELSR1,PAX8,FGF2,TNC,LEF1,SEMA3A,LGR5,PML,EPHA4,HOXB13,BBS5,SHROOM3,HHIP,FOXQ1,MED1,KRT16,SOSTDC1,MMP14,FZD2,WNT11,SPINT1,PRICKLE1,RBPJ,TOR1A,SH3BP1,TGFB2,KDM5B,EPHA7,BTRC,TRAF3IP1,SRC,CSNK2B,KDM6A,FLRT3,RPGRIP1L,KRT6A,NKX3-1,PLXNA1,FOLR1,NDRG4,GPC3,AREG,KIF26B,NPNT,GLI2,CCDC103,PRKD2,RHOA,GDNF,SEC24B,TRAF6,IFT20,VEGFA,FMN1,MYC
GO Process	GO:0048518	Positive regulation of biological process	647	6112	0.05	0.043	9606.ENSP00000001146,9606.ENSP00000002829,9606.ENSP00000003084,9606.ENSP00000155840,9606.ENSP00000155926,9606.ENSP00000161863,9606.ENSP00000173229,9606.ENSP00000176183,9606.ENSP00000176763,9606.ENSP00000178640,9606.ENSP00000199814,9606.ENSP00000209728,9606.ENSP00000210060,9606.ENSP00000212015,9606.ENSP00000215862,9606.ENSP00000216044,9606.ENSP00000216085,9606.ENSP00000217244,9606.ENSP00000217289,…	CYP26B1,SEMA3F,CFTR,KCNQ1,TRIB2,YTHDC2,NTN1,DRD4,STK10,MAP2K5,RBM22,CDC6,DHPS,SIRT1,MORC2,GTPBP1,RHBDD3,CSNK2A1,FERMT1,ABCD1,MMP2,DHODH,TOX3,ZFAND1,EIF3E,AES,TGFB1,RASIP1,NAMPT,STX1A,PCOLCE,SERPINE1,CCL2,COL1A1,HDAC5,WFS1,CCND1,PANX1,PRDM4,IL23A,ELK3,GOLT1B,CLEC4A,SNX3,GUCA1B,NEK4,TTL,DOK1,WNT6,ID2,PPP3R1,WDR77,SYF2,PKD2,ADCK1,TGFB3,ELF1,EGR1,TFG,EGR2,EFNB2,BMP4,PTGER2,TNFSF9,SH2D3A,FOSB,NR1D1,AT…
GO Process	GO:0006950	Response to stress	388	3485	0.07	0.0436	9606.ENSP00000001146,9606.ENSP00000003084,9606.ENSP00000005178,9606.ENSP00000167106,9606.ENSP00000176183,9606.ENSP00000176763,9606.ENSP00000178640,9606.ENSP00000184266,9606.ENSP00000212015,9606.ENSP00000215862,9606.ENSP00000217652,9606.ENSP00000219070,9606.ENSP00000219240,9606.ENSP00000219406,9606.ENSP00000220809,9606.ENSP00000221930,9606.ENSP00000222553,9606.ENSP00000223095,9606.ENSP00000225831,…	CYP26B1,CFTR,PDK4,VASH1,DRD4,STK10,MAP2K5,NDUFB4,SIRT1,MORC2,MYL12A,MMP2,DHODH,PDIA2,PLAT,TGFB1,NAMPT,SERPINE1,CCL2,COL1A1,HDAC5,WFS1,CCND1,PANX1,ASIC1,IL23A,ELK3,CLEC4A,TRIM23,NEK4,TFPI,ID2,SYF2,PKD2,TGFB3,EGR1,HIST1H4F,PTGER2,SH2D3A,ATG14,CANX,SMO,ARHGEF6,LMAN1,RRM2B,MATN2,KRAS,DDB2,BIVM,HILPDA,POU5F1,HLA-F,THBS1,PREB,HERC2,SPAG9,MCM4,MLYCD,CELSR1,GNA15,BRD4,EIF2AK4,USP13,MCAM,GUCY1B3,FGF2,HDAC…
GO Process	GO:0042127	Regulation of cell population proliferation	199	1642	0.11	0.0436	9606.ENSP00000085219,9606.ENSP00000167106,9606.ENSP00000173229,9606.ENSP00000178640,9606.ENSP00000209728,9606.ENSP00000210060,9606.ENSP00000212015,9606.ENSP00000217244,9606.ENSP00000217289,9606.ENSP00000219070,9606.ENSP00000221930,9606.ENSP00000222553,9606.ENSP00000225831,9606.ENSP00000227507,9606.ENSP00000228534,9606.ENSP00000234091,9606.ENSP00000235090,9606.ENSP00000236273,9606.ENSP00000237596,…	CD22,VASH1,NTN1,MAP2K5,CDC6,DHPS,SIRT1,CSNK2A1,FERMT1,MMP2,TGFB1,NAMPT,CCL2,CCND1,IL23A,ID2,WDR77,SYF2,PKD2,TGFB3,EGR1,EFNB2,BMP4,PTGER2,TNFSF9,NR1D1,LIF,SMO,PIAS1,JUND,SERPINF1,BTG1,KRAS,HILPDA,GDF11,PRKRIR,THBS1,CCND2,UTP20,E2F3,FGF2,IL11,HDAC4,PDCD6,TNC,LEF1,SFRP5,LGR5,PML,CBFA2T3,GATA6,MEF2D,CCNA2,GNRH1,CXADR,KLF10,FZD7,TIAM1,PDF,ITGA2,RICTOR,STOX1,MED1,AXIN2,ATOH8,IRS1,NUDT6,HAS2,RPTOR,ARNT2…
GO Process	GO:0046907	Intracellular transport	186	1520	0.11	0.0439	9606.ENSP00000173229,9606.ENSP00000182527,9606.ENSP00000209884,9606.ENSP00000215957,9606.ENSP00000216259,9606.ENSP00000218104,9606.ENSP00000221930,9606.ENSP00000222812,9606.ENSP00000222990,9606.ENSP00000230085,9606.ENSP00000231524,9606.ENSP00000231887,9606.ENSP00000233099,9606.ENSP00000236192,9606.ENSP00000237163,9606.ENSP00000240851,9606.ENSP00000242480,9606.ENSP00000247178,9606.ENSP00000249923,…	NTN1,TRAM2,KLHL20,MICALL1,PMM1,ABCD1,TGFB1,STX1A,SNX8,SNX3,TRIM23,EHHADH,HEATR5B,VAMP4,DOPEY1,TFG,EGR2,ATG14,COPB1,LMAN1,RABGAP1L,CALY,PRKAB2,IER3IP1,RANBP6,PREB,HERC2,LTBP2,SPAG9,RAB11FIP3,MGRN1,MLYCD,E2F3,RAB36,WDR11,CASC3,SCARB2,PDCD6,LSG1,FBXO7,RAB15,PML,TEX261,POLR2D,TBCK,AP1AR,RPL37,USP6NL,PAOX,AIP,GEMIN5,ZFYVE9,BBS5,MAP1B,UBAP1,NOL6,DUSP16,HEATR3,SCG5,MED1,TUBA1A,UBXN6,MFF,ADRB2,COG8,RAB33…
GO Process	GO:0006400	tRNA modification	21	88	0.4	0.0445	9606.ENSP00000168216,9606.ENSP00000244051,9606.ENSP00000244571,9606.ENSP00000273962,9606.ENSP00000296149,9606.ENSP00000307214,9606.ENSP00000312356,9606.ENSP00000314441,9606.ENSP00000326948,9606.ENSP00000329858,9606.ENSP00000332448,9606.ENSP00000335201,9606.ENSP00000348722,9606.ENSP00000360676,9606.ENSP00000365837,9606.ENSP00000374399,9606.ENSP00000381266,9606.ENSP00000397673,9606.ENSP00000420682,…	HSD17B10,MOCS3,AARS2,TRMT10A,ELP6,LCMT2,TRMT10C,METTL1,FTSJ1,TRMT12,ADAT3,BCDIN3D,PUS7,KTI12,PUS1,TRMT61A,WDR4,ALKBH8,QTRTD1,DUS2,METTL8
GO Process	GO:0010628	Positive regulation of gene expression	271	2337	0.09	0.0459	9606.ENSP00000001146,9606.ENSP00000178640,9606.ENSP00000199814,9606.ENSP00000212015,9606.ENSP00000217289,9606.ENSP00000219746,9606.ENSP00000220849,9606.ENSP00000221930,9606.ENSP00000222553,9606.ENSP00000223095,9606.ENSP00000225964,9606.ENSP00000225983,9606.ENSP00000227638,9606.ENSP00000228437,9606.ENSP00000228534,9606.ENSP00000228741,9606.ENSP00000233027,9606.ENSP00000233948,9606.ENSP00000234091,…	CYP26B1,MAP2K5,RBM22,SIRT1,FERMT1,TOX3,EIF3E,TGFB1,NAMPT,SERPINE1,COL1A1,HDAC5,PANX1,PRDM4,IL23A,ELK3,NEK4,WNT6,ID2,PPP3R1,PKD2,TGFB3,ELF1,EGR1,EGR2,BMP4,FOSB,NR1D1,LIF,SMO,PIAS1,JUND,LRP3,PABPC1L,ZBED3,RFXAP,KRAS,LAMTOR5,HILPDA,WNT10A,EDAR,POU5F1,HLA-F,THBS1,HEXB,C14orf166,ATF1,PIK3R3,E2F3,PPM1F,PAX8,BRD4,EIF2AK4,POLR1A,ARID4B,FGF2,IL11,HDAC4,GPBP1,FBXW11,TNC,LEF1,PML,GATA6,PRDM16,MEF2D,POLR2D,C…
GO Process	GO:0010633	Negative regulation of epithelial cell migration	18	69	0.44	0.0459	9606.ENSP00000167106,9606.ENSP00000178640,9606.ENSP00000221930,9606.ENSP00000225983,9606.ENSP00000254722,9606.ENSP00000260356,9606.ENSP00000264498,9606.ENSP00000265362,9606.ENSP00000360025,9606.ENSP00000361021,9606.ENSP00000365042,9606.ENSP00000368664,9606.ENSP00000386227,9606.ENSP00000394496,9606.ENSP00000400175,9606.ENSP00000418735,9606.ENSP00000463325,9606.ENSP00000484472	VASH1,MAP2K5,TGFB1,HDAC5,SERPINF1,THBS1,FGF2,SEMA3A,GADD45A,PTEN,CSNK2B,RGCC,MCC,CORO1C,RHOA,ADAMTS9,PTPRM,EPPK1
GO Process	GO:0009891	Positive regulation of biosynthetic process	240	2040	0.1	0.0481	9606.ENSP00000178640,9606.ENSP00000212015,9606.ENSP00000218104,9606.ENSP00000219746,9606.ENSP00000220849,9606.ENSP00000221930,9606.ENSP00000222553,9606.ENSP00000223095,9606.ENSP00000225831,9606.ENSP00000225964,9606.ENSP00000225983,9606.ENSP00000228437,9606.ENSP00000228534,9606.ENSP00000228741,9606.ENSP00000230361,9606.ENSP00000233027,9606.ENSP00000233948,9606.ENSP00000234091,9606.ENSP00000234310,…	MAP2K5,SIRT1,ABCD1,TOX3,EIF3E,TGFB1,NAMPT,SERPINE1,CCL2,COL1A1,HDAC5,PRDM4,IL23A,ELK3,GUCA1B,NEK4,WNT6,ID2,PPP3R1,WDR77,PKD2,TGFB3,ELF1,EGR1,EGR2,BMP4,FOSB,NR1D1,LIF,SMO,PIAS1,JUND,PABPC1L,ZBED3,RFXAP,POU5F1,THBS1,HEXB,C14orf166,ATF1,E2F3,PAX8,BRD4,EIF2AK4,ARID4B,FGF2,IL11,HDAC4,GPBP1,FBXW11,LEF1,PML,GATA6,PRDM16,MEF2D,POLR2D,CNPY2,CCNA2,PAOX,PPRC1,AIP,MYCN,KLF10,FZD7,MED27,TAF6L,ITGA2,UTP15,CREB…
GO Process	GO:0009893	Positive regulation of metabolic process	428	3893	0.07	0.0481	9606.ENSP00000001146,9606.ENSP00000155926,9606.ENSP00000176183,9606.ENSP00000176763,9606.ENSP00000178640,9606.ENSP00000199814,9606.ENSP00000209728,9606.ENSP00000212015,9606.ENSP00000215862,9606.ENSP00000216044,9606.ENSP00000216085,9606.ENSP00000217244,9606.ENSP00000217289,9606.ENSP00000218104,9606.ENSP00000219746,9606.ENSP00000220849,9606.ENSP00000221930,9606.ENSP00000222553,9606.ENSP00000223061,…	CYP26B1,TRIB2,DRD4,STK10,MAP2K5,RBM22,CDC6,SIRT1,MORC2,GTPBP1,RHBDD3,CSNK2A1,FERMT1,ABCD1,TOX3,EIF3E,TGFB1,NAMPT,PCOLCE,SERPINE1,CCL2,COL1A1,HDAC5,WFS1,CCND1,PANX1,PRDM4,IL23A,ELK3,GUCA1B,NEK4,WNT6,ID2,PPP3R1,WDR77,PKD2,TGFB3,ELF1,EGR1,EGR2,BMP4,SH2D3A,FOSB,NR1D1,ATG14,LIF,SMO,PIAS1,RAP1B,GDF15,JUND,LRP3,PRKAB2,PABPC1L,ZBED3,RFXAP,KRAS,LAMTOR5,HILPDA,GDF11,WNT10A,EDAR,POU5F1,RNF144B,HLA-F,THBS1,C…
GO Process	GO:0050678	Regulation of epithelial cell proliferation	54	339	0.23	0.0481	9606.ENSP00000167106,9606.ENSP00000178640,9606.ENSP00000212015,9606.ENSP00000221930,9606.ENSP00000225831,9606.ENSP00000227507,9606.ENSP00000235090,9606.ENSP00000245323,9606.ENSP00000245451,9606.ENSP00000246672,9606.ENSP00000249373,9606.ENSP00000254722,9606.ENSP00000260356,9606.ENSP00000264498,9606.ENSP00000264933,9606.ENSP00000286201,9606.ENSP00000296782,9606.ENSP00000298596,9606.ENSP00000300651,…	VASH1,MAP2K5,SIRT1,TGFB1,CCL2,CCND1,WDR77,EFNB2,BMP4,NR1D1,SMO,SERPINF1,THBS1,FGF2,PDCD6,FZD7,RICTOR,STOX1,MED1,ATOH8,HAS2,RPTOR,WDR48,VEGFB,IFT80,EGR3,SP1,F3,GATA2,ARNT,TGFB2,KDM5B,PTPRK,PTEN,TLR4,KIAA1462,ID1,ERRFI1,RGCC,NKX3-1,GPC3,AREG,MCC,DYSF,FUT2,PRKD2,SCN5A,CDKN1C,PLXNB3,PTPRM,VEGFA,UHRF1,MYC,EPPK1
GO Process	GO:0032268	Regulation of cellular protein metabolic process	307	2693	0.08	0.0485	9606.ENSP00000155926,9606.ENSP00000176183,9606.ENSP00000176763,9606.ENSP00000178640,9606.ENSP00000209728,9606.ENSP00000212015,9606.ENSP00000216044,9606.ENSP00000217244,9606.ENSP00000220809,9606.ENSP00000220849,9606.ENSP00000221930,9606.ENSP00000222145,9606.ENSP00000223061,9606.ENSP00000223095,9606.ENSP00000225831,9606.ENSP00000226760,9606.ENSP00000227507,9606.ENSP00000228534,9606.ENSP00000232744,…	TRIB2,DRD4,STK10,MAP2K5,CDC6,SIRT1,GTPBP1,CSNK2A1,PLAT,EIF3E,TGFB1,RASIP1,PCOLCE,SERPINE1,CCL2,WFS1,CCND1,IL23A,ABTB1,EIF1B,NEK4,TFPI,PKD2,CCNI,TGFB3,EGR1,BMP4,SH2D3A,ATG14,LIF,PIAS1,RAP1B,MKNK2,GDF15,PPIL4,SERPINF1,EEFSEC,ZBED3,SCO1,KRAS,LAMTOR5,GDF11,EDAR,TACO1,RNF144B,THBS1,CCND2,C14orf166,SPAG9,PIK3R3,PPM1F,BRD4,EIF2AK4,USP13,FGF2,IL11,HDAC4,CASC3,PDCD6,FBXW11,LEF1,UBE2B,SEMA3A,TIMP3,FBXO7,AR…
GO Process	GO:0045935	Positive regulation of nucleobase-containing compound metabolic process	228	1927	0.1	0.0497	9606.ENSP00000178640,9606.ENSP00000199814,9606.ENSP00000212015,9606.ENSP00000216044,9606.ENSP00000219746,9606.ENSP00000221930,9606.ENSP00000222553,9606.ENSP00000223095,9606.ENSP00000225964,9606.ENSP00000225983,9606.ENSP00000228437,9606.ENSP00000228534,9606.ENSP00000228741,9606.ENSP00000230361,9606.ENSP00000233027,9606.ENSP00000233948,9606.ENSP00000234091,9606.ENSP00000234310,9606.ENSP00000235090,…	MAP2K5,RBM22,SIRT1,GTPBP1,TOX3,TGFB1,NAMPT,SERPINE1,COL1A1,HDAC5,PRDM4,IL23A,ELK3,GUCA1B,NEK4,WNT6,ID2,PPP3R1,WDR77,PKD2,TGFB3,ELF1,EGR1,EGR2,BMP4,FOSB,NR1D1,LIF,SMO,PIAS1,JUND,PABPC1L,ZBED3,RFXAP,POU5F1,HEXB,C14orf166,ATF1,E2F3,PAX8,BRD4,ARID4B,FGF2,IL11,HDAC4,GPBP1,FBXW11,LEF1,UBE2B,PML,GATA6,PRDM16,MEF2D,CCNA2,PPRC1,AIP,MYCN,KLF10,FZD7,MED27,SLX4,TAF6L,UTP15,CREBRF,NFIL3,ATMIN,MED1,UBTF,ATOH8,…
KEGG	hsa04310	Wnt signaling pathway	40	154	0.44	5.30E-05	9606.ENSP00000217244,9606.ENSP00000220812,9606.ENSP00000227507,9606.ENSP00000233948,9606.ENSP00000234310,9606.ENSP00000254722,9606.ENSP00000258411,9606.ENSP00000261254,9606.ENSP00000262457,9606.ENSP00000265094,9606.ENSP00000265165,9606.ENSP00000266066,9606.ENSP00000266674,9606.ENSP00000268459,9606.ENSP00000286201,9606.ENSP00000295902,9606.ENSP00000296849,9606.ENSP00000302625,9606.ENSP00000310170,…	CSNK2A1,DKK4,CCND1,WNT6,PPP3R1,SERPINF1,WNT10A,CCND2,INVS,FBXW11,LEF1,SFRP5,LGR5,NKD1,FZD7,PRICKLE2,NKD2,AXIN2,FOSL1,ROCK2,RUVBL1,FZD2,WNT11,CAMK2D,TCF7,PRICKLE1,VANGL1,SIAH1,BTRC,DKK1,FZD8,ROR2,CSNK2B,CAMK2B,NOTUM,RHOA,ZNRF3,RNF43,CSNK2A3,MYC
KEGG	hsa04390	Hippo signaling pathway	34	153	0.37	0.0038	9606.ENSP00000221930,9606.ENSP00000223095,9606.ENSP00000227507,9606.ENSP00000233948,9606.ENSP00000234091,9606.ENSP00000238682,9606.ENSP00000245451,9606.ENSP00000258411,9606.ENSP00000261254,9606.ENSP00000265094,9606.ENSP00000265165,9606.ENSP00000268459,9606.ENSP00000286201,9606.ENSP00000296849,9606.ENSP00000302625,9606.ENSP00000323901,9606.ENSP00000325074,9606.ENSP00000325526,9606.ENSP00000340347,…	TGFB1,SERPINE1,CCND1,WNT6,ID2,TGFB3,BMP4,WNT10A,CCND2,FBXW11,LEF1,NKD1,FZD7,NKD2,AXIN2,FZD2,PPP2R2A,WNT11,TCF7,FRMD6,NF2,BTRC,PARD6B,YWHAB,FZD8,PARD3,ID1,PPP2R2B,AREG,CTNNA2,GLI2,BBC3,BIRC2,MYC
KEGG	hsa04137	Mitophagy - animal	18	63	0.48	0.0162	9606.ENSP00000217244,9606.ENSP00000256078,9606.ENSP00000289104,9606.ENSP00000306866,9606.ENSP00000307235,9606.ENSP00000324560,9606.ENSP00000329357,9606.ENSP00000351214,9606.ENSP00000362680,9606.ENSP00000365042,9606.ENSP00000384273,9606.ENSP00000385824,9606.ENSP00000411250,9606.ENSP00000441543,9606.ENSP00000444198,9606.ENSP00000448182,9606.ENSP00000473553,9606.ENSP00000479762	CSNK2A1,KRAS,MRAS,GABARAP,EIF2AK3,ULK1,SP1,TOMM7,SRC,CSNK2B,RELA,FOXO3,NBR1,UBC,CITED2,TBC1D15,CSNK2A3,RAB7B
