# Supplementary material for: Insights into Early Onset Colorectal Cancer through Analysis of Normal Colon Organoids of Familial Adenomatous Polyposis Patients
Source: Cancers (Basel). 2022 Aug 26;14(17):4138. doi: 10.3390/cancers14174138 (PMC9454756; doi:10.3390/cancers14174138)
Supplement: Supplementary file 1 [file cancers-14-04138-s001.zip › TableS4.csv]

Ensembl	HGNC	baseMean	log2FoldChange	lfcSE	stat	pvalue	padj
ENSG00000198756	COLGALT2	57.47203795	3.091773192	0.475686514	6.499602367	8.05E-11	1.54E-07
ENSG00000118515	SGK1	171.01371	2.590707494	0.427670105	6.057724074	1.38E-09	1.35E-06
ENSG00000137868	STRA6	27.16316819	2.814408735	0.563695382	4.992783024	5.95E-07	0.000144639
ENSG00000179348	GATA2	8.57569934	4.642577583	0.960321637	4.834398606	1.34E-06	0.000242567
ENSG00000156299	TIAM1	126.7311804	1.545148178	0.321227548	4.810135947	1.51E-06	0.00025515
ENSG00000151474	FRMD4A	8.462845727	4.144059777	0.950805812	4.35847123	1.31E-05	0.00111328
ENSG00000185022	MAFF	3061.567815	-0.98581451	0.238451999	-4.134226231	3.56E-05	0.00212644
ENSG00000069696	DRD4	173.2463494	-1.914063765	0.484504505	-3.950559277	7.80E-05	0.003432019
ENSG00000204632	HLA-G	1103.182919	-2.248069382	0.569739918	-3.94578177	7.95E-05	0.003457086
ENSG00000067715	SYT1	280.5859196	4.449240376	1.158218226	3.841452567	0.000122308	0.004424384
ENSG00000146373	RNF217	581.5932241	-0.967813582	0.257239828	-3.762300681	0.000168357	0.005252985
ENSG00000078018	MAP2	191.1157092	2.521110066	0.674146359	3.739707307	0.000184235	0.005547939
ENSG00000105852	PON3	34.4490971	1.666183949	0.449329088	3.708159551	0.000208771	0.006023989
ENSG00000254221	PCDHGB1	26.71723768	3.239785862	0.881608125	3.674859351	0.00023798	0.0064338
ENSG00000229637	PRAC2	41.24428903	1.818534735	0.529177618	3.436529953	0.000589217	0.011121894
ENSG00000057935	MTA3	848.923647	-0.503807655	0.149632505	-3.366966653	0.000759999	0.012821759
ENSG00000130649	CYP2E1	51.14135413	-1.563226546	0.479422	-3.260648335	0.001111578	0.01601025
ENSG00000187566	NHLRC1	6.599057283	2.72982467	0.845573191	3.228371832	0.00124497	0.017169322
ENSG00000177410	ZFAS1	6870.921516	-1.204811739	0.377777369	-3.189210992	0.001426617	0.018600599
ENSG00000162522	KIAA1522	26263.90626	-0.86269252	0.271133318	-3.181801954	0.001463619	0.018917408
ENSG00000159184	HOXB13	351.197649	1.800113216	0.577157888	3.118926821	0.00181511	0.021378786
ENSG00000163909	HEYL	7.383214512	2.726521774	0.883399011	3.086398942	0.002025968	0.022953433
ENSG00000137801	THBS1	1535.615996	1.659382798	0.540671942	3.069112097	0.00214696	0.023701726
ENSG00000174938	SEZ6L2	7454.992946	-0.653182276	0.213852498	-3.054358879	0.002255421	0.024430188
ENSG00000160183	TMPRSS3	94.47539527	1.246693478	0.416883654	2.990506984	0.002785148	0.027655988
ENSG00000071575	TRIB2	171.8880421	1.093654319	0.370993406	2.947907698	0.003199326	0.03016632
ENSG00000112541	PDE10A	138.6484786	-2.850059537	0.967002294	-2.947314142	0.003205474	0.030191294
ENSG00000166387	PPFIBP2	1660.370058	-0.736050496	0.252229719	-2.918175143	0.003520865	0.031818155
ENSG00000090061	CCNK	2656.437052	-0.635872938	0.222951886	-2.852063511	0.004343642	0.035639346
ENSG00000196405	EVL	20.95950739	-1.897997965	0.666517363	-2.847634692	0.004404545	0.03596802
ENSG00000205476	CCDC85C	1018.030917	0.598075577	0.213701783	2.798645704	0.005131741	0.039319801
ENSG00000215788	TNFRSF25	615.8409742	-0.54609792	0.196232903	-2.782906994	0.005387425	0.04040991
ENSG00000120149	MSX2	229.2952676	0.935534632	0.337491812	2.772021714	0.005570932	0.041238281
ENSG00000157637	SLC38A10	1390.735553	0.836505557	0.304098967	2.7507675	0.005945583	0.042759804
ENSG00000106004	HOXA5	655.875455	-1.376562589	0.505214944	-2.724706789	0.006435861	0.044832777
ENSG00000007047	MARK4	1512.140271	-0.476875165	0.178246718	-2.675365748	0.007464776	0.049256106
