# Supplementary material for: Insights into Early Onset Colorectal Cancer through Analysis of Normal Colon Organoids of Familial Adenomatous Polyposis Patients
Source: Cancers (Basel). 2022 Aug 26;14(17):4138. doi: 10.3390/cancers14174138 (PMC9454756; doi:10.3390/cancers14174138)
Supplement: Supplementary file 1 [file cancers-14-04138-s001.zip › TableS5.xlsx]

## Sheet: Sheet1
Summary			TCGA-EOCRC						TCGA-60+
Ensembl	HGNC	Cumulative Rank	baseMean	log2FoldChange	lfcSE	stat	pvalue	padj	baseMean	log2FoldChange	lfcSE	stat	pvalue	padj
ENSG00000167767	KRT80	1	1479.99	8.05832	0.375276	21.4731	2.78135e-102	3.41967e-98	730.364	6.60882	0.223367	29.5873	2.17663e-192	6.67051e-188
ENSG00000062038	CDH3	2	2042.17	6.86196	0.351386	19.5283	6.31466e-85	5.17592e-81	2428.03	6.42878	0.254795	25.2312	1.82248e-140	1.86172e-136
ENSG00000103888	CEMIP	3	5663.27	6.51221	0.274106	23.758	9.07757e-125	2.23217e-120	2830.75	4.85966	0.210958	23.0362	2.02467e-117	6.20479e-114
ENSG00000142959	BEST4	4	2529.32	-6.08924	0.386522	-15.7539	6.45359e-56	2.26705e-52	1744.67	-5.93015	0.244027	-24.3012	1.90447e-130	1.16729e-126
ENSG00000183034	OTOP2	5	2916.34	-10.3966	0.619775	-16.7749	3.72692e-63	1.8329e-59	1980.58	-9.56357	0.403275	-23.7148	2.53981e-124	1.11193e-120
ENSG00000175832	ETV4	6	3376.69	6.09552	0.439724	13.8622	1.07383e-43	2.64054e-40	2191.87	5.1366	0.219008	23.4539	1.2064e-121	4.10794e-118
ENSG00000168748	CA7	7	3150.51	-7.57705	0.617261	-12.2753	1.22965e-34	2.15979e-31	2209.49	-6.73279	0.280092	-24.0378	1.12093e-127	5.72532e-124
ENSG00000060718	COL11A1	8	595.206	5.88403	0.367057	16.0303	7.85398e-58	3.21882e-54	873.812	5.93606	0.261364	22.7119	3.4198e-114	7.48594e-111
ENSG00000101255	TRIB3	9	1560.08	3.87407	0.31273	12.3879	3.03834e-35	5.74713e-32	1959.99	3.74587	0.163626	22.8929	5.46871e-116	1.39662e-112
ENSG00000122641	INHBA	10	688.87	5.81065	0.341317	17.0242	5.43082e-65	3.33859e-61	821.572	5.14976	0.249679	20.6255	1.61985e-94	2.15835e-91
ENSG00000163347	CLDN1	11	3418.17	5.6772	0.457464	12.4101	2.30222e-35	4.71764e-32	1542.92	4.2613	0.200448	21.2588	2.73142e-100	4.18535e-97
ENSG00000170373	CST1	12	341.656	9.66653	0.832207	11.6155	3.43613e-31	4.02355e-28	701.992	8.11129	0.399358	20.3108	1.03196e-91	1.21636e-88
ENSG00000135549	PKIB	13	2850.86	-3.74851	0.294698	-12.7198	4.58983e-37	1.02603e-33	3099.87	-4.60413	0.238616	-19.2951	5.90166e-83	5.02395e-80
ENSG00000105989	WNT2	14	176.056	6.63148	0.603209	10.9937	4.09899e-28	2.87983e-25	257.638	5.96719	0.261789	22.7939	5.27085e-115	1.24254e-111
ENSG00000269404	SPIB	15	1732.08	-7.02784	0.607986	-11.5592	6.63177e-31	7.09023e-28	1188.26	-5.31161	0.265805	-19.9831	7.72187e-89	7.88814e-86
ENSG00000164379	FOXQ1	16	1148.3	6.06957	0.584249	10.3887	2.79236e-25	1.56055e-22	984.113	6.05596	0.262975	23.0286	2.4084e-117	6.7098e-114
ENSG00000214039	LINC02418	17	322.842	8.89719	0.912539	9.74993	1.84597e-22	7.56539e-20	476.783	8.92916	0.361418	24.7059	9.23634e-135	7.07642e-131
ENSG00000178773	CPNE7	18	276.232	4.64827	0.454854	10.2193	1.6259e-24	8.35111e-22	683.282	5.23784	0.242062	21.6384	7.81644e-104	1.40907e-100
ENSG00000197273	GUCA2A	19	11306.9	-6.08523	0.502874	-12.1009	1.04462e-33	1.51101e-30	12757.2	-5.60991	0.30474	-18.4089	1.11541e-75	6.83656e-73
ENSG00000236081	ELFN1-AS1	20	214.874	5.35154	0.530357	10.0904	6.08905e-24	2.93588e-21	213.927	4.91708	0.245397	20.0373	2.60617e-89	2.75409e-86
ENSG00000182271	TMIGD1	21	2273.94	-8.015	0.660835	-12.1286	7.45139e-34	1.22153e-30	2710.21	-7.44249	0.419502	-17.7413	2.0132e-70	9.34798e-68
ENSG00000105464	GRIN2D	22	729.363	5.21092	0.476492	10.936	7.75389e-28	5.1532e-25	877.793	4.76207	0.254548	18.7079	4.26711e-78	2.906e-75
ENSG00000123500	COL10A1	23	638.528	7.68064	0.800142	9.59909	8.06544e-22	3.00499e-19	524.886	7.10597	0.363307	19.5591	3.44852e-85	3.3026e-82
ENSG00000111846	GCNT2	24	527.56	-4.36085	0.472221	-9.23476	2.5886e-20	7.85849e-18	530.256	-4.02667	0.190261	-21.1639	2.0541e-99	2.99762e-96
ENSG00000172031	EPHX4	25	314.992	5.78193	0.487064	11.871	1.67472e-32	2.16744e-29	159.104	4.26756	0.250907	17.0085	7.10386e-65	2.59173e-62
ENSG00000162461	SLC25A34	26	411.64	-4.90377	0.444293	-11.0373	2.52617e-28	1.88238e-25	416.212	-4.00284	0.228389	-17.5264	9.00405e-69	3.77997e-66
ENSG00000036672	USP2	27	865.767	-4.58993	0.380919	-12.0496	1.94849e-33	2.66185e-30	905.128	-4.19009	0.248939	-16.8318	1.42597e-63	4.85557e-61
ENSG00000118777	ABCG2	28	1948.02	-5.15794	0.450964	-11.4376	2.71377e-30	2.66927e-27	1843.13	-4.76501	0.280447	-16.9907	9.61759e-65	3.42722e-62
ENSG00000137673	MMP7	29	1812.87	8.65737	0.883647	9.79732	1.15617e-22	4.90177e-20	843.6	6.37353	0.350531	18.1825	7.10643e-74	4.03303e-71
ENSG00000204936	CD177	30	12544.1	-8.31342	0.769765	-10.7999	3.44437e-27	2.17172e-24	14108.7	-6.58629	0.383391	-17.179	3.81282e-66	1.47908e-63
ENSG00000181577	C6orf223	31	893.502	6.84651	0.721603	9.48792	2.35695e-21	8.16303e-19	783.859	5.33044	0.287009	18.5724	5.37794e-77	3.43359e-74
ENSG00000240498	CDKN2B-AS1	32	950.489	-6.57992	0.663347	-9.91927	3.43272e-23	1.53474e-20	964.161	-5.34555	0.303241	-17.6281	1.49941e-69	6.56442e-67
ENSG00000164283	ESM1	33	105.084	5.75258	0.683335	8.41839	3.81689e-17	7.21979e-15	131.92	5.47516	0.194864	28.0973	1.05581e-173	1.61782e-169
ENSG00000112559	MDFI	34	403.178	4.21863	0.376978	11.1907	4.52975e-29	3.48083e-26	316.301	3.52787	0.212737	16.5832	9.21133e-62	2.8229e-59
ENSG00000114656	CFAP92	35	132.645	3.6428	0.419968	8.67398	4.17262e-18	9.24367e-16	125.511	3.61732	0.175481	20.6138	2.06447e-94	2.63616e-91
ENSG00000196660	SLC30A10	36	443.182	-7.4195	0.773095	-9.59713	8.21995e-22	3.01684e-19	495.693	-6.19643	0.350934	-17.657	8.99379e-70	4.05329e-67
ENSG00000101187	SLCO4A1	37	2352.92	3.86695	0.38758	9.97717	1.91854e-23	8.9013e-21	1750.65	3.2681	0.193653	16.876	6.75525e-64	2.35252e-61
ENSG00000186198	SLC51B	38	1479.6	-4.02724	0.381221	-10.564	4.37411e-26	2.56094e-23	1756.06	-4.69663	0.284235	-16.5238	2.4734e-61	7.28843e-59
ENSG00000080493	SLC4A4	39	6501.01	-6.48944	0.692051	-9.37711	6.7806e-21	2.19426e-18	6098.32	-5.40543	0.307132	-17.5997	2.47787e-69	1.05468e-66
ENSG00000103375	AQP8	40	23678.1	-8.26085	0.907919	-9.09867	9.14481e-20	2.55535e-17	26219.5	-8.15688	0.456824	-17.8556	2.61225e-71	1.29121e-68
ENSG00000152785	BMP3	41	1599.34	-6.1179	0.706179	-8.66339	4.57933e-18	9.96512e-16	1379.33	-5.81998	0.303662	-19.166	7.12087e-82	5.59555e-79
ENSG00000167755	KLK6	42	823.131	9.49363	0.840899	11.2899	1.47273e-29	1.20715e-26	327.392	8.12574	0.503831	16.1279	1.62372e-58	3.94925e-56
ENSG00000133742	CA1	43	28265	-9.56476	0.832709	-11.4863	1.54557e-30	1.58357e-27	20116.5	-8.39998	0.524302	-16.0213	9.07897e-58	2.0053e-55
ENSG00000131096	PYY	44	2039.04	-8.43299	0.848343	-9.94054	2.77319e-23	1.26283e-20	1716.87	-6.96167	0.425584	-16.3579	3.82085e-60	1.03623e-57
ENSG00000157005	SST	45	405.988	-6.56465	0.701397	-9.3594	8.019e-21	2.52804e-18	331.801	-6.46313	0.383861	-16.8372	1.30351e-63	4.48847e-61
ENSG00000242366	UGT1A8	46	326.067	-6.6438	0.548134	-12.1208	8.19868e-34	1.26004e-30	348.463	-4.83757	0.308092	-15.7017	1.47222e-55	2.92972e-53
ENSG00000197165	SULT1A2	47	409.409	-4.1917	0.436163	-9.6104	7.22643e-22	2.73381e-19	472.564	-4.08408	0.248196	-16.4551	7.71344e-61	2.16868e-58
ENSG00000242515	UGT1A10	48	1003.47	-5.0956	0.578326	-8.81094	1.24099e-18	2.87885e-16	1147.09	-4.08311	0.231792	-17.6155	1.87448e-69	8.09087e-67
ENSG00000187783	TMEM72	49	657.667	-6.01937	0.527798	-11.4047	3.96218e-30	3.74731e-27	494.197	-5.09616	0.323382	-15.7589	5.96244e-56	1.20214e-53
ENSG00000129474	AJUBA	50	629.609	2.93017	0.36124	8.11143	5.00277e-16	7.41074e-14	557.791	2.98772	0.135697	22.0177	1.95077e-107	3.73646e-104
ENSG00000163295	ALPI	51	596.867	-4.63744	0.453805	-10.219	1.63015e-24	8.35111e-22	1195.79	-4.78073	0.298957	-15.9914	1.46734e-57	3.18922e-55
ENSG00000181418	DDN	52	84.2346	5.47184	0.649804	8.42076	3.74053e-17	7.1302e-15	77.1028	4.45239	0.247159	18.0142	1.50619e-72	7.8235e-70
ENSG00000203499	IQANK1	53	1243.99	3.64724	0.416896	8.74856	2.16098e-18	4.92023e-16	716.617	2.48764	0.145303	17.1203	1.04775e-65	4.01366e-63
ENSG00000139515	PDX1	54	345.513	4.94252	0.55941	8.83524	9.98837e-19	2.40798e-16	456.905	4.69468	0.276642	16.9702	1.36466e-64	4.80705e-62
ENSG00000281406	BLACAT1	55	169.292	5.47868	0.540167	10.1426	3.57589e-24	1.75862e-21	99.6365	5.00117	0.316574	15.7978	3.22167e-56	6.58209e-54
ENSG00000131188	PRR7	56	295.36	3.88812	0.396292	9.81125	1.00709e-22	4.42221e-20	275.095	3.11892	0.197691	15.7768	4.49499e-56	9.12275e-54
ENSG00000182938	OTOP3	57	68.6522	-8.28388	0.981284	-8.44188	3.12265e-17	6.09413e-15	66.8343	-7.06416	0.4127	-17.1169	1.10943e-65	4.19749e-63
ENSG00000079689	SCGN	58	313.978	-4.98141	0.629864	-7.90871	2.60073e-15	3.47565e-13	360.506	-5.46219	0.280296	-19.4872	1.40951e-84	1.23417e-81
ENSG00000117115	PADI2	59	14232.2	-3.94283	0.392188	-10.0534	8.87412e-24	4.19643e-21	11929.6	-3.76073	0.242553	-15.5048	3.22084e-54	5.76963e-52
ENSG00000141338	ABCA8	60	1037.22	-5.61669	0.688273	-8.16055	3.33514e-16	5.19058e-14	797.914	-4.88956	0.276892	-17.6587	8.72337e-70	3.99009e-67
ENSG00000183476	SH2D7	61	169.506	-4.60393	0.558262	-8.24691	1.62549e-16	2.64708e-14	131.95	-3.89906	0.223016	-17.4834	1.91825e-68	7.73508e-66
ENSG00000005001	PRSS22	62	634.194	4.93751	0.484288	10.1954	2.07917e-24	1.04341e-21	471.787	4.06268	0.26339	15.4246	1.1191e-53	1.90534e-51
ENSG00000173898	SPTBN2	63	971.142	3.05914	0.37595	8.13711	4.04823e-16	6.18298e-14	1021.73	3.18342	0.180395	17.6469	1.07473e-69	4.77338e-67
ENSG00000168079	SCARA5	64	2322.06	-6.82339	0.864749	-7.8906	3.00734e-15	3.97583e-13	1974.97	-4.38591	0.234575	-18.6973	5.20922e-78	3.47047e-75
ENSG00000115263	GCG	65	771.448	-7.27384	0.775343	-9.38145	6.50744e-21	2.1624e-18	1112.94	-5.82384	0.373023	-15.6126	5.9787e-55	1.12407e-52
ENSG00000120149	MSX2	66	408.52	5.52898	0.532773	10.3777	3.13114e-25	1.711e-22	264.87	4.18921	0.275258	15.2192	2.63677e-52	4.16528e-50
ENSG00000137699	TRIM29	67	1255.32	3.85242	0.476601	8.08312	6.31299e-16	9.18558e-14	2215.54	4.1352	0.241714	17.1078	1.29737e-65	4.8487e-63
ENSG00000120254	MTHFD1L	68	1186.29	2.65097	0.343316	7.72166	1.14827e-14	1.42606e-12	1249.99	2.36306	0.130181	18.152	1.23707e-73	6.76986e-71
ENSG00000163815	CLEC3B	69	1070.55	-4.17813	0.571136	-7.31547	2.56477e-13	2.54306e-11	910.119	-4.06965	0.17283	-23.5471	1.34445e-122	5.15027e-119
ENSG00000100604	CHGA	70	8766.18	-7.47564	0.683777	-10.9329	8.02708e-28	5.19437e-25	5649.35	-5.43854	0.367787	-14.7872	1.77111e-49	2.33954e-47
ENSG00000016602	CLCA4	71	25981.9	-8.98994	0.593755	-15.1408	8.71304e-52	2.3806e-48	25286.7	-6.92023	0.47655	-14.5215	8.85231e-48	1.03545e-45
ENSG00000197905	TEAD4	72	705.977	2.44681	0.332929	7.34935	1.99168e-13	2.04918e-11	765.826	2.26935	0.121213	18.7221	3.27144e-78	2.27856e-75
ENSG00000185432	METTL7A	73	5713.93	-2.89773	0.352756	-8.21454	2.12983e-16	3.35721e-14	5790.34	-2.6772	0.166687	-16.0612	4.77374e-58	1.11676e-55
ENSG00000156284	CLDN8	74	1501.25	-7.25184	0.824967	-8.79046	1.48951e-18	3.42309e-16	970.372	-6.68423	0.434254	-15.3924	1.84023e-53	3.09867e-51
ENSG00000164303	ENPP6	75	59.574	-4.14578	0.541409	-7.65739	1.89754e-14	2.26507e-12	58.8978	-3.52154	0.206966	-17.015	6.35364e-65	2.34595e-62
ENSG00000273604	EPOP	76	288.213	3.56866	0.484822	7.36076	1.82866e-13	1.89733e-11	294.105	3.35319	0.182705	18.353	3.12565e-75	1.80734e-72
ENSG00000196616	ADH1B	77	3134.88	-6.75391	0.838851	-8.05138	8.18636e-16	1.1636e-13	2710.62	-4.83851	0.297836	-16.2456	2.40092e-59	6.18308e-57
ENSG00000105664	COMP	78	963.826	6.2505	0.754846	8.28049	1.22667e-16	2.03809e-14	743.175	6.38375	0.404045	15.7996	3.13042e-56	6.43858e-54
ENSG00000205683	DPF3	79	208.297	-3.21806	0.348458	-9.23516	2.57897e-20	7.85849e-18	183.933	-2.93102	0.195858	-14.965	1.24288e-50	1.73924e-48
ENSG00000164932	CTHRC1	80	607.829	3.55489	0.484787	7.33289	2.25235e-13	2.30772e-11	736.688	3.6518	0.204017	17.8995	1.1905e-71	5.98098e-69
ENSG00000254645		81	272.791	-6.21247	0.563515	-11.0245	2.91149e-28	2.1057e-25	189.402	-5.91852	0.412926	-14.3331	1.35851e-46	1.48159e-44
ENSG00000088992	TESC	82	1797.95	4.94207	0.573988	8.61006	7.30225e-18	1.52172e-15	1092.21	3.70575	0.245141	15.1168	1.2541e-51	1.92165e-49
ENSG00000154175	ABI3BP	83	1280.57	-3.8934	0.541793	-7.18614	6.66498e-13	6.07007e-11	1156.83	-3.4437	0.18567	-18.5474	8.56586e-77	5.35733e-74
ENSG00000160712	IL6R	84	1859.37	-3.39395	0.472618	-7.18118	6.91124e-13	6.27112e-11	1945.4	-2.85932	0.157425	-18.1631	1.01218e-73	5.63984e-71
ENSG00000109182	CWH43	85	1030.29	-6.07688	0.712267	-8.53174	1.44159e-17	2.88202e-15	882.869	-5.60913	0.372429	-15.061	2.92514e-51	4.35164e-49
ENSG00000170419	VSTM2A	86	117.195	-5.11008	0.639575	-7.9898	1.35153e-15	1.86709e-13	131.849	-5.86706	0.377548	-15.5399	1.8628e-54	3.37795e-52
ENSG00000111863	ADTRP	87	2485.12	-5.24955	0.502616	-10.4444	1.55357e-25	8.88424e-23	2922.27	-4.06151	0.287895	-14.1076	3.4093e-45	3.41443e-43
ENSG00000133800	LYVE1	88	1207	-4.54977	0.653239	-6.96493	3.28566e-12	2.60627e-10	1047.63	-4.09673	0.217912	-18.8	7.55666e-79	5.38562e-76
ENSG00000147883	CDKN2B	89	3030.47	-3.58049	0.371144	-9.64715	5.05412e-22	2.00453e-19	3423.75	-3.08642	0.216003	-14.2888	2.57013e-46	2.70667e-44
ENSG00000155850	SLC26A2	90	45970	-5.31103	0.633628	-8.38194	5.20604e-17	9.41298e-15	40255.7	-4.89	0.328731	-14.8754	4.7642e-50	6.57674e-48
ENSG00000113594	LIFR	91	691.39	-3.33003	0.425101	-7.83351	4.74438e-15	6.14022e-13	654.759	-3.47368	0.224044	-15.5044	3.23819e-54	5.76963e-52
ENSG00000071203	MS4A12	92	4889.74	-7.23295	0.773671	-9.34887	8.85903e-21	2.75751e-18	9032.16	-6.82862	0.476753	-14.3232	1.56817e-46	1.69218e-44
ENSG00000088002	SULT2B1	93	863.455	4.31036	0.439785	9.80108	1.1139e-22	4.80538e-20	610.588	3.03188	0.214656	14.1244	2.68754e-45	2.70041e-43
ENSG00000110887	DAO	94	72.2638	-5.38079	0.734296	-7.32783	2.33916e-13	2.37685e-11	97.6961	-5.94924	0.368336	-16.1516	1.10597e-58	2.73335e-56
ENSG00000165905	LARGE2	95	1004.49	4.26275	0.568632	7.4965	6.55441e-14	7.32604e-12	1193.72	4.24023	0.268081	15.8169	2.37742e-56	4.95636e-54
ENSG00000148483	TMEM236	96	2482.68	-3.95191	0.457502	-8.63802	5.71937e-18	1.23368e-15	2443.42	-4.28372	0.293874	-14.5767	3.95163e-48	4.78663e-46
ENSG00000082397	EPB41L3	97	2215.6	-3.578	0.444858	-8.04302	8.76517e-16	1.23871e-13	2349.76	-3.06447	0.20169	-15.194	3.8754e-52	6.09053e-50
ENSG00000169432	SCN9A	98	497.286	-3.10409	0.37204	-8.34344	7.21577e-17	1.25841e-14	384.852	-3.79724	0.257611	-14.7402	3.55736e-49	4.59995e-47
ENSG00000092421	SEMA6A	99	3038.16	-3.47359	0.427852	-8.11867	4.71329e-16	7.06707e-14	2785.34	-2.96858	0.198333	-14.9676	1.19498e-50	1.67988e-48
ENSG00000120708	TGFBI	100	45451.5	4.1171	0.510361	8.06704	7.20211e-16	1.02965e-13	22871.9	3.03048	0.201952	15.0059	6.71556e-51	9.75379e-49
ENSG00000119121	TRPM6	101	2758.59	-4.64934	0.5169	-8.99467	2.36941e-19	6.26493e-17	2778.33	-4.90149	0.343112	-14.2854	2.69812e-46	2.83173e-44
ENSG00000171227	TMEM37	102	2598.14	-3.55404	0.36438	-9.75366	1.77943e-22	7.41629e-20	2973.51	-3.28697	0.236353	-13.907	5.74081e-44	5.39671e-42
ENSG00000167916	KRT24	103	121.87	-7.72174	1.03666	-7.44867	9.42834e-14	1.02585e-11	93.7104	-7.80734	0.500004	-15.6145	5.7953e-55	1.09631e-52
ENSG00000168546	GFRA2	104	199.693	-4.25544	0.628972	-6.76571	1.32654e-11	9.11166e-10	183.757	-3.30971	0.173745	-19.0492	6.66523e-81	5.10657e-78
ENSG00000147724	FAM135B	105	64.8548	-5.69933	0.78575	-7.25336	4.0655e-13	3.88991e-11	54.0324	-4.98771	0.311937	-15.9895	1.51299e-57	3.26528e-55
ENSG00000154165	GPR15	106	273.758	-6.11947	0.752529	-8.13187	4.22728e-16	6.4166e-14	237.795	-4.04296	0.275351	-14.6829	8.29422e-49	1.0591e-46
ENSG00000243064	ABCC13	107	166.683	-4.32597	0.473003	-9.14576	5.92113e-20	1.71295e-17	194.352	-3.80106	0.271821	-13.9837	1.96047e-44	1.89529e-42
ENSG00000065325	GLP2R	108	269.762	-3.62767	0.539996	-6.71797	1.84277e-11	1.24147e-09	266.608	-3.91097	0.203286	-19.2388	1.75313e-82	1.45206e-79
ENSG00000138669	PRKG2	109	348.54	-4.33984	0.368603	-11.7737	5.33064e-32	6.55403e-29	321.465	-3.70682	0.273669	-13.5449	8.49308e-42	6.67382e-40
ENSG00000176641	RNF152	110	1246.83	-3.80288	0.458461	-8.29489	1.08688e-16	1.83058e-14	1008.82	-3.01095	0.208327	-14.453	2.39875e-47	2.75327e-45
ENSG00000173597	SULT1B1	111	8115.29	-4.14623	0.480205	-8.63428	5.90962e-18	1.26363e-15	7918.39	-3.39321	0.23788	-14.2644	3.64945e-46	3.75305e-44
ENSG00000166825	ANPEP	112	24741.7	-6.19743	0.65159	-9.51124	1.88409e-21	6.71446e-19	45126.1	-4.3811	0.317919	-13.7806	3.33635e-43	2.95508e-41
ENSG00000138193	PLCE1	113	2862.88	-2.58416	0.34522	-7.48552	7.12629e-14	7.85809e-12	2572.73	-2.23332	0.14742	-15.1494	7.65072e-52	1.19624e-49
ENSG00000122971	ACADS	114	5303.01	-2.58262	0.363227	-7.1102	1.15873e-12	9.92794e-11	6020.69	-2.19858	0.137184	-16.0265	8.33936e-58	1.8931e-55
ENSG00000253958	CLDN23	115	3791.67	-3.2112	0.455221	-7.05416	1.73644e-12	1.44254e-10	2874.15	-2.88613	0.17921	-16.1047	2.3631e-58	5.65778e-56
ENSG00000171617	ENC1	116	4489.11	1.93094	0.27438	7.03748	1.95753e-12	1.61529e-10	3862.63	1.80155	0.112353	16.0347	7.31231e-58	1.69767e-55
ENSG00000131389	SLC6A6	117	3135.41	3.008	0.399879	7.52226	5.38364e-14	6.18615e-12	2949.16	2.66661	0.177944	14.9857	9.10736e-51	1.29215e-48
ENSG00000050344	NFE2L3	118	3549.98	3.05768	0.37084	8.24527	1.64791e-16	2.66592e-14	3020.94	2.39041	0.166526	14.3546	9.97456e-47	1.09563e-44
ENSG00000151388	ADAMTS12	119	565.212	3.66561	0.504265	7.26921	3.61597e-13	3.47331e-11	596.064	3.48946	0.225857	15.4499	7.55955e-54	1.31631e-51
ENSG00000129167	TPH1	120	318.8	-5.7774	0.655199	-8.81778	1.16747e-18	2.7341e-16	237.808	-4.06593	0.292403	-13.9052	5.88958e-44	5.5028e-42
ENSG00000134028	ADAMDEC1	121	7802.02	-4.50743	0.523302	-8.61344	7.09009e-18	1.50298e-15	5869.85	-3.45007	0.246759	-13.9815	2.02081e-44	1.94748e-42
ENSG00000205364	MT1M	122	783.242	-4.98975	0.748088	-6.67	2.55795e-11	1.68633e-09	1528.64	-4.64569	0.260464	-17.8362	3.70113e-71	1.77226e-68
ENSG00000158467	AHCYL2	123	13548.4	-3.17712	0.356976	-8.90008	5.58078e-19	1.41476e-16	12199.8	-2.91955	0.211407	-13.8101	2.21459e-43	1.98446e-41
ENSG00000174992	ZG16	124	21498.5	-6.39371	0.817719	-7.81896	5.32611e-15	6.85702e-13	27375.8	-6.29526	0.43104	-14.6048	2.61761e-48	3.22166e-46
ENSG00000151623	NR3C2	125	3213.21	-3.40207	0.424968	-8.00546	1.19016e-15	1.66285e-13	3038.38	-2.96979	0.205723	-14.4359	3.07803e-47	3.49368e-45
ENSG00000006118	TMEM132A	126	908.802	2.55736	0.370385	6.9046	5.03436e-12	3.81893e-10	1114.63	2.51435	0.155657	16.1532	1.0787e-58	2.68764e-56
ENSG00000158106	RHPN1	127	615.282	2.99293	0.417339	7.17146	7.42034e-13	6.63513e-11	672.427	3.02944	0.19634	15.4296	1.03501e-53	1.77201e-51
ENSG00000171503	ETFDH	128	1660.64	-2.15055	0.331745	-6.48254	9.01931e-11	5.29319e-09	1682.69	-2.03549	0.105969	-19.2083	3.1558e-82	2.54507e-79
ENSG00000168447	SCNN1B	129	3815.16	-6.17321	0.675911	-9.13317	6.65219e-20	1.90206e-17	2555.32	-4.44133	0.325155	-13.6591	1.78132e-42	1.46355e-40
ENSG00000186462	NAP1L2	130	106.692	-4.01351	0.613452	-6.5425	6.04986e-11	3.71915e-09	92.279	-3.87949	0.21769	-17.8212	4.84092e-71	2.28238e-68
ENSG00000181085	MAPK15	131	81.5926	3.3649	0.519514	6.47701	9.35565e-11	5.47751e-09	136.426	4.02548	0.215937	18.6419	1.46808e-77	9.5725e-75
ENSG00000168309	FAM107A	132	807.022	-3.95424	0.622336	-6.35386	2.09977e-10	1.1373e-08	633.535	-3.56821	0.1574	-22.6698	8.90425e-114	1.8192e-110
ENSG00000120498	TEX11	133	100.452	-4.8603	0.632739	-7.68137	1.574e-14	1.90663e-12	137.622	-4.10024	0.284949	-14.3894	6.03481e-47	6.7821e-45
ENSG00000144290	SLC4A10	134	117.628	-4.55727	0.514148	-8.86372	7.73874e-19	1.90296e-16	124.35	-4.32966	0.317182	-13.6504	2.00792e-42	1.64093e-40
ENSG00000015413	DPEP1	135	5286.79	7.4071	0.47397	15.6278	4.70819e-55	1.44718e-51	12317.9	5.90542	0.449739	13.1308	2.19394e-39	1.42751e-37
ENSG00000173557	FAM166C	136	143.576	4.13995	0.367527	11.2643	1.96812e-29	1.56116e-26	136.974	3.27754	0.248036	13.214	7.28793e-40	4.86592e-38
ENSG00000187583	PLEKHN1	137	103.618	3.80217	0.591935	6.42329	1.33364e-10	7.62656e-09	104.27	3.26746	0.182507	17.9032	1.1141e-71	5.69047e-69
ENSG00000104332	SFRP1	138	1413.37	-5.42618	0.804907	-6.74138	1.56894e-11	1.06575e-09	1135.19	-5.11565	0.317921	-16.0909	2.95366e-58	6.9629e-56
ENSG00000172164	SNTB1	139	2392.46	2.77702	0.314065	8.84219	9.38583e-19	2.28513e-16	1444.16	1.91427	0.141608	13.5181	1.22246e-41	9.43665e-40
ENSG00000044012	GUCA2B	140	1937.26	-8.34339	1.3248	-6.29783	3.01845e-10	1.57587e-08	2666.19	-6.8694	0.338961	-20.266	2.56521e-91	2.91161e-88
ENSG00000198535	C2CD4A	141	519.844	4.30758	0.620281	6.94456	3.79646e-12	2.96365e-10	606.209	4.25985	0.277418	15.3553	3.26154e-53	5.37383e-51
ENSG00000150593	PDCD4	142	10333.8	-2.37849	0.283986	-8.37536	5.50557e-17	9.81029e-15	8679.06	-1.91339	0.139862	-13.6806	1.32603e-42	1.10729e-40
ENSG00000167434	CA4	143	8365.7	-8.74037	0.767161	-11.3931	4.52413e-30	4.12031e-27	10029.1	-6.1521	0.469616	-13.1003	3.28068e-39	2.08589e-37
ENSG00000099953	MMP11	144	4500.55	4.77032	0.661821	7.20788	5.68293e-13	5.2143e-11	3512.93	3.91042	0.266412	14.6781	8.90439e-49	1.1323e-46
ENSG00000105219	CCNP	145	82.834	4.38129	0.569702	7.69049	1.46574e-14	1.79316e-12	194.462	4.34212	0.309913	14.0108	1.33919e-44	1.31121e-42
ENSG00000180875	GREM2	146	1374.32	-5.27716	0.803852	-6.56484	5.20901e-11	3.23458e-09	1058.25	-4.43824	0.273195	-16.2457	2.3969e-59	6.18308e-57
ENSG00000173894	CBX2	147	338.12	3.14236	0.450173	6.98034	2.94469e-12	2.37321e-10	413.21	3.41515	0.227526	15.0099	6.32064e-51	9.22392e-49
ENSG00000186007	LEMD1	148	115.171	6.24404	0.793252	7.87144	3.50574e-15	4.58543e-13	55.7166	5.61124	0.404668	13.8663	1.01381e-43	9.35824e-42
ENSG00000249948	GBA3	149	381.125	-5.05288	0.7374	-6.8523	7.26744e-12	5.28717e-10	720.492	-4.84615	0.315037	-15.3828	2.13462e-53	3.57472e-51
ENSG00000110092	CCND1	150	7744.25	2.24227	0.322212	6.95899	3.42713e-12	2.70107e-10	5986.65	1.5432	0.102728	15.0222	5.2521e-51	7.70124e-49
ENSG00000165816	VWA2	151	510.244	4.53263	0.543014	8.34718	6.99146e-17	1.228e-14	663.522	3.82568	0.28166	13.5826	5.07721e-42	4.03099e-40
ENSG00000179546	HTR1D	152	194.455	4.51009	0.624552	7.22132	5.14838e-13	4.86918e-11	256.495	4.70809	0.327706	14.3668	8.3603e-47	9.21617e-45
ENSG00000185269	NOTUM	153	1940.31	6.56267	0.812843	8.07373	6.81851e-16	9.8051e-14	2368.27	6.26529	0.458138	13.6756	1.42122e-42	1.18355e-40
ENSG00000138678	GPAT3	154	785.305	-2.32761	0.372166	-6.25421	3.99524e-10	2.01731e-08	1027.88	-2.8595	0.15573	-18.362	2.64863e-75	1.56119e-72
ENSG00000204933	CD177P1	155	86.7919	-6.85853	0.791666	-8.66341	4.57877e-18	9.96512e-16	137.091	-5.69555	0.42674	-13.3467	1.23856e-40	8.80674e-39
ENSG00000162460	TMEM82	156	372.945	-3.17562	0.306365	-10.3655	3.55973e-25	1.90291e-22	437.984	-3.76542	0.289842	-12.9913	1.37166e-38	8.39041e-37
ENSG00000146039	SLC17A4	157	1173.25	-5.25949	0.56144	-9.36784	7.40288e-21	2.36411e-18	1095.01	-3.68266	0.279938	-13.1552	1.58768e-39	1.03523e-37
ENSG00000228742	LINC02577	158	26.5224	6.57613	0.959941	6.85056	7.35616e-12	5.32024e-10	50.2135	6.40373	0.425887	15.0362	4.2518e-51	6.29472e-49
ENSG00000187097	ENTPD5	159	8508.37	-3.11396	0.431748	-7.21244	5.49581e-13	5.11901e-11	7549.92	-2.78637	0.194534	-14.3233	1.56421e-46	1.69218e-44
ENSG00000108244	KRT23	160	2205.57	6.42305	0.761293	8.43703	3.25508e-17	6.25331e-15	1069.07	5.84144	0.435766	13.405	5.65285e-41	4.10515e-39
ENSG00000127951	FGL2	161	2972.23	-2.70356	0.428535	-6.30883	2.81146e-10	1.47407e-08	2670.43	-2.62073	0.154209	-16.9946	8.99829e-65	3.24425e-62
ENSG00000224721	FLVCR2-AS1	162	73.7254	-5.86435	0.761846	-7.69755	1.38695e-14	1.70525e-12	98.8713	-4.94013	0.359853	-13.7282	6.88388e-43	5.94263e-41
ENSG00000135678	CPM	163	2231	-3.11395	0.460921	-6.75593	1.4192e-11	9.69393e-10	2077.19	-2.79024	0.184229	-15.1455	8.11622e-52	1.25621e-49
ENSG00000205358	MT1H	164	427.921	-5.04186	0.706435	-7.13704	9.53623e-13	8.31546e-11	1297.94	-4.14359	0.288951	-14.3401	1.22872e-46	1.34483e-44
ENSG00000205038	PKHD1L1	165	87.7534	-4.72209	0.727501	-6.49084	8.53604e-11	5.02156e-09	77.9341	-4.19795	0.263438	-15.9353	3.60705e-57	7.62357e-55
ENSG00000179431	FJX1	166	86.8499	2.47653	0.377753	6.55594	5.5291e-11	3.41609e-09	121.533	2.80779	0.179984	15.6002	7.25338e-55	1.34719e-52
ENSG00000123560	PLP1	167	642.09	-5.2566	0.862983	-6.09119	1.12075e-09	5.14164e-08	599.902	-5.84764	0.291745	-20.0436	2.29443e-89	2.51125e-86
ENSG00000169247	SH3TC2	168	411.917	3.95161	0.439207	8.99713	2.31695e-19	6.1928e-17	281.116	3.2011	0.244074	13.1153	2.69291e-39	1.73376e-37
ENSG00000172594	SMPDL3A	169	2669.21	-2.48995	0.364226	-6.83627	8.128e-12	5.82704e-10	2696.7	-2.74229	0.184782	-14.8407	7.99613e-50	1.08911e-47
ENSG00000147655	RSPO2	170	167.105	-4.51708	0.674332	-6.69861	2.10417e-11	1.40602e-09	215.794	-4.41191	0.292059	-15.1062	1.47312e-51	2.24603e-49
ENSG00000108381	ASPA	171	124.761	-4.51994	0.687688	-6.57267	4.94217e-11	3.09232e-09	158.325	-3.78881	0.24748	-15.3095	6.60516e-53	1.07671e-50
ENSG00000167701	GPT	172	1679.26	-4.31202	0.457147	-9.43246	4.00569e-21	1.34932e-18	2165.08	-3.44405	0.266098	-12.9428	2.58071e-38	1.54772e-36
ENSG00000086696	HSD17B2	173	3477.11	-4.08123	0.454561	-8.97841	2.74706e-19	7.18619e-17	4036.65	-3.50261	0.270389	-12.954	2.23168e-38	1.35162e-36
ENSG00000236452		174	33.9237	5.90967	0.950135	6.21982	4.9774e-10	2.46266e-08	20.0042	5.76476	0.347323	16.5977	7.24006e-62	2.2412e-59
ENSG00000073734	ABCB11	175	109.745	-6.39774	0.890019	-7.18832	6.55952e-13	5.99623e-11	127.294	-5.06609	0.364493	-13.899	6.42311e-44	5.98306e-42
ENSG00000187699	C2orf88	176	2292.36	-3.49863	0.57915	-6.04098	1.53182e-09	6.77474e-08	2432.37	-3.84519	0.204521	-18.801	7.41629e-79	5.38562e-76
ENSG00000196754	S100A2	177	136.724	3.77866	0.425357	8.88349	6.47967e-19	1.60944e-16	155.93	3.1203	0.240851	12.9553	2.1921e-38	1.33028e-36
ENSG00000164530	PI16	178	571.295	-5.51388	0.888586	-6.20523	5.46175e-10	2.67539e-08	531.028	-5.41368	0.325279	-16.6432	3.38932e-62	1.05989e-59
ENSG00000006327	TNFRSF12A	179	1808.7	3.3737	0.425168	7.93499	2.10512e-15	2.85994e-13	1400.77	2.55211	0.190266	13.4134	5.04964e-41	3.6758e-39
ENSG00000223573	TINCR	180	221.426	-4.00038	0.506946	-7.89112	2.99479e-15	3.97583e-13	174.106	-3.6782	0.273886	-13.4297	4.05115e-41	2.97013e-39
ENSG00000228705	LINC00659	181	22.5676	5.85435	0.95963	6.10064	1.05645e-09	4.90155e-08	39.1661	6.2124	0.354782	17.5105	1.19162e-68	4.93493e-66
ENSG00000004799	PDK4	182	4713.99	-3.76311	0.594389	-6.33105	2.43499e-10	1.3045e-08	3819.51	-3.18562	0.204097	-15.6084	6.38658e-55	1.19343e-52
ENSG00000164120	HPGD	183	4700.99	-2.80452	0.43139	-6.50113	7.97174e-11	4.7235e-09	5281.56	-3.41199	0.227439	-15.0018	7.14515e-51	1.02803e-48
ENSG00000029559	IBSP	184	25.469	7.96773	1.11914	7.11951	1.0831e-12	9.3451e-11	20.2683	5.97978	0.433896	13.7816	3.28899e-43	2.92157e-41
ENSG00000170382	LRRN2	185	1024.71	-4.20903	0.676149	-6.225	4.81546e-10	2.40187e-08	940.708	-4.04176	0.255381	-15.8264	2.04579e-56	4.29419e-54
ENSG00000114455	HHLA2	186	5028	-3.48208	0.386942	-8.99897	2.27842e-19	6.15674e-17	4818.16	-3.42314	0.268432	-12.7524	3.02424e-37	1.66993e-35
ENSG00000165376	CLDN2	187	2283.95	4.73527	0.752535	6.29242	3.12548e-10	1.62485e-08	2021.84	5.35354	0.344511	15.5395	1.87426e-54	3.37874e-52
ENSG00000165072	MAMDC2	188	802.771	-4.76946	0.809396	-5.89262	3.80129e-09	1.54063e-07	581.598	-5.11946	0.270917	-18.8968	1.21111e-79	9.05264e-77
ENSG00000183778	B3GALT5	189	5665.82	-5.05249	0.534655	-9.45	3.38846e-21	1.15725e-18	3983.81	-3.38296	0.267474	-12.6478	1.15059e-36	6.05861e-35
ENSG00000196950	SLC39A10	190	1350.98	2.12288	0.351078	6.04674	1.47808e-09	6.54882e-08	979.644	1.7435	0.104247	16.7246	8.66968e-63	2.79675e-60
ENSG00000122778	KIAA1549	191	701.284	2.15114	0.362349	5.93665	2.90904e-09	1.21214e-07	722.111	2.36812	0.132722	17.8427	3.29586e-71	1.60325e-68
ENSG00000166816	LDHD	192	1854.2	-3.32468	0.536672	-6.19499	5.82896e-10	2.84393e-08	2038.3	-3.29553	0.210157	-15.6813	2.03108e-55	3.96461e-53
ENSG00000176387	HSD11B2	193	15692	-2.64961	0.339121	-7.81315	5.57742e-15	7.14317e-13	14936.2	-2.52844	0.192644	-13.125	2.36913e-39	1.52851e-37
ENSG00000157193	LRP8	194	355.198	2.74586	0.425084	6.45956	1.05011e-10	6.10455e-09	568.164	2.98196	0.203381	14.662	1.12917e-48	1.41823e-46
ENSG00000198074	AKR1B10	195	2668.83	-4.2471	0.69536	-6.10778	1.01028e-09	4.70509e-08	3293.79	-4.36554	0.272874	-15.9984	1.31183e-57	2.87161e-55
ENSG00000168477	TNXB	196	2716.67	-4.48516	0.696518	-6.4394	1.19947e-10	6.92368e-09	2512.03	-3.8603	0.263324	-14.6599	1.16409e-48	1.45611e-46
ENSG00000175785	PRIMA1	197	559.409	-5.43552	0.937547	-5.7976	6.72723e-09	2.58473e-07	451.883	-5.40937	0.277407	-19.4998	1.1032e-84	9.94371e-82
ENSG00000172987	HPSE2	198	136.541	-3.81501	0.597023	-6.39006	1.65817e-10	9.30925e-09	123.929	-3.35426	0.227531	-14.742	3.46536e-49	4.49998e-47
ENSG00000162073	PAQR4	199	1187.16	2.45674	0.304283	8.07388	6.80965e-16	9.8051e-14	993.852	1.93675	0.14957	12.9487	2.38846e-38	1.44372e-36
ENSG00000249859	PVT1	200	285.198	2.55472	0.423716	6.02932	1.64651e-09	7.22994e-08	314.055	2.45698	0.150552	16.3198	7.13615e-60	1.90169e-57
ENSG00000153446	C16orf89	201	238.77	-5.57163	0.803575	-6.93356	4.10388e-12	3.19349e-10	208.961	-3.78114	0.275941	-13.7027	9.78209e-43	8.25845e-41
ENSG00000179915	NRXN1	202	202.296	-5.44892	0.931932	-5.84691	5.00798e-09	1.97666e-07	188.416	-5.50547	0.305354	-18.0298	1.13729e-72	6.00922e-70
ENSG00000198650	TAT	203	54.649	-4.53842	0.594367	-7.63572	2.24569e-14	2.64218e-12	53.6153	-4.10525	0.312742	-13.1266	2.31769e-39	1.50165e-37
ENSG00000145681	HAPLN1	204	272.658	-2.81696	0.32905	-8.56087	1.12017e-17	2.29541e-15	285.757	-2.54606	0.200593	-12.6927	6.49347e-37	3.51588e-35
ENSG00000185479	KRT6B	205	301.556	8.31886	0.718765	11.5738	5.59281e-31	6.25123e-28	134.071	4.57868	0.37598	12.178	4.07171e-34	1.84862e-32
ENSG00000172005	MAL	206	139.522	-4.51248	0.774686	-5.82491	5.71422e-09	2.22683e-07	124.359	-3.81859	0.211781	-18.0308	1.11655e-72	6.00315e-70
ENSG00000149968	MMP3	207	327.991	4.29017	0.656802	6.53191	6.49381e-11	3.92341e-09	971.767	5.02696	0.350845	14.3282	1.4595e-46	1.58609e-44
ENSG00000122756	CNTFR	208	343.611	-5.19008	0.8671	-5.98556	2.15645e-09	9.2867e-08	476.245	-5.50133	0.339629	-16.1981	5.20228e-59	1.32546e-56
ENSG00000149243	KLHL35	209	108.691	3.46223	0.413887	8.36515	6.00396e-17	1.06214e-14	189.091	3.12058	0.245199	12.7267	4.19974e-37	2.30242e-35
ENSG00000170369	CST2	210	56.2259	8.34721	1.01538	8.22078	2.02182e-16	3.20751e-14	64.0124	5.97944	0.46733	12.7949	1.7511e-37	9.81062e-36
ENSG00000163497	FEV	211	69.1589	-4.38859	0.649531	-6.75656	1.41308e-11	9.67902e-10	53.4678	-4.5848	0.331831	-13.8167	2.02236e-43	1.82286e-41
ENSG00000243238	IGKV2-30	212	160.678	-6.00813	0.653361	-9.19572	3.72495e-20	1.09876e-17	233.436	-4.35834	0.350866	-12.4217	1.99381e-35	9.76074e-34
ENSG00000137872	SEMA6D	213	1117.52	-4.06395	0.554829	-7.32469	2.39443e-13	2.41307e-11	1397.09	-3.22319	0.244905	-13.161	1.47207e-39	9.61898e-38
ENSG00000115363	EVA1A	214	145.064	3.23878	0.494777	6.54593	5.91271e-11	3.64395e-09	221.609	3.54784	0.253541	13.9932	1.7162e-44	1.66439e-42
ENSG00000186451	SPATA12	215	45.0828	4.15526	0.576117	7.21252	5.49266e-13	5.11901e-11	23.2406	3.33766	0.252545	13.2161	7.08569e-40	4.74122e-38
ENSG00000183690	EFHC2	216	51.1626	-3.06447	0.48694	-6.29332	3.1074e-10	1.61888e-08	51.24	-3.24486	0.222542	-14.5809	3.71542e-48	4.51836e-46
ENSG00000187824	TMEM220	217	438.373	-3.36772	0.497418	-6.7704	1.28431e-11	8.84625e-10	534.332	-2.54706	0.186309	-13.6712	1.50943e-42	1.25361e-40
ENSG00000138722	MMRN1	218	777.817	-4.19844	0.690879	-6.07694	1.22494e-09	5.53702e-08	567.092	-3.38844	0.22031	-15.3803	2.21883e-53	3.69555e-51
ENSG00000108231	LGI1	219	68.1653	-5.11383	0.867592	-5.89428	3.76322e-09	1.52954e-07	45.8711	-6.00304	0.372131	-16.1315	1.53243e-58	3.75702e-56
ENSG00000248144	ADH1C	220	9109.81	-4.99885	0.704922	-7.09136	1.32802e-12	1.12607e-10	9326.7	-4.5883	0.345247	-13.2899	2.64857e-40	1.83639e-38
ENSG00000265688	MAFG-DT	221	139.958	3.00498	0.534438	5.62269	1.8801e-08	6.53913e-07	125.748	2.91498	0.143165	20.3609	3.71448e-92	4.55335e-89
ENSG00000135916	ITM2C	222	58594.9	-2.55007	0.314452	-8.10955	5.08084e-16	7.48131e-14	55937.6	-2.40567	0.189752	-12.6779	7.83607e-37	4.191e-35
ENSG00000164176	EDIL3	223	2440.11	-2.09305	0.262171	-7.98354	1.42201e-15	1.95347e-13	2141.15	-2.20592	0.173945	-12.6817	7.4661e-37	4.01414e-35
ENSG00000143416	SELENBP1	224	36555	-2.93016	0.273872	-10.699	1.02863e-26	6.32352e-24	30003.4	-2.69062	0.224116	-12.0055	3.32426e-33	1.4169e-31
ENSG00000254560	BBOX1-AS1	225	106.902	5.39211	0.859965	6.27014	3.60719e-10	1.84027e-08	61.7558	4.48178	0.309579	14.477	1.69311e-47	1.95064e-45
ENSG00000143171	RXRG	226	49.6748	-5.34416	0.927819	-5.75992	8.41555e-09	3.14975e-07	42.6417	-4.3255	0.258258	-16.7487	5.78406e-63	1.906e-60
ENSG00000073737	DHRS9	227	3153.94	-4.86721	0.7363	-6.61036	3.83374e-11	2.43596e-09	3730.28	-4.3761	0.319429	-13.6998	1.0185e-42	8.57497e-41
ENSG00000279756		228	65.5923	-5.17922	0.723261	-7.16092	8.01355e-13	7.08825e-11	65.5564	-4.61343	0.351894	-13.1103	2.87441e-39	1.84673e-37
ENSG00000113303	BTNL8	229	2110.36	-3.81807	0.539451	-7.07768	1.46586e-12	1.23868e-10	2228.69	-3.28272	0.2489	-13.1889	1.01636e-39	6.69835e-38
ENSG00000091138	SLC26A3	230	68102.2	-5.29502	0.723374	-7.31989	2.48166e-13	2.48066e-11	86041.4	-6.30748	0.487656	-12.9343	2.88255e-38	1.722e-36
ENSG00000042445	RETSAT	231	11255.4	-1.74384	0.301156	-5.79048	7.01859e-09	2.68409e-07	10422.2	-1.83445	0.112559	-16.2976	1.02583e-59	2.71013e-57
ENSG00000196196	HRCT1	232	856.275	-2.45882	0.320483	-7.67222	1.69041e-14	2.02767e-12	862.999	-2.60862	0.204903	-12.731	3.97723e-37	2.18434e-35
ENSG00000198759	EGFL6	233	40.8758	3.18941	0.515819	6.1832	6.28165e-10	3.05268e-08	84.1729	3.46366	0.238115	14.5461	6.17948e-48	7.39751e-46
ENSG00000132915	PDE6A	234	269.529	-4.35932	0.679801	-6.41264	1.43024e-10	8.12229e-09	247.554	-4.16832	0.301402	-13.8298	1.68547e-43	1.53273e-41
ENSG00000158055	GRHL3	235	136.623	4.19483	0.368446	11.3852	4.95482e-30	4.20135e-27	120.136	3.19766	0.269414	11.8689	1.71628e-32	6.92066e-31
ENSG00000125144	MT1G	236	3789.36	-3.89643	0.564293	-6.90497	5.02139e-12	3.81893e-10	8476.61	-3.70407	0.280606	-13.2002	8.74615e-40	5.8142e-38
ENSG00000169764	UGP2	237	10466.2	-2.14137	0.337723	-6.3406	2.28877e-10	1.23153e-08	9877.81	-2.31671	0.167347	-13.8437	1.3883e-43	1.26624e-41
ENSG00000124205	EDN3	238	1565.63	-3.65704	0.512293	-7.13858	9.43005e-13	8.25213e-11	1518.59	-3.76358	0.292634	-12.8611	7.45523e-38	4.31995e-36
ENSG00000163106	HPGDS	239	162.085	-3.06639	0.52064	-5.88966	3.86992e-09	1.56002e-07	141.47	-3.2148	0.212524	-15.1267	1.0795e-51	1.66243e-49
ENSG00000136826	KLF4	240	12829.1	-3.20448	0.515143	-6.22057	4.95342e-10	2.4607e-08	9881.87	-2.56977	0.184095	-13.9589	2.77621e-44	2.65875e-42
ENSG00000259087		241	35.5838	-5.24798	0.830043	-6.32255	2.57287e-10	1.36058e-08	45.5949	-4.40729	0.32034	-13.7582	4.5494e-43	3.97211e-41
ENSG00000162817	C1orf115	242	3263.09	-2.64452	0.353059	-7.4903	6.87145e-14	7.64565e-12	3679.08	-2.40027	0.191481	-12.5353	4.78793e-36	2.42531e-34
ENSG00000106809	OGN	243	1063.13	-4.63171	0.81347	-5.69377	1.24266e-08	4.50029e-07	889.888	-5.39868	0.338272	-15.9596	2.44399e-57	5.20129e-55
ENSG00000101115	SALL4	244	100.101	4.28768	0.748734	5.72657	1.02479e-08	3.78372e-07	78.6976	4.4277	0.283037	15.6435	3.67833e-55	7.13457e-53
ENSG00000165197	VEGFD	245	125.321	-5.43234	0.852615	-6.37139	1.8732e-10	1.03278e-08	84.3816	-4.7053	0.345073	-13.6357	2.45699e-42	1.98673e-40
ENSG00000135220	UGT2A3	246	2342.48	-5.13585	0.66186	-7.75971	8.51229e-15	1.08455e-12	2677.38	-4.46484	0.362533	-12.3156	7.46122e-35	3.55609e-33
ENSG00000170231	FABP6	247	251.004	5.5003	0.800791	6.86859	6.48414e-12	4.74539e-10	1253.74	5.1083	0.392324	13.0206	9.34193e-39	5.7954e-37
ENSG00000232237	ASCL5	248	51.1548	3.81558	0.59361	6.42776	1.29494e-10	7.42253e-09	26.7254	3.63736	0.269265	13.5085	1.39314e-41	1.07003e-39
ENSG00000174358	SLC6A19	249	1265.21	-7.19344	0.856061	-8.40296	4.35379e-17	8.04961e-15	2257.57	-6.15077	0.511727	-12.0196	2.80239e-33	1.20452e-31
ENSG00000034971	MYOC	250	203.477	-5.21002	0.871805	-5.97613	2.28498e-09	9.77175e-08	138.176	-7.72887	0.533404	-14.4897	1.40693e-47	1.63942e-45
ENSG00000184434	LRRC19	251	3199.76	-2.74092	0.426885	-6.42074	1.3561e-10	7.71908e-09	3395.1	-3.30979	0.24557	-13.478	2.10751e-41	1.59473e-39
ENSG00000103253	HAGHL	252	290.031	3.37085	0.583854	5.77345	7.76648e-09	2.95029e-07	295.035	3.287	0.215735	15.2363	2.03182e-52	3.26006e-50
ENSG00000157766	ACAN	253	141.685	4.0147	0.576161	6.96801	3.21459e-12	2.55814e-10	250.305	3.63404	0.282989	12.8416	9.58475e-38	5.48012e-36
ENSG00000163687	DNASE1L3	254	791.84	-4.89457	0.805722	-6.07477	1.24169e-09	5.60243e-08	611.153	-3.4724	0.243293	-14.2725	3.24741e-46	3.37357e-44
ENSG00000130055	GDPD2	255	447.096	-4.4565	0.673831	-6.61368	3.74887e-11	2.39441e-09	584.083	-3.41792	0.258345	-13.2301	5.88184e-40	3.94431e-38
ENSG00000080031	PTPRH	256	4096.66	-2.167	0.362472	-5.9784	2.25344e-09	9.65369e-08	4696.42	-2.11996	0.147471	-14.3755	7.37792e-47	8.22195e-45
ENSG00000112578	BYSL	257	1020.33	1.761	0.288831	6.097	1.08076e-09	4.97571e-08	930.701	1.48637	0.106098	14.0094	1.36492e-44	1.33214e-42
ENSG00000095752	IL11	258	60.6764	3.97935	0.622584	6.39168	1.64075e-10	9.24825e-09	108.334	4.10654	0.305397	13.4465	3.22618e-41	2.39393e-39
ENSG00000169035	KLK7	259	463.44	7.33533	0.930693	7.88158	3.23274e-15	4.25097e-13	108.577	5.74643	0.474311	12.1153	8.75999e-34	3.9077e-32
ENSG00000148848	ADAM12	260	295.396	3.37021	0.522514	6.44998	1.11861e-10	6.47216e-09	584.195	3.86281	0.290091	13.3159	1.87203e-40	1.30387e-38
ENSG00000162992	NEUROD1	261	48.8522	-7.22127	0.972406	-7.42619	1.11772e-13	1.20021e-11	48.556	-5.11652	0.416291	-12.2907	1.01583e-34	4.79678e-33
ENSG00000160191	PDE9A	262	3281.86	-2.48976	0.396239	-6.28349	3.31065e-10	1.70669e-08	2987.93	-2.80737	0.207301	-13.5425	8.78059e-42	6.8821e-40
ENSG00000271447	MMP28	263	1306.92	-3.38599	0.469546	-7.2112	5.54606e-13	5.14632e-11	1144.46	-2.88122	0.231059	-12.4696	1.09376e-35	5.47702e-34
ENSG00000160408	ST6GALNAC6	264	6538.5	-3.06785	0.456306	-6.72322	1.77755e-11	1.20413e-09	4770.82	-2.29026	0.177167	-12.9271	3.16525e-38	1.87989e-36
ENSG00000007306	CEACAM7	265	49257	-5.36527	0.704761	-7.6129	2.68017e-14	3.12348e-12	70730.3	-5.61567	0.46134	-12.1725	4.35387e-34	1.97088e-32
ENSG00000141434	MEP1B	266	210.605	-4.10611	0.426967	-9.61694	6.78191e-22	2.60574e-19	1150.83	-4.36701	0.375619	-11.6262	3.03363e-31	1.1134e-29
ENSG00000149218	ENDOD1	267	4582.43	-1.62435	0.261027	-6.22291	4.88019e-10	2.42923e-08	3840.2	-1.70997	0.125798	-13.593	4.40859e-42	3.51837e-40
ENSG00000167080	B4GALNT2	268	3361.71	-7.32447	0.887917	-8.24904	1.59668e-16	2.61749e-14	4355.66	-5.5521	0.466206	-11.9091	1.06102e-32	4.38223e-31
ENSG00000189221	MAOA	269	12728.7	-2.21602	0.325544	-6.80713	9.95657e-12	6.95546e-10	12026	-2.04548	0.15917	-12.8509	8.50231e-38	4.89778e-36
ENSG00000226306	NPY6R	270	167.318	-4.18363	0.611383	-6.8429	7.76077e-12	5.59641e-10	179.19	-5.06341	0.395641	-12.798	1.68269e-37	9.46196e-36
ENSG00000103257	SLC7A5	271	3775.54	2.80686	0.498088	5.63526	1.74791e-08	6.11396e-07	5037.25	2.92967	0.190307	15.3944	1.78439e-53	3.02123e-51
ENSG00000030304	MUSK	272	39.3262	-3.99877	0.679185	-5.8876	3.91837e-09	1.57697e-07	39.8609	-4.15761	0.289264	-14.373	7.64123e-47	8.48453e-45
ENSG00000226629	LINC00974	273	29.0577	-4.6413	0.760869	-6.1	1.06069e-09	4.91194e-08	32.3197	-5.60097	0.408211	-13.7208	7.6252e-43	6.54571e-41
ENSG00000159263	SIM2	274	190.961	2.76094	0.525324	5.25568	1.47478e-07	4.14456e-06	357.847	4.50817	0.208749	21.5961	1.95282e-103	3.32479e-100
ENSG00000176472	ZNF575	275	373.025	-2.1058	0.279097	-7.54506	4.52074e-14	5.21901e-12	348.433	-2.05713	0.170082	-12.0949	1.12392e-33	4.95595e-32
ENSG00000144619	CNTN4	276	311.516	-2.81588	0.413186	-6.81504	9.42404e-12	6.64003e-10	285.772	-2.5926	0.203135	-12.763	2.63999e-37	1.46834e-35
ENSG00000099139	PCSK5	277	1515.19	-2.67002	0.419684	-6.36199	1.9916e-10	1.08589e-08	1662.19	-2.58673	0.195143	-13.2556	4.18945e-40	2.86585e-38
ENSG00000057704	TMCC3	278	3052.15	-2.18104	0.35994	-6.05945	1.36585e-09	6.10657e-08	2987.43	-2.3734	0.172445	-13.7632	4.24132e-43	3.72434e-41
ENSG00000104267	CA2	279	30216.6	-5.24545	0.770225	-6.81028	9.74061e-12	6.84347e-10	30220.5	-5.16734	0.405501	-12.7431	3.40569e-37	1.87717e-35
ENSG00000166869	CHP2	280	9293.58	-5.07441	0.804462	-6.30783	2.82969e-10	1.48047e-08	7738.66	-4.48175	0.336199	-13.3307	1.53545e-40	1.08174e-38
ENSG00000104892	KLC3	281	23.1763	7.26598	1.09322	6.64638	3.00383e-11	1.95408e-09	19.2265	5.01861	0.390574	12.8493	8.6787e-38	4.99001e-36
ENSG00000088280	ASAP3	282	1156.58	-2.17164	0.365697	-5.93835	2.87897e-09	1.20193e-07	1184.53	-1.82953	0.130978	-13.9682	2.43654e-44	2.34076e-42
ENSG00000137868	STRA6	283	150.603	4.0643	0.717194	5.66694	1.45367e-08	5.18806e-07	469.125	4.90982	0.328805	14.9323	2.03152e-50	2.8171e-48
ENSG00000065320	NTN1	284	949.589	-3.28351	0.581023	-5.65125	1.59281e-08	5.62749e-07	772.895	-2.67914	0.178877	-14.9776	1.02898e-50	1.45319e-48
ENSG00000172318	B3GALT1	285	398.786	-4.37687	0.538989	-8.12051	4.64212e-16	7.00306e-14	347.647	-4.13547	0.348807	-11.856	2.0022e-32	7.96876e-31
ENSG00000116748	AMPD1	286	87.6848	-6.01012	0.870712	-6.90253	5.10836e-12	3.85321e-10	118.502	-4.09111	0.32551	-12.5683	3.15377e-36	1.61353e-34
ENSG00000144063	MALL	287	1095.29	-2.42878	0.353	-6.8804	5.96845e-12	4.39413e-10	1379.32	-2.30933	0.183206	-12.6051	1.97984e-36	1.02663e-34
ENSG00000169860	P2RY1	288	997.093	-2.51209	0.457997	-5.48495	4.13596e-08	1.32772e-06	1068.14	-2.72336	0.173663	-15.6819	2.01196e-55	3.95247e-53
ENSG00000092009	CMA1	289	86.5377	-5.81405	0.995656	-5.83941	5.23856e-09	2.06106e-07	59.2406	-4.34426	0.304581	-14.2631	3.7172e-46	3.80995e-44
ENSG00000168903	BTNL3	290	2221.25	-2.76476	0.41487	-6.66417	2.66169e-11	1.74536e-09	2022.47	-3.01608	0.236905	-12.7312	3.96884e-37	2.18364e-35
ENSG00000185149	NPY2R	291	62.2415	-5.91316	0.786566	-7.51769	5.57521e-14	6.34696e-12	29.924	-5.09283	0.425007	-11.9829	4.36718e-33	1.84095e-31
ENSG00000204869	IGFL4	292	27.4814	3.87129	0.639196	6.05649	1.3912e-09	6.20863e-08	36.8457	5.14379	0.378227	13.5997	4.01879e-42	3.22408e-40
ENSG00000132514	CLEC10A	293	446.151	-3.17851	0.525376	-6.04997	1.44873e-09	6.43038e-08	417.016	-2.54533	0.187099	-13.6042	3.78276e-42	3.04269e-40
ENSG00000078098	FAP	294	267.348	3.86747	0.588846	6.56788	5.1035e-11	3.17709e-09	316.924	3.34231	0.26121	12.7955	1.73785e-37	9.75427e-36
ENSG00000254827	SLC22A18AS	295	860.595	-2.40354	0.395271	-6.08073	1.19636e-09	5.41775e-08	891.774	-2.43873	0.180357	-13.5217	1.16473e-41	9.0137e-40
ENSG00000188738	FSIP2	296	390.467	-3.92941	0.490965	-8.00343	1.20998e-15	1.68099e-13	495.64	-3.21663	0.272378	-11.8094	3.48862e-32	1.36891e-30
ENSG00000168229	PTGDR	297	324.359	-4.91928	0.511434	-9.61859	6.6737e-22	2.60486e-19	298.874	-3.44817	0.303248	-11.3708	5.84518e-30	1.97935e-28
ENSG00000172348	RCAN2	298	832.672	-2.19404	0.412298	-5.32149	1.02923e-07	3.01655e-06	683.295	-2.11835	0.129533	-16.3538	4.08466e-60	1.09806e-57
ENSG00000176399	DMRTA1	299	59.0444	-4.31234	0.738797	-5.83698	5.3157e-09	2.08807e-07	65.4911	-3.50307	0.25188	-13.9077	5.68744e-44	5.363e-42
ENSG00000171388	APLN	300	203.726	3.41219	0.561104	6.0812	1.19285e-09	5.41186e-08	261.65	3.20635	0.238564	13.4402	3.51625e-41	2.60287e-39
ENSG00000146858	ZC3HAV1L	301	189.967	2.07027	0.351397	5.89155	3.82594e-09	1.54542e-07	211.261	2.17547	0.15789	13.7784	3.43875e-43	3.02827e-41
ENSG00000233532	LINC00460	302	34.9349	6.94263	1.12701	6.16022	7.26438e-10	3.48209e-08	43.5798	6.32292	0.477097	13.2529	4.34066e-40	2.96267e-38
ENSG00000165188	RNF183	303	87.9824	3.08967	0.551272	5.60461	2.08722e-08	7.18835e-07	134.989	3.0148	0.207333	14.5409	6.67319e-48	7.92661e-46
ENSG00000278535	DHRS11	304	4325.04	-2.66627	0.373983	-7.12938	1.00819e-12	8.76023e-11	4703.77	-2.47863	0.205653	-12.0525	1.882e-33	8.18095e-32
ENSG00000006747	SCIN	305	2144.62	-3.71051	0.425762	-8.715	2.9075e-18	6.49959e-16	2341.82	-2.98752	0.261353	-11.431	2.92764e-30	1.01037e-28
ENSG00000040199	PHLPP2	306	2555.45	-2.68572	0.349389	-7.68691	1.50728e-14	1.83485e-12	2705.28	-2.62416	0.223108	-11.7618	6.14014e-32	2.36991e-30
ENSG00000214888		307	28.2497	-7.9715	1.10352	-7.22368	5.05985e-13	4.80393e-11	31.4834	-5.53021	0.462376	-11.9604	5.72845e-33	2.39828e-31
ENSG00000104371	DKK4	308	42.1751	7.50802	1.06565	7.04546	1.84848e-12	1.53044e-10	78.208	5.84205	0.483018	12.0949	1.12393e-33	4.95595e-32
ENSG00000163586	FABP1	309	68005.7	-3.86131	0.533755	-7.23424	4.68142e-13	4.46186e-11	60037.6	-4.09881	0.343128	-11.9454	6.86105e-33	2.85685e-31
ENSG00000078804	TP53INP2	310	6113.48	-2.29609	0.416937	-5.50705	3.6489e-08	1.19494e-06	5817.39	-2.70271	0.182762	-14.7882	1.74654e-49	2.31708e-47
ENSG00000144648	ACKR2	311	124.614	-2.87217	0.480016	-5.98348	2.1842e-09	9.37923e-08	112.638	-2.78588	0.206921	-13.4635	2.56484e-41	1.92181e-39
ENSG00000169715	MT1E	312	2739.07	-4.57319	0.534342	-8.55854	1.14306e-17	2.32296e-15	5381.27	-2.98262	0.260814	-11.4358	2.76898e-30	9.57768e-29
ENSG00000147576	ADHFE1	313	128.345	-3.45927	0.643397	-5.37657	7.59186e-08	2.29952e-06	80.5776	-2.78023	0.179532	-15.486	4.31387e-54	7.55445e-52
ENSG00000206579	XKR4	314	67.8655	-4.59351	0.851273	-5.39605	6.8125e-08	2.09138e-06	63.8277	-5.07587	0.332086	-15.2848	9.65776e-53	1.56599e-50
ENSG00000136546	SCN7A	315	710.158	-4.50697	0.852681	-5.28564	1.25266e-07	3.59683e-06	601.683	-5.82179	0.363357	-16.0222	8.93817e-58	1.99941e-55
ENSG00000134201	GSTM5	316	220.897	-3.23952	0.62615	-5.17371	2.29489e-07	6.16378e-06	177.682	-2.99157	0.173521	-17.2404	1.32133e-66	5.19146e-64
ENSG00000042832	TG	317	135.695	3.96324	0.440337	9.00046	2.24768e-19	6.14115e-17	290.998	3.71915	0.328997	11.3045	1.24648e-29	4.10307e-28
ENSG00000176533	GNG7	318	404.522	-2.83331	0.543486	-5.21321	1.85601e-07	5.08937e-06	389.57	-2.75316	0.1661	-16.5753	1.05223e-61	3.19275e-59
ENSG00000213468	FIRRE	319	26.1842	5.51461	0.848017	6.50295	7.87608e-11	4.67809e-09	29.8682	4.90724	0.388799	12.6216	1.60621e-36	8.38566e-35
ENSG00000173237	C11orf86	320	482.575	-4.21838	0.683074	-6.17559	6.5917e-10	3.18448e-08	872.575	-4.65719	0.357222	-13.0372	7.51391e-39	4.68985e-37
ENSG00000160401	CFAP157	321	98.2681	2.05624	0.382611	5.37422	7.69148e-08	2.32351e-06	93.1343	2.00938	0.131669	15.2608	1.39523e-52	2.25043e-50
ENSG00000184809	B3GALT5-AS1	322	356.095	-5.31326	0.686645	-7.738	1.00994e-14	1.26707e-12	165.53	-3.72781	0.320255	-11.6401	2.5763e-31	9.48957e-30
ENSG00000163710	PCOLCE2	323	336.816	-3.55272	0.643916	-5.51737	3.44103e-08	1.13338e-06	237.331	-4.70384	0.323862	-14.5242	8.51258e-48	9.99527e-46
ENSG00000119919	NKX2-3	324	639.306	-3.12896	0.583476	-5.36262	8.2023e-08	2.45669e-06	522.837	-2.71122	0.176649	-15.3481	3.64785e-53	5.97818e-51
ENSG00000081277	PKP1	325	135.248	2.79128	0.408733	6.8291	8.5446e-12	6.05509e-10	326.263	3.29615	0.270402	12.1898	3.52328e-34	1.60438e-32
ENSG00000089199	CHGB	326	435.903	-4.54337	0.614772	-7.39034	1.46452e-13	1.55898e-11	375.943	-3.54497	0.301613	-11.7534	6.78687e-32	2.60313e-30
ENSG00000187091	PLCD1	327	2316.7	-2.2853	0.349474	-6.53926	6.18248e-11	3.78081e-09	2118.15	-2.02413	0.162629	-12.4463	1.46527e-35	7.28971e-34
ENSG00000124253	PCK1	328	11633.9	-3.60973	0.489274	-7.37773	1.61013e-13	1.69524e-11	6552.58	-3.32461	0.282995	-11.7479	7.23587e-32	2.77188e-30
ENSG00000141574	SECTM1	329	3947.27	-2.9846	0.468074	-6.37635	1.81356e-10	1.00895e-08	4860.97	-3.08413	0.243428	-12.6696	8.71788e-37	4.63834e-35
ENSG00000064205	CCN5	330	287.02	-5.13059	0.921542	-5.56739	2.58578e-08	8.77025e-07	294.138	-4.46626	0.3124	-14.2966	2.29749e-46	2.42789e-44
ENSG00000239205	LINC02023	331	58.9582	-6.57415	0.819445	-8.02269	1.03452e-15	1.45365e-13	45.0273	-4.68144	0.406181	-11.5255	9.81323e-31	3.48478e-29
ENSG00000211652	IGLV7-43	332	447.706	-5.51285	0.65009	-8.48013	2.24935e-17	4.42493e-15	789.839	-3.27792	0.289084	-11.339	8.41179e-30	2.81428e-28
ENSG00000071539	TRIP13	333	642.712	2.12069	0.408461	5.1919	2.08158e-07	5.64346e-06	651.132	2.29524	0.140273	16.3627	3.53322e-60	9.66777e-58
ENSG00000224650	IGHV3-74	334	1848.47	-6.33393	0.686644	-9.22448	2.84944e-20	8.54484e-18	2541.74	-3.28456	0.293006	-11.2099	3.64801e-29	1.15136e-27
ENSG00000166292	TMEM100	335	266.702	-3.37495	0.657512	-5.13291	2.85291e-07	7.49499e-06	240.389	-3.82731	0.227628	-16.8139	1.93109e-63	6.50332e-61
ENSG00000047457	CP	336	372.136	-3.4923	0.631678	-5.5286	3.22797e-08	1.0712e-06	344.327	-3.29598	0.230512	-14.2985	2.23616e-46	2.37126e-44
ENSG00000234753	FOXP4-AS1	337	97.8214	2.5643	0.496877	5.16084	2.45843e-07	6.52838e-06	55.4147	2.40289	0.145884	16.4712	5.90609e-61	1.69157e-58
ENSG00000182168	UNC5C	338	391.23	-3.06777	0.428272	-7.16314	7.88475e-13	7.02485e-11	303.886	-2.48621	0.210156	-11.8303	2.7218e-32	1.07629e-30
ENSG00000237686	SCIRT	339	46.8888	4.4223	0.732623	6.03626	1.57729e-09	6.95082e-08	31.1993	4.35445	0.332265	13.1053	3.06858e-39	1.96325e-37
ENSG00000163873	GRIK3	340	179.681	-4.91098	0.832887	-5.89634	3.71648e-09	1.51556e-07	181.018	-3.31659	0.248857	-13.3273	1.60594e-40	1.12622e-38
ENSG00000135245	HILPDA	341	677.285	2.22209	0.412408	5.3881	7.12056e-08	2.17509e-06	821.485	2.27787	0.154828	14.7123	5.37485e-49	6.92091e-47
ENSG00000249550	LINC01234	342	77.2866	5.75454	0.970324	5.93053	3.01957e-09	1.25169e-07	103.581	6.02033	0.45467	13.2411	5.0813e-40	3.43756e-38
ENSG00000133048	CHI3L1	343	1175.99	4.79846	0.722595	6.6406	3.1241e-11	2.02696e-09	830.951	4.04214	0.332121	12.1707	4.45219e-34	2.01241e-32
ENSG00000240505	TNFRSF13B	344	88.1834	-5.96406	0.872942	-6.83214	8.36586e-12	5.98013e-10	92.1762	-3.53644	0.294295	-12.0166	2.90518e-33	1.2452e-31
ENSG00000029153	ARNTL2	345	774.473	2.78002	0.459494	6.05017	1.44689e-09	6.43038e-08	695.553	2.2752	0.174815	13.0149	1.0065e-38	6.23138e-37
ENSG00000116833	NR5A2	346	1387.26	-2.35062	0.415485	-5.65752	1.53577e-08	5.44942e-07	1243.66	-2.63653	0.192168	-13.7199	7.7156e-43	6.58642e-41
ENSG00000211649	IGLV7-46	347	743.19	-5.45713	0.648855	-8.41039	4.08656e-17	7.61276e-15	1142.71	-3.17376	0.281511	-11.274	1.76297e-29	5.69316e-28
ENSG00000104112	SCG3	348	88.0843	-3.08411	0.580703	-5.311	1.09026e-07	3.17649e-06	71.2164	-4.24326	0.282794	-15.0048	6.83288e-51	9.87738e-49
ENSG00000171747	LGALS4	349	113101	-1.89836	0.343857	-5.52079	3.3748e-08	1.11541e-06	109858	-1.89698	0.135199	-14.0311	1.00613e-44	9.91439e-43
ENSG00000119147	ECRG4	350	188.704	-4.34095	0.852485	-5.09212	3.54084e-07	9.03208e-06	125.399	-4.91022	0.29245	-16.79	2.89044e-63	9.62831e-61
ENSG00000250722	SELENOP	351	12260.5	-2.95008	0.330232	-8.93336	4.13253e-19	1.06967e-16	14994.2	-3.2455	0.291181	-11.146	7.49002e-29	2.3023e-27
ENSG00000048462	TNFRSF17	352	210.931	-5.5966	0.775688	-7.21501	5.39296e-13	5.08096e-11	312.872	-3.27192	0.280614	-11.6598	2.04411e-31	7.61162e-30
ENSG00000088256	GNA11	353	10883.5	-1.79333	0.321926	-5.57063	2.53824e-08	8.62091e-07	11355.3	-1.64859	0.1194	-13.8073	2.30352e-43	2.05813e-41
ENSG00000156298	TSPAN7	354	2734.8	-3.14853	0.587665	-5.35769	8.42913e-08	2.52077e-06	2201.74	-3.18121	0.21813	-14.584	3.55223e-48	4.33712e-46
ENSG00000105609	LILRB5	355	470.54	-3.36386	0.593436	-5.66844	1.44103e-08	5.15044e-07	455.209	-2.47339	0.18253	-13.5506	7.85877e-42	6.19126e-40
ENSG00000141682	PMAIP1	356	328.469	2.26292	0.318758	7.09919	1.25487e-12	1.06773e-10	337.778	1.81642	0.154934	11.7238	9.62824e-32	3.65182e-30
ENSG00000113805	CNTN3	357	239.922	-3.86918	0.593569	-6.5185	7.10136e-11	4.2695e-09	185.748	-3.55822	0.293106	-12.1397	6.50364e-34	2.91817e-32
ENSG00000165495	PKNOX2	358	92.557	-2.80964	0.548868	-5.11898	3.07194e-07	7.9851e-06	73.9443	-2.84052	0.177285	-16.0223	8.92353e-58	1.99941e-55
ENSG00000189433	GJB4	359	130.248	5.11809	0.606605	8.43727	3.24835e-17	6.25331e-15	105.274	3.77787	0.338029	11.1762	5.33433e-29	1.65797e-27
ENSG00000006704	GTF2IRD1	360	1960.82	2.15992	0.417384	5.17488	2.28052e-07	6.13544e-06	1864.66	2.05198	0.132447	15.4928	3.88054e-54	6.83466e-52
ENSG00000119138	KLF9	361	2338.25	-2.15077	0.405513	-5.30383	1.13397e-07	3.29213e-06	2016.22	-2.0891	0.142398	-14.6709	9.90262e-49	1.25403e-46
ENSG00000142875	PRKACB	362	4316.2	-2.6187	0.400633	-6.53641	6.30115e-11	3.82581e-09	4365.56	-2.4097	0.19926	-12.0933	1.14636e-33	5.04761e-32
ENSG00000114200	BCHE	363	471.354	-3.84376	0.762199	-5.04298	4.58336e-07	1.13157e-05	282.991	-4.56901	0.273798	-16.6875	1.61523e-62	5.15629e-60
ENSG00000109814	UGDH	364	6145.26	-1.76813	0.325116	-5.43846	5.37444e-08	1.67713e-06	6471.47	-1.90457	0.135365	-14.0699	5.81765e-45	5.78856e-43
ENSG00000106327	TFR2	365	93.2411	2.28346	0.364509	6.26447	3.74093e-10	1.90454e-08	170.206	2.71601	0.218477	12.4316	1.76095e-35	8.67622e-34
ENSG00000187848	P2RX2	366	31.3439	-6.73067	1.04697	-6.4287	1.28698e-10	7.39415e-09	21.5935	-4.18271	0.344591	-12.1382	6.62771e-34	2.96515e-32
ENSG00000107807	TLX1	367	51.6433	3.9491	0.559446	7.05894	1.67779e-12	1.40329e-10	73.6639	3.43071	0.294594	11.6456	2.41725e-31	8.93594e-30
ENSG00000171431	KRT20	368	40584.4	-2.16115	0.347445	-6.22013	4.96751e-10	2.46266e-08	43622.9	-3.39069	0.271713	-12.4789	9.72678e-36	4.87867e-34
ENSG00000138028	CGREF1	369	681.258	3.7655	0.750533	5.01709	5.24589e-07	1.27846e-05	671.07	3.72616	0.222565	16.7419	6.48789e-63	2.11519e-60
ENSG00000065600	PACC1	370	333.74	1.69523	0.335851	5.04758	4.47432e-07	1.10799e-05	309.844	1.54179	0.0940854	16.3871	2.36273e-60	6.52328e-58
ENSG00000090447	TFAP4	371	867.377	1.62476	0.313907	5.17594	2.26769e-07	6.1076e-06	888.868	1.50919	0.0991066	15.228	2.3057e-52	3.68024e-50
ENSG00000111404	RERGL	372	85.0258	-4.84883	0.962633	-5.03704	4.72775e-07	1.16372e-05	103.895	-5.30116	0.322062	-16.4601	7.10331e-61	2.01563e-58
ENSG00000174944	P2RY14	373	318.417	-2.91916	0.516849	-5.648	1.6233e-08	5.71874e-07	309.707	-2.71954	0.20194	-13.467	2.44465e-41	1.83624e-39
ENSG00000251026	LINC02163	374	16.5533	6.6978	1.13959	5.87739	4.16773e-09	1.66937e-07	13.6065	6.52025	0.501803	12.9936	1.32939e-38	8.1644e-37
ENSG00000179520	SLC17A8	375	39.1439	-5.69308	1.01214	-5.62477	1.85752e-08	6.46973e-07	52.4855	-5.30988	0.393937	-13.479	2.07899e-41	1.58096e-39
ENSG00000170703	TTLL6	376	287.807	-3.51373	0.446795	-7.8643	3.71171e-15	4.82915e-13	224.619	-2.66526	0.236521	-11.2686	1.87554e-29	6.03758e-28
ENSG00000135069	PSAT1	377	1842.63	3.06608	0.617802	4.96289	6.94534e-07	1.64059e-05	1531.71	2.61813	0.150237	17.4266	5.18135e-68	2.06218e-65
ENSG00000169862	CTNND2	378	59.2437	-4.51874	0.869664	-5.19596	2.03661e-07	5.52762e-06	43.7542	-3.54457	0.236462	-14.99	8.53124e-51	1.21604e-48
ENSG00000111110	PPM1H	379	1379.16	2.33282	0.419655	5.55889	2.71494e-08	9.17039e-07	1086.24	2.04981	0.151401	13.539	9.20162e-42	7.1937e-40
ENSG00000100867	DHRS2	380	65.2648	3.90671	0.53617	7.28632	3.18547e-13	3.08389e-11	523.194	3.28963	0.287897	11.4264	3.08467e-30	1.06217e-28
ENSG00000101098	RIMS4	381	63.4932	-4.52588	0.656908	-6.88968	5.59167e-12	4.15365e-10	53.8886	-4.6313	0.396605	-11.6774	1.6635e-31	6.23223e-30
ENSG00000064787	BCAS1	382	6060.4	-2.74989	0.450913	-6.09848	1.07084e-09	4.94961e-08	5146.56	-2.7234	0.216845	-12.5592	3.54045e-36	1.80533e-34
ENSG00000225335		383	202.169	-1.98828	0.374714	-5.30613	1.11976e-07	3.25857e-06	196.553	-2.3494	0.164278	-14.3013	2.14644e-46	2.28403e-44
ENSG00000263400	TMEM220-AS1	384	87.5726	-2.80238	0.466035	-6.01325	1.81836e-09	7.94202e-08	75.6594	-2.46856	0.194893	-12.6663	9.09492e-37	4.83055e-35
ENSG00000006740	ARHGAP44	385	2420.23	-2.54131	0.416275	-6.10489	1.02871e-09	4.78185e-08	1917.72	-2.73441	0.219437	-12.461	1.21788e-35	6.08859e-34
ENSG00000211938	IGHV3-7	386	176.65	-9.34271	1.01608	-9.1949	3.75339e-20	1.09876e-17	229.591	-5.25148	0.481599	-10.9043	1.09985e-27	3.07817e-26
ENSG00000157184	CPT2	387	2568.88	-1.82134	0.33148	-5.49458	3.91639e-08	1.26883e-06	2427.71	-1.47707	0.109202	-13.5261	1.09719e-41	8.51252e-40
ENSG00000003249	DBNDD1	388	718.662	2.63147	0.416925	6.31162	2.76135e-10	1.45089e-08	480.658	1.93925	0.160582	12.0764	1.40705e-33	6.16007e-32
ENSG00000012504	NR1H4	389	278.639	-5.33893	0.855691	-6.23932	4.39468e-10	2.20541e-08	406.199	-4.42556	0.364088	-12.1552	5.38359e-34	2.42269e-32
ENSG00000110104	CCDC86	390	1258.84	1.6263	0.296345	5.48786	4.06829e-08	1.3077e-06	1107.86	1.16932	0.0865096	13.5166	1.2475e-41	9.60576e-40
ENSG00000198597	ZNF536	391	78.353	-3.97973	0.59962	-6.63709	3.19946e-11	2.07038e-09	65.4716	-3.09315	0.263702	-11.7297	8.97738e-32	3.41341e-30
ENSG00000196756	SNHG17	392	1479.7	1.94719	0.375928	5.17969	2.22256e-07	5.99919e-06	1336.45	1.95292	0.134285	14.543	6.46559e-48	7.7099e-46
ENSG00000074755	ZZEF1	393	5479.31	-1.9006	0.334624	-5.6798	1.34855e-08	4.84807e-07	5832.83	-1.67517	0.128322	-13.0545	5.9929e-39	3.76349e-37
ENSG00000161091	MFSD12	394	1916.66	1.71653	0.273031	6.28695	3.23774e-10	1.67613e-08	2103.82	1.55793	0.129451	12.0349	2.33038e-33	1.00587e-31
ENSG00000175161	CADM2	395	79.619	-4.74851	0.915352	-5.18763	2.12984e-07	5.76158e-06	71.1077	-4.92467	0.340037	-14.4827	1.55757e-47	1.80808e-45
ENSG00000271178	IGHV3OR16-13	396	45.263	-7.04646	1.02155	-6.8978	5.28131e-12	3.97148e-10	89.8116	-4.44152	0.386291	-11.4979	1.35224e-30	4.7633e-29
ENSG00000100490	CDKL1	397	150.822	-1.84366	0.341844	-5.39327	6.91854e-08	2.11864e-06	149.094	-1.69585	0.124085	-13.6668	1.60308e-42	1.3242e-40
ENSG00000144218	AFF3	398	234.596	-3.7079	0.645767	-5.74186	9.36404e-09	3.48881e-07	233.946	-3.08682	0.239606	-12.8829	5.61542e-38	3.30307e-36
ENSG00000211937	IGHV2-5	399	192.429	-6.66088	0.584943	-11.3872	4.84149e-30	4.20135e-27	352.699	-3.48733	0.32706	-10.6626	1.52204e-26	3.89027e-25
ENSG00000225523	IGKV6D-21	400	58.8237	-6.93058	1.08785	-6.37092	1.87901e-10	1.03366e-08	187.065	-3.40266	0.286163	-11.8906	1.32397e-32	5.40271e-31
ENSG00000182816	KRTAP13-2	401	124.033	-7.57377	0.955016	-7.93052	2.18236e-15	2.93248e-13	39.6851	-5.32396	0.480873	-11.0714	1.72603e-28	5.11522e-27
ENSG00000139910	NOVA1	402	164.897	-3.5837	0.732299	-4.89376	9.89271e-07	2.25034e-05	129.766	-3.75883	0.228518	-16.4487	8.56721e-61	2.38682e-58
ENSG00000226087		403	25.6816	-6.01547	1.05862	-5.68237	1.32837e-08	4.78954e-07	19.7288	-4.22086	0.326502	-12.9275	3.1491e-38	1.87393e-36
ENSG00000134121	CHL1	404	408.839	-3.15438	0.540565	-5.83534	5.36799e-09	2.10525e-07	404.683	-2.74432	0.216403	-12.6815	7.48851e-37	4.01914e-35
ENSG00000164270	HTR4	405	122.955	-4.47183	0.685424	-6.52419	6.83709e-11	4.12069e-09	129.488	-3.81719	0.325915	-11.7122	1.10328e-31	4.1742e-30
ENSG00000112175	BMP5	406	321.886	-3.31449	0.42772	-7.74922	9.24595e-15	1.17195e-12	248.384	-3.23298	0.292333	-11.0592	1.97781e-28	5.83929e-27
ENSG00000073711	PPP2R3A	407	805.055	-1.99288	0.401125	-4.96821	6.75736e-07	1.607e-05	704.882	-2.41542	0.155389	-15.5444	1.73664e-54	3.16792e-52
ENSG00000232070	TMEM253	408	191.446	-3.17665	0.499118	-6.36451	1.95913e-10	1.07055e-08	219.408	-3.01385	0.254197	-11.8564	1.99456e-32	7.96156e-31
ENSG00000180914	OXTR	409	45.2223	2.20775	0.426974	5.17069	2.33226e-07	6.24731e-06	59.7801	2.59408	0.181133	14.3214	1.60824e-46	1.72933e-44
ENSG00000196260	SFTA2	410	18.3285	7.56042	1.16177	6.50769	7.63134e-11	4.5437e-09	38.2815	5.79989	0.495813	11.6977	1.3088e-31	4.93352e-30
ENSG00000203859	HSD3B2	411	462.062	-6.67292	0.9323	-7.15748	8.21735e-13	7.24246e-11	555.871	-5.3048	0.47173	-11.2454	2.43939e-29	7.78724e-28
ENSG00000163959	SLC51A	412	1308.55	-4.09425	0.705227	-5.80557	6.41455e-09	2.47401e-07	1724.6	-3.53208	0.279403	-12.6415	1.24622e-36	6.55089e-35
ENSG00000070778	PTPN21	413	1282.19	-1.70704	0.293796	-5.81029	6.23656e-09	2.41888e-07	1150.22	-1.49153	0.118096	-12.6298	1.44597e-36	7.57489e-35
ENSG00000108773	KAT2A	414	2601.85	1.36383	0.258416	5.27765	1.30848e-07	3.73265e-06	2352.83	1.3918	0.101421	13.723	7.39671e-43	6.3674e-41
ENSG00000159708	LRRC36	415	100.852	2.9041	0.525389	5.52753	3.24772e-08	1.0763e-06	59.1507	2.53976	0.193824	13.1035	3.14591e-39	2.00853e-37
ENSG00000189129	PLAC9	416	248.653	-2.68422	0.551722	-4.86516	1.14365e-06	2.54731e-05	238.549	-2.59689	0.160693	-16.1606	9.56792e-59	2.40343e-56
ENSG00000125775	SDCBP2	417	6256.16	-2.45737	0.455517	-5.39468	6.86457e-08	2.10473e-06	6345.38	-2.47205	0.184598	-13.3915	6.7815e-41	4.90155e-39
ENSG00000179163	FUCA1	418	7096.97	-1.56067	0.309577	-5.04128	4.62423e-07	1.13938e-05	7299.9	-1.82151	0.123353	-14.7666	2.40535e-49	3.16371e-47
ENSG00000118432	CNR1	419	203.935	-4.68246	0.885183	-5.28982	1.22434e-07	3.52535e-06	195.641	-4.34141	0.318385	-13.6357	2.45548e-42	1.98673e-40
ENSG00000158023	CFAP251	420	88.4099	3.24542	0.581047	5.58546	2.33078e-08	7.98243e-07	72.3326	2.45285	0.19053	12.8738	6.32281e-38	3.71205e-36
ENSG00000152763	DNAI4	421	397.646	-2.67666	0.409342	-6.53892	6.19628e-11	3.78081e-09	353.411	-2.61991	0.226865	-11.5483	7.52723e-31	2.68857e-29
ENSG00000131781	FMO5	422	1730.58	-2.64586	0.418153	-6.3275	2.49165e-10	1.32332e-08	1646.86	-2.20401	0.187494	-11.7551	6.64811e-32	2.55311e-30
ENSG00000278196	IGLV2-8	423	1202.96	-6.23071	0.72838	-8.5542	1.18688e-17	2.39224e-15	1953.33	-3.12228	0.290572	-10.7453	6.23692e-27	1.64066e-25
ENSG00000139433	GLTP	424	2978.97	-1.58688	0.334601	-4.7426	2.10996e-06	4.34174e-05	2957.3	-1.58855	0.0865131	-18.362	2.64901e-75	1.56119e-72
ENSG00000150471	ADGRL3	425	244.271	-2.9646	0.451181	-6.57075	5.00609e-11	3.12436e-09	249.986	-2.60506	0.227455	-11.4531	2.26969e-30	7.92221e-29
ENSG00000118308	IRAG2	426	382.968	-3.43425	0.528447	-6.49876	8.09847e-11	4.78705e-09	438.523	-2.42316	0.209819	-11.5488	7.48258e-31	2.67574e-29
ENSG00000145287	PLAC8	427	6024.22	-3.932	0.588423	-6.68226	2.35283e-11	1.55947e-09	8754.17	-3.32053	0.292263	-11.3614	6.50698e-30	2.19618e-28
ENSG00000131015	ULBP2	428	51.9936	4.28574	0.67717	6.3289	2.46909e-10	1.31741e-08	53.8227	3.43915	0.294488	11.6784	1.64384e-31	6.1661e-30
ENSG00000166501	PRKCB	429	665.652	-2.84917	0.573428	-4.96865	6.74197e-07	1.60489e-05	724.654	-2.45965	0.166263	-14.7937	1.60831e-49	2.14296e-47
ENSG00000186038	HTR3E	430	45.2892	-4.93724	0.765441	-6.45019	1.11714e-10	6.47216e-09	40.3702	-4.213	0.364984	-11.543	8.0111e-31	2.85807e-29
ENSG00000183287	CCBE1	431	346.182	-4.15775	0.851066	-4.88534	1.03251e-06	2.33789e-05	309.966	-4.11061	0.266082	-15.4487	7.70258e-54	1.33363e-51
ENSG00000182118	FAM89A	432	351.68	1.8364	0.322673	5.69122	1.26133e-08	4.5545e-07	307.309	1.81696	0.143993	12.6184	1.67164e-36	8.69812e-35
ENSG00000276023	DUSP14	433	527.103	2.19658	0.357477	6.14467	8.01305e-10	3.82604e-08	413.483	1.7983	0.151676	11.8562	1.99779e-32	7.96156e-31
ENSG00000169174	PCSK9	434	1150.48	4.42752	0.699704	6.3277	2.48847e-10	1.32332e-08	2197.55	3.14365	0.269896	11.6476	2.35937e-31	8.74307e-30
ENSG00000088826	SMOX	435	452.241	1.90203	0.393323	4.83581	1.32605e-06	2.9062e-05	715.374	2.3492	0.149749	15.6875	1.84096e-55	3.63988e-53
ENSG00000136457	CHAD	436	200.023	-4.21408	0.570351	-7.38858	1.48403e-13	1.57295e-11	192.579	-2.80536	0.256385	-10.942	7.26058e-28	2.05265e-26
ENSG00000154721	JAM2	437	742.926	-2.49073	0.517863	-4.80964	1.51205e-06	3.23879e-05	570.674	-2.70739	0.168989	-16.0211	9.09537e-58	2.0053e-55
ENSG00000089327	FXYD5	438	2872.94	1.9101	0.342747	5.57291	2.50521e-08	8.52049e-07	3139	1.96466	0.154839	12.6884	6.85839e-37	3.70692e-35
ENSG00000179314	WSCD1	439	1047.47	-3.81939	0.623371	-6.12699	8.95571e-10	4.21072e-08	1278.04	-3.16564	0.268285	-11.7995	3.92461e-32	1.53803e-30
ENSG00000130826	DKC1	440	4576.6	1.61686	0.325788	4.96294	6.94353e-07	1.64059e-05	4072.17	1.42077	0.0973947	14.5878	3.35972e-48	4.11848e-46
ENSG00000167315	ACAA2	441	8715.13	-2.41026	0.472769	-5.09818	3.42932e-07	8.8024e-06	9712.29	-1.8065	0.130467	-13.8464	1.33719e-43	1.22694e-41
ENSG00000171819	ANGPTL7	442	74.4331	-5.04463	1.03343	-4.88144	1.05314e-06	2.37149e-05	80.0479	-5.19869	0.344336	-15.0977	1.67641e-51	2.53081e-49
ENSG00000273132		443	162.058	6.64555	0.69837	9.5158	1.80318e-21	6.52061e-19	35.6561	4.28899	0.409737	10.4677	1.21587e-25	2.9156e-24
ENSG00000144339	TMEFF2	444	28.7365	-3.45242	0.680321	-5.0747	3.88109e-07	9.77978e-06	23.2727	-4.98141	0.358073	-13.9117	5.37591e-44	5.08488e-42
ENSG00000168280	KIF5C	445	174.649	-2.49961	0.464871	-5.377	7.57383e-08	2.29927e-06	150.539	-2.46302	0.189047	-13.0286	8.41212e-39	5.23979e-37
ENSG00000154822	PLCL2	446	909.694	-2.26569	0.35674	-6.35108	2.13809e-10	1.15551e-08	831.851	-2.48339	0.215931	-11.5009	1.30578e-30	4.60495e-29
ENSG00000112936	C7	447	3069.15	-4.14916	0.852543	-4.8668	1.13418e-06	2.5308e-05	2601.84	-4.34948	0.288642	-15.0688	2.59906e-51	3.8854e-49
ENSG00000177675	CD163L1	448	1352.48	-3.42671	0.558332	-6.13741	8.38802e-10	3.98774e-08	1013.84	-2.52448	0.215296	-11.7256	9.41819e-32	3.57658e-30
ENSG00000113739	STC2	449	447.823	3.08496	0.553179	5.57678	2.45016e-08	8.34479e-07	481.548	3.11782	0.247595	12.5924	2.32491e-36	1.20151e-34
ENSG00000006555	TTC22	450	2304.95	-2.07813	0.321134	-6.47123	9.72097e-11	5.67788e-09	2716.94	-1.50636	0.132907	-11.3339	8.91117e-30	2.97485e-28
ENSG00000118707	TGIF2	451	1162.25	1.85505	0.369935	5.01454	5.3161e-07	1.29045e-05	1066.18	1.7904	0.125964	14.2136	7.54068e-46	7.65205e-44
ENSG00000166866	MYO1A	452	7056.87	-2.29072	0.357864	-6.4011	1.54264e-10	8.72035e-09	7952.64	-1.95783	0.172543	-11.347	7.67809e-30	2.58291e-28
ENSG00000173391	OLR1	453	246.01	4.22513	0.616064	6.85826	6.97028e-12	5.08603e-10	122.971	3.00933	0.271194	11.0966	1.30317e-28	3.9039e-27
ENSG00000136044	APPL2	454	4957.8	-1.86962	0.30502	-6.12951	8.81483e-10	4.1684e-08	5275.08	-1.80734	0.155349	-11.634	2.76686e-31	1.01793e-29
ENSG00000265489	ARHGAP44-AS1	455	26.5639	-4.51211	0.846137	-5.3326	9.68182e-08	2.85121e-06	21.8458	-4.64068	0.357684	-12.9743	1.71255e-38	1.04339e-36
ENSG00000102265	TIMP1	456	7140.14	2.25008	0.407614	5.52012	3.3876e-08	1.11814e-06	8158.61	2.08297	0.165532	12.5835	2.6017e-36	1.34229e-34
ENSG00000196611	MMP1	457	1732.5	3.96529	0.75827	5.2294	1.70065e-07	4.72639e-06	2293.2	4.13811	0.312344	13.2486	4.59836e-40	3.12464e-38
ENSG00000178537	SLC25A20	458	1601.79	-1.53377	0.315225	-4.86562	1.14097e-06	2.54364e-05	1608.4	-1.55649	0.105535	-14.7486	3.14293e-49	4.09864e-47
ENSG00000171916	LGALS9C	459	625.706	-4.31448	0.543027	-7.94524	1.9381e-15	2.64765e-13	533.706	-3.28344	0.308521	-10.6425	1.88967e-26	4.78206e-25
ENSG00000243479	MNX1-AS1	460	126.898	2.23415	0.433502	5.15373	2.5535e-07	6.77352e-06	112.548	2.0714	0.154318	13.4229	4.43839e-41	3.23854e-39
ENSG00000215193	PEX26	461	6057.29	-1.74514	0.298495	-5.84645	5.02162e-09	1.97887e-07	5917.61	-1.75598	0.147135	-11.9344	7.82791e-33	3.25501e-31
ENSG00000166311	SMPD1	462	2480.74	-1.42503	0.296661	-4.80355	1.55879e-06	3.32155e-05	2517.81	-1.84886	0.122047	-15.1487	7.72888e-52	1.20233e-49
ENSG00000172410	INSL5	463	177.115	-5.57959	0.887703	-6.28543	3.26954e-10	1.68904e-08	673.895	-6.62591	0.582087	-11.383	5.08135e-30	1.7249e-28
ENSG00000173175	ADCY5	464	961.342	-3.56255	0.705683	-5.04838	4.4558e-07	1.10452e-05	805.013	-3.31172	0.24199	-13.6853	1.24245e-42	1.04033e-40
ENSG00000128040	SPINK2	465	49.6547	-3.72292	0.533374	-6.97993	2.95324e-12	2.37321e-10	37.9067	-3.48508	0.319691	-10.9014	1.13501e-27	3.17078e-26
ENSG00000169429	CXCL8	466	3612.05	3.61195	0.690747	5.22906	1.70378e-07	4.72867e-06	2064.95	4.06003	0.310321	13.0833	4.10095e-39	2.59665e-37
ENSG00000108187	PBLD	467	2248.07	-2.58356	0.319506	-8.08613	6.15914e-16	9.01508e-14	2602.41	-2.3233	0.220211	-10.5503	5.062e-26	1.24005e-24
ENSG00000025772	TOMM34	468	3168.79	2.06782	0.405245	5.10264	3.34948e-07	8.61546e-06	2285.5	1.48854	0.110814	13.4328	3.88415e-41	2.86828e-39
ENSG00000115590	IL1R2	469	1070.98	-3.38591	0.454243	-7.45397	9.0576e-14	9.94314e-12	955.343	-2.46884	0.230941	-10.6903	1.12951e-26	2.90637e-25
ENSG00000181652	ATG9B	470	180.815	3.12077	0.632162	4.93666	7.94712e-07	1.85584e-05	144.525	3.31452	0.237577	13.9514	3.08596e-44	2.94618e-42
ENSG00000196711	ALKAL1	471	48.4331	4.07948	0.793589	5.14054	2.73945e-07	7.22004e-06	37.627	3.46595	0.261227	13.2679	3.55198e-40	2.44067e-38
ENSG00000167723	TRPV3	472	210.459	-3.36021	0.567004	-5.92626	3.09914e-09	1.2808e-07	261.632	-3.17456	0.270571	-11.7328	8.65432e-32	3.30287e-30
ENSG00000259823	LYPD8	473	8369.75	-3.64213	0.60062	-6.06395	1.32818e-09	5.95983e-08	9836.33	-4.01979	0.347949	-11.5528	7.14506e-31	2.56402e-29
ENSG00000100448	CTSG	474	215.254	-4.366	0.864051	-5.05294	4.35051e-07	1.07951e-05	194.036	-3.4994	0.258482	-13.5383	9.294e-42	7.24743e-40
ENSG00000120057	SFRP5	475	90.6378	-4.40633	0.760378	-5.79492	6.83524e-09	2.62213e-07	134.887	-5.47577	0.461309	-11.8701	1.6931e-32	6.83621e-31
ENSG00000244575	IGKV1-27	476	522.969	-5.38691	0.781928	-6.88927	5.60803e-12	4.15365e-10	971.101	-2.94345	0.269614	-10.9172	9.53394e-28	2.67807e-26
ENSG00000168032	ENTPD3	477	121.289	-2.7163	0.457567	-5.93641	2.91328e-09	1.21214e-07	112.484	-2.95901	0.254064	-11.6467	2.38538e-31	8.8288e-30
ENSG00000104415	CCN4	478	142.47	2.66374	0.532528	5.00207	5.67178e-07	1.36734e-05	222.701	2.85435	0.209295	13.6379	2.38294e-42	1.93707e-40
ENSG00000050030	NEXMIF	479	76.0065	-4.02578	0.739298	-5.44541	5.16863e-08	1.617e-06	59.1758	-4.18327	0.336768	-12.4218	1.98954e-35	9.75543e-34
ENSG00000152092	ASTN1	480	40.1161	-3.79849	0.800703	-4.74394	2.09603e-06	4.32032e-05	36.6601	-4.88538	0.325713	-14.999	7.45181e-51	1.06714e-48
ENSG00000173930	SLCO4C1	481	66.9333	-3.50444	0.636805	-5.50316	3.7304e-08	1.21826e-06	118.763	-3.86192	0.316199	-12.2136	2.63099e-34	1.21247e-32
ENSG00000113580	NR3C1	482	1331.29	-2.11844	0.394016	-5.37653	7.59338e-08	2.29952e-06	1172.59	-1.85136	0.148156	-12.496	7.84704e-36	3.94878e-34
ENSG00000151150	ANK3	483	2023.46	-1.96776	0.308506	-6.37835	1.79001e-10	9.98101e-09	1852.03	-1.94135	0.174411	-11.1309	8.87485e-29	2.70356e-27
ENSG00000070882	OSBPL3	484	1012.89	1.9068	0.323431	5.89554	3.73469e-09	1.52046e-07	1075.4	1.65235	0.1422	11.6199	3.26391e-31	1.19505e-29
ENSG00000164825	DEFB1	485	215.131	-3.74477	0.530613	-7.05743	1.69608e-12	1.41379e-10	301.438	-2.81603	0.262499	-10.7278	7.53873e-27	1.97463e-25
ENSG00000160957	RECQL4	486	1021.88	1.7044	0.321435	5.30248	1.14237e-07	3.30871e-06	1177.42	2.07034	0.163475	12.6646	9.29398e-37	4.92774e-35
ENSG00000099866	MADCAM1	487	145.337	-2.97821	0.538564	-5.52991	3.20395e-08	1.06596e-06	166.08	-2.70956	0.224622	-12.0628	1.66082e-33	7.24006e-32
ENSG00000088836	SLC4A11	488	105.751	2.75152	0.597901	4.60197	4.18519e-06	7.90429e-05	181.443	3.60148	0.223658	16.1027	2.44348e-58	5.80489e-56
ENSG00000137819	PAQR5	489	2015.53	-2.77935	0.48808	-5.69445	1.23767e-08	4.48884e-07	1767.72	-2.22659	0.187798	-11.8563	1.99532e-32	7.96156e-31
ENSG00000166391	MOGAT2	490	3137.61	-4.24112	0.692082	-6.12807	8.89525e-10	4.19175e-08	3182.96	-3.30482	0.292788	-11.2874	1.51427e-29	4.93159e-28
ENSG00000107864	CPEB3	491	375.943	-1.58429	0.314896	-5.03117	4.87508e-07	1.19639e-05	335.556	-1.52118	0.114125	-13.329	1.56937e-40	1.10309e-38
ENSG00000078596	ITM2A	492	828.666	-2.2857	0.408859	-5.59043	2.26513e-08	7.77927e-07	766.474	-2.15703	0.180561	-11.9463	6.78901e-33	2.83069e-31
ENSG00000157111	TMEM171	493	1917.29	-2.1982	0.354031	-6.20905	5.33059e-10	2.61635e-08	1864.24	-2.46449	0.219549	-11.2252	3.06579e-29	9.72456e-28
ENSG00000011201	ANOS1	494	191.376	2.48874	0.477193	5.21539	1.83435e-07	5.0455e-06	230.135	2.77974	0.217845	12.7602	2.73634e-37	1.51916e-35
ENSG00000148842	CNNM2	495	1541.21	-2.00336	0.302836	-6.61534	3.70696e-11	2.37381e-09	1359.2	-1.45073	0.13302	-10.9061	1.07723e-27	3.01762e-26
ENSG00000126249	PDCD2L	496	366.322	2.02339	0.336241	6.01767	1.76948e-09	7.75606e-08	304.296	1.48972	0.131174	11.3568	6.85782e-30	2.31204e-28
ENSG00000180730	SHISA2	497	147.903	3.50675	0.682234	5.14009	2.74607e-07	7.22975e-06	110.047	3.04475	0.236248	12.8879	5.2629e-38	3.10167e-36
ENSG00000173320	STOX2	498	138.592	-2.7015	0.549448	-4.91675	8.79935e-07	2.02979e-05	107.379	-2.60919	0.192474	-13.556	7.29916e-42	5.76521e-40
ENSG00000168497	CAVIN2	499	1529.14	-2.71233	0.588653	-4.60769	4.07166e-06	7.72547e-05	1189.6	-2.85188	0.18243	-15.6328	4.35438e-55	8.34027e-53
ENSG00000153993	SEMA3D	500	127.422	-3.78107	0.514199	-7.35331	1.93364e-13	1.99782e-11	129.322	-2.71554	0.258397	-10.5092	7.83714e-26	1.89564e-24
ENSG00000197766	CFD	501	3599.62	-3.70248	0.677883	-5.46183	4.71256e-08	1.49718e-06	2934.01	-2.76594	0.228773	-12.0903	1.18816e-33	5.21743e-32
ENSG00000212993	POU5F1B	502	179.892	4.3875	0.617477	7.10553	1.1986e-12	1.02339e-10	144.417	3.62097	0.340557	10.6325	2.10461e-26	5.29975e-25
ENSG00000184428	TOP1MT	503	2132.16	1.86214	0.373436	4.98651	6.14789e-07	1.47346e-05	1762.78	1.60985	0.120835	13.3227	1.7088e-40	1.19561e-38
ENSG00000256612	CYP2B7P	504	122.675	-4.56758	0.661562	-6.90424	5.04739e-12	3.81893e-10	119.675	-2.72085	0.254045	-10.7101	9.12596e-27	2.36611e-25
ENSG00000116194	ANGPTL1	505	555.138	-3.69435	0.800973	-4.61233	3.98189e-06	7.57329e-05	554.705	-4.783	0.30853	-15.5025	3.3348e-54	5.90741e-52
ENSG00000174015	CBY2	506	18.2954	5.46579	1.13299	4.82424	1.40542e-06	3.04755e-05	13.3832	6.50897	0.469323	13.8688	9.78566e-44	9.06016e-42
ENSG00000180616	SSTR2	507	176.459	-2.51004	0.463571	-5.41457	6.14346e-08	1.90261e-06	118.213	-2.20393	0.181336	-12.1538	5.47316e-34	2.45939e-32
ENSG00000067113	PLPP1	508	2323.27	-1.6297	0.357154	-4.56302	5.04231e-06	9.34366e-05	2262.17	-1.87169	0.117166	-15.9747	1.91775e-57	4.10989e-55
ENSG00000211933	IGHV6-1	509	86.7696	-4.86397	0.736422	-6.60486	3.97882e-11	2.52163e-09	163.341	-3.20606	0.295552	-10.8477	2.04489e-27	5.57542e-26
ENSG00000102010	BMX	510	209.034	-2.25685	0.498891	-4.52373	6.07588e-06	0.000109535	178.627	-2.85795	0.175886	-16.2489	2.27354e-59	5.95512e-57
ENSG00000152669	CCNO	511	234.2	3.32452	0.682802	4.86894	1.12198e-06	2.51042e-05	280.866	3.06599	0.224866	13.6348	2.48815e-42	2.00662e-40
ENSG00000070729	CNGB1	512	22.0607	-3.58115	0.750429	-4.77213	1.82287e-06	3.81484e-05	21.5593	-4.38085	0.311901	-14.0456	8.19156e-45	8.09802e-43
ENSG00000101189	MRGBP	513	1293.48	1.72981	0.359381	4.81331	1.48448e-06	3.18806e-05	1170.35	1.57374	0.113942	13.8117	2.16556e-43	1.94621e-41
ENSG00000179674	ARL14	514	1336.46	-2.61227	0.487589	-5.35753	8.43674e-08	2.52077e-06	929.334	-2.53877	0.208391	-12.1827	3.84331e-34	1.74751e-32
ENSG00000160862	AZGP1	515	2230.95	3.06018	0.51256	5.97038	2.36708e-09	1.00529e-07	1991.72	2.96682	0.262647	11.2959	1.37534e-29	4.50308e-28
ENSG00000104435	STMN2	516	684.445	-3.82043	0.843013	-4.53188	5.84613e-06	0.000105859	544.21	-4.34267	0.270951	-16.0275	8.21246e-58	1.8782e-55
ENSG00000167074	TEF	517	1355.58	-1.65601	0.350631	-4.72293	2.32476e-06	4.72445e-05	1537.38	-1.86869	0.130503	-14.3191	1.66147e-46	1.78032e-44
ENSG00000240204	SMKR1	518	45.8447	4.77584	0.700584	6.81694	9.29999e-12	6.57146e-10	37.5786	3.26616	0.305551	10.6894	1.1406e-26	2.93245e-25
ENSG00000133328	PLAAT2	519	200.168	-2.96709	0.543277	-5.46148	4.72191e-08	1.49822e-06	302.29	-3.27142	0.274174	-11.9319	8.06761e-33	3.3456e-31
ENSG00000198417	MT1F	520	964.951	-2.76473	0.483714	-5.71563	1.09297e-08	3.99943e-07	1786.25	-3.07105	0.265655	-11.5603	6.54932e-31	2.35299e-29
ENSG00000105976	MET	521	5660.17	2.17396	0.307527	7.06917	1.55858e-12	1.30804e-10	4597.06	1.71383	0.162726	10.5321	6.14757e-26	1.49404e-24
ENSG00000145362	ANK2	522	860.951	-2.96274	0.661906	-4.47607	7.6028e-06	0.000133121	798.042	-3.15946	0.191339	-16.5123	2.99042e-61	8.64569e-59
ENSG00000272502		523	170.53	3.21308	0.5486	5.85687	4.7168e-09	1.87377e-07	85.874	2.02481	0.178486	11.3444	7.90764e-30	2.65721e-28
ENSG00000187642	PERM1	524	35.7799	3.13689	0.613639	5.11194	3.18859e-07	8.25341e-06	32.1354	2.70439	0.213989	12.638	1.30348e-36	6.84013e-35
ENSG00000019102	VSIG2	525	4604.45	-4.58356	0.644253	-7.11453	1.12293e-12	9.65486e-11	3981.45	-3.62065	0.347216	-10.4277	1.85401e-25	4.36726e-24
ENSG00000114767	RRP9	526	1267.96	1.43772	0.257675	5.57958	2.41099e-08	8.2342e-07	1464.32	1.45467	0.125037	11.6339	2.77198e-31	1.01858e-29
ENSG00000107562	CXCL12	527	3311.44	-2.75941	0.613958	-4.49447	6.97437e-06	0.000124006	3221.88	-2.80627	0.178684	-15.7052	1.39407e-55	2.79233e-53
ENSG00000162670	BRINP3	528	405.924	-5.53591	0.938687	-5.8975	3.69053e-09	1.50999e-07	299.596	-4.4024	0.391662	-11.2403	2.58489e-29	8.23455e-28
ENSG00000099834	CDHR5	529	13079.8	-2.088	0.285721	-7.30784	2.71471e-13	2.67018e-11	17275.4	-2.26851	0.219772	-10.3221	5.59937e-25	1.26641e-23
ENSG00000075275	CELSR1	530	917.568	1.96449	0.395818	4.96311	6.93742e-07	1.64059e-05	1158.06	2.53499	0.195212	12.9858	1.47242e-38	8.98883e-37
ENSG00000113396	SLC27A6	531	27.1915	-4.02014	0.737049	-5.45438	4.91451e-08	1.54537e-06	19.2172	-3.51189	0.29712	-11.8197	3.08623e-32	1.21569e-30
ENSG00000254166	CASC19	532	18.9368	4.37873	0.756656	5.78694	7.16788e-09	2.73693e-07	21.5724	4.47211	0.395043	11.3206	1.03805e-29	3.43913e-28
ENSG00000223931		533	32.1403	-5.21809	0.875592	-5.9595	2.53009e-09	1.07082e-07	37.8907	-3.49057	0.312676	-11.1635	6.15053e-29	1.90009e-27
ENSG00000171453	POLR1C	534	1273.56	1.5424	0.329884	4.67558	2.93119e-06	5.80805e-05	1172.9	1.26354	0.0891068	14.1801	1.21715e-45	1.23105e-43
ENSG00000091651	ORC6	535	402.799	1.90824	0.400644	4.76293	1.90803e-06	3.96605e-05	395.347	1.98751	0.144943	13.7124	8.56204e-43	7.26849e-41
ENSG00000224321	RPL12P14	536	62.1408	-2.37913	0.487547	-4.8798	1.06194e-06	2.38912e-05	76.7283	-3.00125	0.226575	-13.2462	4.74859e-40	3.21959e-38
ENSG00000198865	CCDC152	537	141.141	-2.96723	0.411538	-7.2101	5.59107e-13	5.16859e-11	163.32	-2.64071	0.255115	-10.3511	4.13917e-25	9.45928e-24
ENSG00000109906	ZBTB16	538	141.803	-4.2258	0.858499	-4.92231	8.55291e-07	1.97666e-05	160.771	-3.70964	0.283994	-13.0624	5.39961e-39	3.39787e-37
ENSG00000149294	NCAM1	539	751.792	-3.30888	0.707464	-4.6771	2.90956e-06	5.76985e-05	650.067	-3.05488	0.217255	-14.0613	6.56785e-45	6.51387e-43
ENSG00000261888		540	71.1013	-3.52104	0.593256	-5.9351	2.93663e-09	1.21979e-07	63.0496	-2.19613	0.196519	-11.1751	5.39778e-29	1.67599e-27
ENSG00000171408	PDE7B	541	143.754	-2.52688	0.509475	-4.95976	7.05792e-07	1.66399e-05	138.485	-2.19925	0.170118	-12.9278	3.1366e-38	1.87012e-36
ENSG00000211890	IGHA2	542	114971	-8.71256	0.820963	-10.6126	2.60399e-26	1.56176e-23	174681	-4.37911	0.446091	-9.81664	9.54771e-23	1.81965e-21
ENSG00000204136	GGTA1	543	256.771	-2.26928	0.477003	-4.75737	1.96134e-06	4.06656e-05	269.24	-2.52174	0.184493	-13.6685	1.56692e-42	1.29783e-40
ENSG00000135333	EPHA7	544	566.051	-3.33619	0.682267	-4.88987	1.00903e-06	2.29105e-05	500.88	-4.07861	0.310747	-13.1252	2.36244e-39	1.52741e-37
ENSG00000122034	GTF3A	545	6068.88	2.16824	0.350572	6.18486	6.21559e-10	3.02656e-08	4518.32	1.49934	0.137147	10.9323	8.07448e-28	2.27227e-26
ENSG00000141431	ASXL3	546	127.127	-2.9071	0.473688	-6.13717	8.40037e-10	3.98774e-08	114.489	-2.49188	0.227514	-10.9527	6.45226e-28	1.83599e-26
ENSG00000112964	GHR	547	484.062	-3.01665	0.538986	-5.59691	2.18209e-08	7.50455e-07	277.186	-2.51375	0.219427	-11.4559	2.19556e-30	7.68096e-29
ENSG00000002726	AOC1	548	18994.1	-1.89248	0.289279	-6.54207	6.06731e-11	3.72058e-09	20851.2	-1.94377	0.182756	-10.6359	2.02896e-26	5.11765e-25
ENSG00000242371	IGKV1-39	549	57.817	-5.85232	0.872665	-6.70626	1.99679e-11	1.34156e-09	92.8617	-3.83991	0.364444	-10.5364	5.87239e-26	1.4317e-24
ENSG00000181804	SLC9A9	550	339.979	-2.34187	0.507568	-4.61391	3.95159e-06	7.52669e-05	307.283	-2.14748	0.149995	-14.317	1.71317e-46	1.82934e-44
ENSG00000183134	PTGDR2	551	320.479	-3.2736	0.512593	-6.38635	1.69889e-10	9.51609e-09	241.345	-2.23327	0.20858	-10.707	9.43677e-27	2.44462e-25
ENSG00000243063	IGKV3-7	552	84.4008	-5.74806	0.779376	-7.37521	1.64091e-13	1.71702e-11	171.617	-3.15284	0.310354	-10.1589	3.02613e-24	6.52171e-23
ENSG00000163145	C1QTNF7	553	208.703	-3.04244	0.60066	-5.06516	4.08052e-07	1.02216e-05	173.453	-3.39516	0.271685	-12.4967	7.78543e-36	3.92422e-34
ENSG00000197565	COL4A6	554	126.863	-3.55513	0.540873	-6.57294	4.93302e-11	3.09232e-09	110.712	-2.57975	0.244009	-10.5723	4.00423e-26	9.89627e-25
ENSG00000187730	GABRD	555	27.3084	2.93777	0.526567	5.57911	2.41754e-08	8.24513e-07	39.2936	2.57731	0.225928	11.4077	3.82841e-30	1.30798e-28
ENSG00000184144	CNTN2	556	95.6574	-4.3188	0.950802	-4.54227	5.5651e-06	0.000101367	78.9964	-4.72541	0.323218	-14.6199	2.09773e-48	2.59222e-46
ENSG00000187446	CHP1	557	10821.6	-1.37946	0.284309	-4.85197	1.22243e-06	2.70319e-05	11452.7	-1.4848	0.113841	-13.0427	6.98924e-39	4.38021e-37
ENSG00000129451	KLK10	558	3250.88	5.10854	0.737058	6.93099	4.17895e-12	3.24165e-10	1176.25	3.70032	0.357802	10.3418	4.55854e-25	1.03808e-23
ENSG00000090659	CD209	559	771.271	-2.81683	0.514827	-5.47141	4.4646e-08	1.42763e-06	738.234	-2.25798	0.195468	-11.5516	7.24444e-31	2.59361e-29
ENSG00000155918	RAET1L	560	30.3306	6.28202	0.909428	6.90766	4.92726e-12	3.76277e-10	27.6851	4.28258	0.414082	10.3424	4.53274e-25	1.03356e-23
ENSG00000277586	NEFL	561	177.232	-3.98286	0.86706	-4.59353	4.35816e-06	8.1807e-05	148.293	-4.66645	0.327858	-14.2332	5.70502e-46	5.8085e-44
ENSG00000086991	NOX4	562	62.4069	3.15896	0.583651	5.41241	6.21824e-08	1.92094e-06	60.6389	3.29731	0.283689	11.623	3.14983e-31	1.15466e-29
ENSG00000255650	FAM222A-AS1	563	41.9623	3.90878	0.684972	5.70648	1.15335e-08	4.19539e-07	19.5045	3.19858	0.284886	11.2276	2.98515e-29	9.48993e-28
ENSG00000145384	FABP2	564	1436.51	-3.54124	0.6798	-5.20924	1.89611e-07	5.19212e-06	1530.96	-3.95729	0.330429	-11.9762	4.73404e-33	1.98739e-31
ENSG00000258227	CLEC5A	565	62.86	3.46097	0.652419	5.30482	1.12784e-07	3.27821e-06	67.8876	3.45858	0.293608	11.7796	4.97443e-32	1.92726e-30
ENSG00000222375	RN7SKP127	566	30.8442	-5.77125	1.09201	-5.28498	1.25719e-07	3.60307e-06	22.7185	-4.84739	0.410249	-11.8157	3.23808e-32	1.27387e-30
ENSG00000171246	NPTX1	567	825.746	-4.91863	0.843126	-5.83381	5.41773e-09	2.12137e-07	630.645	-4.18937	0.377542	-11.0964	1.30535e-28	3.90662e-27
ENSG00000186469	GNG2	568	796.063	-1.9711	0.452576	-4.35529	1.32889e-05	0.000213718	820.469	-2.10372	0.12624	-16.6644	2.37776e-62	7.51225e-60
ENSG00000068650	ATP11A	569	2481.5	2.15412	0.368401	5.84721	4.99887e-09	1.97624e-07	2577.31	1.9996	0.18055	11.075	1.65822e-28	4.91944e-27
ENSG00000078114	NEBL	570	3357.61	2.78486	0.440978	6.31519	2.69822e-10	1.4238e-08	2178.25	2.12628	0.199424	10.6621	1.53088e-26	3.90636e-25
ENSG00000178233	TMEM151B	571	34.8112	-3.06568	0.627817	-4.88308	1.04439e-06	2.35828e-05	32.7448	-3.53214	0.275729	-12.8102	1.43781e-37	8.14473e-36
ENSG00000178462	TUBAL3	572	796.365	-2.38001	0.460849	-5.16441	2.41203e-07	6.42598e-06	966.85	-2.97029	0.247537	-11.9994	3.58082e-33	1.52202e-31
ENSG00000197375	SLC22A5	573	2025.04	-1.82122	0.305427	-5.96286	2.47858e-09	1.05083e-07	2190.99	-1.72181	0.157441	-10.9362	7.73912e-28	2.18391e-26
ENSG00000170091	NSG2	574	145.601	-3.92482	0.89558	-4.38244	1.17358e-05	0.000192156	124.719	-4.51279	0.281475	-16.0327	7.55844e-58	1.74162e-55
ENSG00000158201	ABHD3	575	3149.52	-2.05165	0.420014	-4.88472	1.03574e-06	2.34304e-05	3122.61	-2.0629	0.161473	-12.7755	2.24632e-37	1.25393e-35
ENSG00000166510	CCDC68	576	1146.93	-2.48235	0.446827	-5.5555	2.76818e-08	9.33737e-07	1291.74	-2.49129	0.220165	-11.3155	1.09912e-29	3.62969e-28
ENSG00000142235	LMTK3	577	218.592	2.5864	0.498277	5.19068	2.09528e-07	5.67433e-06	196.054	2.18929	0.183451	11.9339	7.87751e-33	3.27119e-31
ENSG00000211934	IGHV1-2	578	1818.83	-5.94711	0.543394	-10.9444	7.0697e-28	4.829e-25	1930.33	-3.12716	0.324457	-9.63815	5.51714e-22	9.8703e-21
ENSG00000104888	SLC17A7	579	57.9849	-3.39753	0.72853	-4.66355	3.10808e-06	6.10297e-05	50.1169	-3.10645	0.228597	-13.5892	4.64198e-42	3.69501e-40
ENSG00000162398	LEXM	580	21.7929	-3.70789	0.659543	-5.62191	1.88852e-08	6.55915e-07	26.9925	-2.48242	0.220603	-11.2529	2.24034e-29	7.18176e-28
ENSG00000135406	PRPH	581	204.969	-3.21007	0.747984	-4.29163	1.77365e-05	0.000271231	174.179	-4.72543	0.241761	-19.5459	4.46905e-85	4.15026e-82
ENSG00000156966	B3GNT7	582	8260.26	-3.6354	0.536524	-6.77584	1.23683e-11	8.54318e-10	6246.94	-2.96736	0.287365	-10.3261	5.36942e-25	1.2153e-23
ENSG00000168016	TRANK1	583	3296.12	-2.24571	0.302751	-7.41768	1.19194e-13	1.27433e-11	3513.22	-1.89826	0.189982	-9.99178	1.65583e-23	3.36762e-22
ENSG00000130294	KIF1A	584	255.329	-4.08642	0.895964	-4.56093	5.09286e-06	9.40897e-05	207.399	-4.31858	0.310563	-13.9056	5.85358e-44	5.4859e-42
ENSG00000232445	EMSLR	585	160.22	2.74552	0.58901	4.66125	3.14292e-06	6.15811e-05	133.376	2.66816	0.197916	13.4813	2.01544e-41	1.53644e-39
ENSG00000174640	SLCO2A1	586	2335.73	-2.26215	0.35502	-6.3719	1.86703e-10	1.03169e-08	2730.1	-2.16122	0.20576	-10.5036	8.31325e-26	2.00921e-24
ENSG00000197629	MPEG1	587	2683.52	-2.49514	0.373997	-6.67156	2.53102e-11	1.67306e-09	2421.97	-1.89194	0.18364	-10.3024	6.87001e-25	1.54751e-23
ENSG00000111796	KLRB1	588	211.391	-3.04837	0.44244	-6.8899	5.58328e-12	4.15365e-10	213.803	-2.1777	0.213617	-10.1944	2.1e-24	4.57079e-23
ENSG00000171714	ANO5	589	311.836	-3.20883	0.740967	-4.33059	1.4871e-05	0.00023366	261.206	-3.91472	0.237073	-16.5127	2.97093e-61	8.64569e-59
ENSG00000138744	NAAA	590	3530.01	-1.46657	0.31582	-4.64369	3.42242e-06	6.65275e-05	3212.06	-2.05331	0.152338	-13.4786	2.08943e-41	1.58497e-39
ENSG00000125851	PCSK2	591	164.076	-6.46147	1.5196	-4.25208	2.11791e-05	0.000313852	131.103	-6.34533	0.29689	-21.3727	2.39918e-101	3.86976e-98
ENSG00000245694	CRNDE	592	40.2082	3.17716	0.695051	4.57112	4.85124e-06	9.0236e-05	91.8439	4.11301	0.298995	13.7561	4.68066e-43	4.0751e-41
ENSG00000155324	GRAMD2B	593	1695.93	-1.48155	0.308124	-4.80828	1.52234e-06	3.25517e-05	1624.37	-1.79554	0.139612	-12.8609	7.46564e-38	4.31995e-36
ENSG00000178031	ADAMTSL1	594	517.262	-2.77739	0.490219	-5.66561	1.46498e-08	5.22086e-07	398.102	-2.29597	0.206569	-11.1148	1.06281e-28	3.21213e-27
ENSG00000160685	ZBTB7B	595	5886.78	-1.71066	0.298797	-5.72515	1.03345e-08	3.80051e-07	6415.49	-1.38033	0.124873	-11.0539	2.09881e-28	6.17276e-27
ENSG00000236144	TMEM147-AS1	596	265.593	1.57166	0.321683	4.88575	1.03036e-06	2.33517e-05	279.578	1.76461	0.140604	12.5503	3.96245e-36	2.01382e-34
ENSG00000183010	PYCR1	597	3514.35	2.04516	0.374727	5.45774	4.82241e-08	1.52225e-06	3907.02	1.84647	0.163343	11.3042	1.25029e-29	4.11119e-28
ENSG00000141570	CBX8	598	531.73	1.79914	0.417995	4.30421	1.67582e-05	0.000258521	437.201	1.67445	0.101321	16.5262	2.3775e-61	7.07388e-59
ENSG00000261373	VPS9D1-AS1	599	425.542	2.62544	0.464261	5.65509	1.55768e-08	5.51128e-07	299.405	2.34063	0.211209	11.082	1.53324e-28	4.56634e-27
ENSG00000224968	LINC01645	600	20.8102	-5.17589	0.948855	-5.45488	4.90068e-08	1.54299e-06	28.4187	-4.45148	0.394306	-11.2894	1.48024e-29	4.82589e-28
ENSG00000125255	SLC10A2	601	13.0908	-6.57418	1.21684	-5.40265	6.56624e-08	2.02082e-06	453.254	-6.85216	0.605311	-11.3201	1.04393e-29	3.45489e-28
ENSG00000115841	RMDN2	602	522.336	-1.77968	0.381771	-4.66165	3.13689e-06	6.1512e-05	448.894	-2.20536	0.166278	-13.2631	3.78968e-40	2.59817e-38
ENSG00000077943	ITGA8	603	391.394	-2.0361	0.405957	-5.01555	5.28829e-07	1.28737e-05	409.49	-2.0436	0.169599	-12.0496	1.9492e-33	8.44912e-32
ENSG00000168060	NAALADL1	604	797.668	-3.13887	0.466917	-6.72256	1.78563e-11	1.20628e-09	1171.05	-2.7094	0.26644	-10.1689	2.72934e-24	5.90702e-23
ENSG00000111641	NOP2	605	1806.41	1.37494	0.313035	4.39231	1.12155e-05	0.000185218	1873.75	1.32038	0.0883228	14.9495	1.5704e-50	2.18757e-48
ENSG00000224373	IGHV4-59	606	1747.79	-6.0771	0.680769	-8.92682	4.38436e-19	1.12304e-16	2649.15	-2.74309	0.285607	-9.60443	7.65773e-22	1.35028e-20
ENSG00000262585	LINC01979	607	57.4539	3.05279	0.584031	5.22709	1.72195e-07	4.76971e-06	47.8287	2.68954	0.232557	11.5651	6.19219e-31	2.2273e-29
ENSG00000171724	VAT1L	608	245.811	-2.16988	0.467376	-4.64268	3.43917e-06	6.68004e-05	214.727	-2.21193	0.167087	-13.2382	5.28133e-40	3.56501e-38
ENSG00000263961	RHEX	609	66.7536	-3.49218	0.665894	-5.24435	1.5683e-07	4.38732e-06	69.4517	-2.46345	0.214858	-11.4655	1.96699e-30	6.89706e-29
ENSG00000127564	PKMYT1	610	850.849	1.62061	0.30687	5.28109	1.28415e-07	3.67179e-06	1052.26	2.01177	0.176165	11.4198	3.32879e-30	1.14237e-28
ENSG00000166828	SCNN1G	611	285.8	-5.97837	0.637551	-9.37709	6.78176e-21	2.19426e-18	259.874	-4.04431	0.424546	-9.5262	1.6315e-21	2.79323e-20
ENSG00000118785	SPP1	612	8983.13	4.97745	0.723076	6.88372	5.83098e-12	4.30582e-10	3710.22	3.46806	0.345279	10.0442	9.74159e-24	2.01853e-22
ENSG00000198894	CIPC	613	1992.7	-1.22438	0.275161	-4.44968	8.59989e-06	0.000147916	1876.93	-1.43309	0.101592	-14.1063	3.47504e-45	3.46893e-43
ENSG00000117877	POLR1G	614	264.786	1.82743	0.424314	4.30678	1.65645e-05	0.000256016	231.823	1.68478	0.106587	15.8067	2.79893e-56	5.79568e-54
ENSG00000102683	SGCG	615	27.7338	-5.69163	1.19679	-4.75575	1.97715e-06	4.08899e-05	18.4562	-4.18569	0.327797	-12.7692	2.43778e-37	1.35833e-35
ENSG00000175792	RUVBL1	616	2298.92	1.58289	0.325397	4.8645	1.14749e-06	2.55356e-05	2098.94	1.38399	0.112046	12.352	4.75319e-35	2.28317e-33
ENSG00000152413	HOMER1	617	302.793	2.80665	0.383525	7.31803	2.51637e-13	2.50516e-11	216.056	1.87674	0.190195	9.86745	5.76126e-23	1.11676e-21
ENSG00000211943	IGHV3-15	618	2667.54	-5.43013	0.655966	-8.27807	1.25192e-16	2.06609e-14	2846.96	-2.89353	0.299325	-9.66686	4.16966e-22	7.52996e-21
ENSG00000125148	MT2A	619	3638.43	-2.53027	0.471127	-5.37067	7.84428e-08	2.35808e-06	7795.07	-2.46482	0.218548	-11.2782	1.68236e-29	5.43857e-28
ENSG00000064655	EYA2	620	643.532	-4.16828	0.721922	-5.77386	7.74746e-09	2.94907e-07	621.335	-3.04554	0.281454	-10.8207	2.74561e-27	7.38734e-26
ENSG00000233999	IGKV3OR2-268	621	35.5914	-5.4976	0.935919	-5.87401	4.25374e-09	1.70081e-07	74.2627	-3.88645	0.362477	-10.7219	8.03081e-27	2.09635e-25
ENSG00000211611	IGKV6-21	622	167.419	-6.23279	0.930333	-6.69953	2.09096e-11	1.401e-09	241.574	-3.17763	0.315108	-10.0843	6.48452e-24	1.36206e-22
ENSG00000135298	ADGRB3	623	69.3335	-3.85124	0.854892	-4.50494	6.63907e-06	0.000118731	55.0989	-3.7112	0.271709	-13.6587	1.79098e-42	1.46755e-40
ENSG00000139117	CPNE8	624	567.492	-1.62749	0.34198	-4.75902	1.94537e-06	4.03684e-05	564.61	-2.37249	0.187006	-12.6867	7.00432e-37	3.77913e-35
ENSG00000155816	FMN2	625	144.929	-3.82008	0.778926	-4.90429	9.37637e-07	2.1428e-05	112.62	-4.36069	0.359964	-12.1142	8.87924e-34	3.95513e-32
ENSG00000117592	PRDX6	626	14395.4	-1.49334	0.322019	-4.63743	3.52769e-06	6.83039e-05	12776.1	-1.47958	0.113103	-13.0817	4.19189e-39	2.64876e-37
ENSG00000276409	CCL14	627	75.2297	-2.84405	0.562403	-5.05696	4.2599e-07	1.06131e-05	78.4075	-2.38044	0.202027	-11.7828	4.78873e-32	1.86002e-30
ENSG00000226320	LINC01811	628	11.3979	6.54948	1.26594	5.17362	2.29607e-07	6.16378e-06	10.7837	4.88924	0.424261	11.5241	9.97139e-31	3.53684e-29
ENSG00000211942	IGHV3-13	629	324.064	-6.36476	0.846554	-7.51843	5.54373e-14	6.34048e-12	352.585	-2.93345	0.300708	-9.75517	1.75305e-22	3.27186e-21
ENSG00000139200	PIANP	630	85.1407	-3.24704	0.739115	-4.39314	1.11725e-05	0.000184756	65.4052	-3.0665	0.213159	-14.386	6.33959e-47	7.09062e-45
ENSG00000281100		631	64.5087	-3.5413	0.486548	-7.27842	3.37757e-13	3.25703e-11	49.8227	-2.38293	0.242471	-9.82769	8.55578e-23	1.63875e-21
ENSG00000118733	OLFM3	632	19.62	-4.2426	0.873414	-4.85749	1.18882e-06	2.63837e-05	18.9256	-4.24445	0.347618	-12.2101	2.74556e-34	1.26337e-32
ENSG00000165806	CASP7	633	5182.09	-1.71575	0.374298	-4.58392	4.56348e-06	8.54046e-05	5731.07	-1.73327	0.131289	-13.2019	8.55556e-40	5.69986e-38
ENSG00000187193	MT1X	634	1587.9	-2.58536	0.56192	-4.60095	4.20572e-06	7.93696e-05	2319.99	-2.61869	0.199449	-13.1297	2.2266e-39	1.44569e-37
ENSG00000170500	LONRF2	635	202.328	-4.24241	0.94186	-4.50429	6.65942e-06	0.000119008	166.082	-4.37812	0.324124	-13.5076	1.41123e-41	1.08121e-39
ENSG00000196502	SULT1A1	636	2383.36	-2.00801	0.450333	-4.45895	8.23622e-06	0.000142511	2208.87	-2.17756	0.158712	-13.7202	7.68613e-43	6.57958e-41
ENSG00000135709	KIAA0513	637	1542.85	-1.81599	0.410115	-4.428	9.51122e-06	0.000161409	1459.6	-2.18439	0.15799	-13.8261	1.77263e-43	1.60722e-41
ENSG00000135052	GOLM1	638	15671.1	-2.08191	0.339879	-6.12543	9.04399e-10	4.24412e-08	17576.8	-1.6106	0.154939	-10.3951	2.61149e-25	6.06301e-24
ENSG00000145506	NKD2	639	469.157	3.21587	0.608527	5.28468	1.25926e-07	3.60481e-06	627.047	3.3644	0.299025	11.2513	2.28329e-29	7.31179e-28
ENSG00000136271	DDX56	640	3007.73	1.13445	0.258521	4.38823	1.14279e-05	0.000187969	2821.46	1.00443	0.0703804	14.2715	3.2948e-46	3.41123e-44
ENSG00000157404	KIT	641	749.258	-2.53287	0.541269	-4.6795	2.8757e-06	5.72579e-05	669.775	-2.34783	0.18475	-12.7082	5.32791e-37	2.89502e-35
ENSG00000134827	TCN1	642	82.7222	4.35079	0.862614	5.04373	4.56554e-07	1.12894e-05	1580.07	5.76963	0.494917	11.6578	2.09477e-31	7.78137e-30
ENSG00000109132	PHOX2B	643	63.8204	-4.21773	0.988264	-4.26782	1.97396e-05	0.000296154	49.6303	-5.54207	0.356023	-15.5666	1.22752e-54	2.26617e-52
ENSG00000241635	UGT1A1	644	46.9599	-6.3201	1.20238	-5.25633	1.46956e-07	4.13462e-06	101.005	-3.77644	0.335931	-11.2417	2.54442e-29	8.11408e-28
ENSG00000137265	IRF4	645	428.387	-4.11737	0.507343	-8.11557	4.83527e-16	7.20601e-14	654.519	-2.34615	0.245663	-9.55031	1.29307e-21	2.23002e-20
ENSG00000230838	LINC01614	646	11.6976	6.3674	1.18067	5.39305	6.92729e-08	2.11868e-06	12.0975	4.97312	0.449725	11.0581	2.00227e-28	5.90583e-27
ENSG00000211947	IGHV3-21	647	1178.28	-5.1849	0.625405	-8.29047	1.12805e-16	1.88699e-14	1708.16	-2.8721	0.302034	-9.5092	1.92141e-21	3.27131e-20
ENSG00000018236	CNTN1	648	232.343	-3.69545	0.826049	-4.47364	7.68991e-06	0.00013411	170.977	-3.68844	0.273675	-13.4774	2.12403e-41	1.60328e-39
ENSG00000105894	PTN	649	407.887	-2.08656	0.505759	-4.12561	3.69757e-05	0.000506536	325.371	-2.90702	0.147101	-19.7621	6.30921e-87	6.23717e-84
ENSG00000128482	RNF112	650	77.5057	-2.71884	0.61427	-4.42613	9.59398e-06	0.000162477	65.4857	-2.6724	0.195614	-13.6616	1.72148e-42	1.41819e-40
ENSG00000148180	GSN	651	31367.9	-2.0513	0.4079	-5.02893	4.93223e-07	1.208e-05	31052.7	-1.69839	0.146401	-11.6009	4.07798e-31	1.48249e-29
ENSG00000039987	BEST2	652	911.361	-7.61689	1.35628	-5.61602	1.95404e-08	6.77713e-07	829.59	-4.09733	0.380755	-10.7611	5.25595e-27	1.38977e-25
ENSG00000066230	SLC9A3	653	4199.35	-4.79526	0.731392	-6.55635	5.51405e-11	3.41537e-09	9215.74	-4.00741	0.401469	-9.98185	1.83021e-23	3.70956e-22
ENSG00000261236	BOP1	654	3434.73	1.80163	0.312277	5.76934	7.95812e-09	3.00138e-07	3541.55	1.64348	0.154902	10.6098	2.683e-26	6.70115e-25
ENSG00000103184	SEC14L5	655	71.5279	-3.18271	0.525767	-6.05346	1.4177e-09	6.31544e-08	62.5548	-2.25132	0.217514	-10.3502	4.17473e-25	9.53344e-24
ENSG00000198720	ANKRD13B	656	404.177	1.86254	0.405338	4.59502	4.32706e-06	8.12852e-05	450.238	2.28898	0.177999	12.8596	7.60031e-38	4.38642e-36
ENSG00000067840	PDZD4	657	253.652	-3.27016	0.761925	-4.29197	1.77092e-05	0.000270983	236.605	-3.31422	0.224555	-14.7591	2.68943e-49	3.52224e-47
ENSG00000211639	IGLV4-60	658	272.378	-5.2643	0.906785	-5.80546	6.41894e-09	2.47401e-07	358.076	-3.09387	0.293291	-10.5488	5.1446e-26	1.25928e-24
ENSG00000101224	CDC25B	659	2667.21	1.37051	0.324109	4.22853	2.35225e-05	0.000342959	4298.66	2.15322	0.137659	15.6417	3.7827e-55	7.29086e-53
ENSG00000123989	CHPF	660	4918.05	1.90478	0.375503	5.07261	3.924e-07	9.86616e-06	5280.42	1.68013	0.146952	11.4332	2.85439e-30	9.86198e-29
ENSG00000146938	NLGN4X	661	149.118	-3.09247	0.520247	-5.94424	2.77745e-09	1.16748e-07	115.153	-2.2434	0.215675	-10.4018	2.43373e-25	5.66748e-24
ENSG00000163597	SNHG16	662	861.116	1.49128	0.308849	4.82851	1.37558e-06	2.99873e-05	821.304	1.31181	0.10952	11.9777	4.64776e-33	1.95385e-31
ENSG00000281376	ABALON	663	63.4057	2.92401	0.398971	7.32889	2.32065e-13	2.36783e-11	38.1731	1.83663	0.19085	9.62339	6.36956e-22	1.13292e-20
ENSG00000211644	IGLV1-51	664	1879.34	-5.35175	0.593675	-9.01461	1.97572e-19	5.45876e-17	2748.26	-2.58584	0.277384	-9.32224	1.13911e-20	1.81158e-19
ENSG00000101680	LAMA1	665	360.582	-2.98128	0.41859	-7.1222	1.06217e-12	9.19675e-11	434.806	-2.44534	0.251541	-9.72142	2.44342e-22	4.48657e-21
ENSG00000160445	ZER1	666	3771.65	-1.17722	0.272823	-4.31497	1.59627e-05	0.000248275	3608.86	-1.30831	0.0905235	-14.4527	2.40948e-47	2.75526e-45
ENSG00000101057	MYBL2	667	2942.79	1.94005	0.409366	4.73917	2.14599e-06	4.40482e-05	3029.81	2.0592	0.168487	12.2217	2.37988e-34	1.10124e-32
ENSG00000100003	SEC14L2	668	210.547	2.30544	0.390973	5.89666	3.70922e-09	1.51511e-07	217.206	2.07999	0.19971	10.4151	2.11681e-25	4.95961e-24
ENSG00000163993	S100P	669	10773	4.18853	0.635274	6.59327	4.30242e-11	2.71273e-09	6095.81	2.89053	0.291249	9.92461	3.25382e-23	6.42918e-22
ENSG00000263429	TMEM238L	670	1677.82	-1.84363	0.342806	-5.37806	7.52936e-08	2.28859e-06	1959.38	-1.77734	0.162288	-10.9517	6.51948e-28	1.8534e-26
ENSG00000145244	CORIN	671	61.9258	2.92342	0.617491	4.73435	2.19758e-06	4.49572e-05	78.0549	3.38424	0.276906	12.2216	2.38244e-34	1.10124e-32
ENSG00000198682	PAPSS2	672	8446.86	-2.25843	0.426025	-5.30117	1.1506e-07	3.32862e-06	8880.58	-2.12018	0.191505	-11.0711	1.73203e-28	5.12355e-27
ENSG00000261469		673	51.8259	-2.6474	0.554478	-4.77458	1.80087e-06	3.77522e-05	41.0043	-2.55171	0.211222	-12.0807	1.3358e-33	5.85649e-32
ENSG00000141076	UTP4	674	2277.76	1.61376	0.318202	5.07149	3.94708e-07	9.90394e-06	1910.45	1.20685	0.106066	11.3784	5.36022e-30	1.81714e-28
ENSG00000119686	FLVCR2	675	487.848	-2.13588	0.360944	-5.91749	3.26894e-09	1.34645e-07	606.89	-2.16616	0.208403	-10.3941	2.63744e-25	6.11861e-24
ENSG00000141639	MAPK4	676	142.086	-3.83287	0.815599	-4.69946	2.60855e-06	5.23199e-05	115.996	-4.57267	0.37177	-12.2997	9.08839e-35	4.3115e-33
ENSG00000197696	NMB	677	205.332	1.9329	0.354154	5.4578	4.82063e-08	1.52225e-06	177.18	1.77925	0.163901	10.8557	1.87468e-27	5.12045e-26
ENSG00000198771	RCSD1	678	636.046	-2.18369	0.438325	-4.98191	6.29605e-07	1.50457e-05	670.559	-1.66464	0.144625	-11.5101	1.17325e-30	4.1519e-29
ENSG00000137936	BCAR3	679	1345.82	-1.45352	0.33997	-4.27543	1.90766e-05	0.000288496	1343.17	-1.44035	0.0989984	-14.5493	5.90322e-48	7.12244e-46
ENSG00000079462	PAFAH1B3	680	1353.99	1.64741	0.306162	5.38085	7.41334e-08	2.25611e-06	1593.1	1.64336	0.150953	10.8865	1.33624e-27	3.70928e-26
ENSG00000211941	IGHV3-11	681	1328.09	-5.18519	0.623628	-8.31456	9.20923e-17	1.56176e-14	1831.12	-2.85458	0.304432	-9.37674	6.80469e-21	1.10104e-19
ENSG00000119950	MXI1	682	3331.55	-1.65493	0.344378	-4.80556	1.54323e-06	3.29409e-05	3345.62	-1.63605	0.137142	-11.9297	8.29165e-33	3.43387e-31
ENSG00000168005	SPINDOC	683	762.531	1.56652	0.325108	4.81847	1.44665e-06	3.11772e-05	753.579	1.51542	0.127557	11.8803	1.49763e-32	6.08706e-31
ENSG00000185885	IFITM1	684	6674.77	1.84851	0.271545	6.80739	9.93845e-12	6.95546e-10	8907.41	1.70903	0.17464	9.78604	1.29253e-22	2.4361e-21
ENSG00000101444	AHCY	685	16941.2	2.08133	0.354126	5.87737	4.16833e-09	1.66937e-07	16348.7	1.7009	0.164084	10.366	3.53862e-25	8.14149e-24
ENSG00000172260	NEGR1	686	770.378	-2.82892	0.642111	-4.40566	1.05464e-05	0.000175583	623.498	-2.89586	0.215615	-13.4307	3.99849e-41	2.94002e-39
ENSG00000104059	FAM189A1	687	402.436	-3.97421	0.533225	-7.45315	9.11346e-14	9.96e-12	423.005	-2.95595	0.310842	-9.50951	1.9157e-21	3.2634e-20
ENSG00000107815	TWNK	688	820.351	1.53242	0.353757	4.33184	1.47868e-05	0.000232486	851.162	1.50897	0.10875	13.8755	8.91824e-44	8.28208e-42
ENSG00000234602	MCIDAS	689	28.5663	4.62995	0.965695	4.79442	1.63147e-06	3.46741e-05	26.1053	4.04548	0.340045	11.8969	1.22837e-32	5.03269e-31
ENSG00000137692	DCUN1D5	690	941.387	1.87776	0.378844	4.95655	7.17568e-07	1.68852e-05	719.314	1.24732	0.108517	11.4942	1.41038e-30	4.96241e-29
ENSG00000153823	PID1	691	1586.11	-2.68798	0.520425	-5.16498	2.40469e-07	6.41339e-06	1534.27	-1.92091	0.172387	-11.143	7.74485e-29	2.37112e-27
ENSG00000229970		692	15.2938	4.99958	1.07585	4.64707	3.36675e-06	6.56429e-05	20.5549	4.83063	0.392276	12.3144	7.57924e-35	3.60673e-33
ENSG00000169313	P2RY12	693	39.3122	-3.09988	0.647047	-4.79082	1.66104e-06	3.52112e-05	42.2586	-3.02975	0.254995	-11.8816	1.47531e-32	6.00429e-31
ENSG00000184544	DHRS7C	694	15.1886	-4.91683	1.09982	-4.47056	7.8015e-06	0.00013596	9.60444	-5.15715	0.395973	-13.024	8.93616e-39	5.55492e-37
ENSG00000116991	SIPA1L2	695	2642.06	-1.67198	0.304394	-5.4928	3.95622e-08	1.27668e-06	2460.74	-1.31514	0.122911	-10.6999	1.01876e-26	2.6369e-25
ENSG00000132465	JCHAIN	696	60138.8	-6.56773	0.72161	-9.1015	8.90915e-20	2.51811e-17	100627	-4.03639	0.437669	-9.22247	2.90337e-20	4.43995e-19
ENSG00000166736	HTR3A	697	43.8433	-3.96028	0.777677	-5.09245	3.53459e-07	9.0255e-06	37.9329	-3.61023	0.322381	-11.1986	4.14036e-29	1.30006e-27
ENSG00000131746	TNS4	698	3330.57	2.971	0.603342	4.92424	8.46882e-07	1.96091e-05	2919.62	3.09043	0.26957	11.4643	1.99416e-30	6.98434e-29
ENSG00000148335	NTMT1	699	1054.72	1.62443	0.351499	4.62142	3.81118e-06	7.29883e-05	913.995	1.18635	0.0961039	12.3444	5.21922e-35	2.5031e-33
ENSG00000232679	LINC01705	700	12.738	6.38028	1.19372	5.34487	9.04842e-08	2.68526e-06	12.2469	6.18119	0.570268	10.8391	2.24695e-27	6.1046e-26
ENSG00000072657	TRHDE	701	156.666	-3.13013	0.484368	-6.46229	1.03132e-10	6.00954e-09	230.133	-2.87128	0.291688	-9.84365	7.30151e-23	1.40731e-21
ENSG00000079739	PGM1	702	5098.57	-1.53531	0.348565	-4.40464	1.05957e-05	0.000176285	5228.35	-1.52609	0.114948	-13.2764	3.17286e-40	2.18506e-38
ENSG00000135446	CDK4	703	3637.49	1.56084	0.307088	5.08271	3.72081e-07	9.43245e-06	3395.85	1.3506	0.120727	11.1872	4.71266e-29	1.47522e-27
ENSG00000239672	NME1	704	2636.86	2.22548	0.406906	5.46927	4.51894e-08	1.44125e-06	1968.18	1.61138	0.151031	10.6692	1.41904e-26	3.63004e-25
ENSG00000164128	NPY1R	705	190.147	-4.22382	0.578212	-7.30497	2.77327e-13	2.71692e-11	169.705	-2.54822	0.268697	-9.48362	2.45605e-21	4.14244e-20
ENSG00000091127	PUS7	706	877.548	1.66134	0.384001	4.32639	1.51575e-05	0.000237251	883.155	1.5691	0.114604	13.6915	1.14076e-42	9.57805e-41
ENSG00000152642	GPD1L	707	4365.57	-1.38548	0.326049	-4.24932	2.14424e-05	0.000316297	3922.54	-1.59191	0.110448	-14.4133	4.26755e-47	4.82595e-45
ENSG00000247381	PLUT	708	7.01086	5.96612	1.39999	4.26154	2.03023e-05	0.000303671	12.6307	5.19957	0.364188	14.2772	3.03756e-46	3.1663e-44
ENSG00000198723	TEX45	709	84.4408	1.85584	0.410541	4.52046	6.17048e-06	0.000110915	110.816	2.40793	0.189889	12.6807	7.56127e-37	4.05109e-35
ENSG00000165406	MARCHF8	710	2372.47	-1.59268	0.328751	-4.84464	1.2684e-06	2.7898e-05	2298.36	-1.43007	0.123242	-11.6038	3.94333e-31	1.43524e-29
ENSG00000158158	CNNM4	711	6852.06	-1.82329	0.318428	-5.72589	1.02891e-08	3.79323e-07	6630.49	-1.55024	0.149536	-10.367	3.50236e-25	8.06411e-24
ENSG00000276043	UHRF1	712	620.035	1.773	0.374923	4.72897	2.25667e-06	4.59747e-05	844.58	2.19102	0.184129	11.8994	1.19219e-32	4.891e-31
ENSG00000126602	TRAP1	713	4200.01	1.4613	0.26368	5.54195	2.99129e-08	9.99401e-07	4388.19	1.43396	0.13598	10.5454	5.33622e-26	1.30514e-24
ENSG00000203739	PRDX6-AS1	714	45.0705	-2.07261	0.440459	-4.70556	2.53166e-06	5.10275e-05	37.1704	-1.86119	0.156304	-11.9075	1.08148e-32	4.46072e-31
ENSG00000224958	PGM5-AS1	715	64.0098	-4.8848	1.04576	-4.67103	2.99687e-06	5.92393e-05	52.9238	-5.02892	0.419123	-11.9987	3.61063e-33	1.53257e-31
ENSG00000038295	TLL1	716	99.8053	-3.30137	0.690269	-4.78273	1.72929e-06	3.64382e-05	81.0283	-2.7848	0.237357	-11.7325	8.68186e-32	3.30926e-30
ENSG00000133392	MYH11	717	120172	-4.15342	0.927255	-4.47927	7.48985e-06	0.000131366	111973	-4.30387	0.338415	-12.7177	4.7137e-37	2.57498e-35
ENSG00000168913	ENHO	718	72.0295	-2.87681	0.625094	-4.60221	4.18029e-06	7.9011e-05	64.7268	-2.92354	0.239472	-12.2083	2.80814e-34	1.28482e-32
ENSG00000158555	GDPD5	719	1439.78	2.94435	0.562925	5.23044	1.6911e-07	4.70942e-06	854.479	2.14425	0.197148	10.8764	1.4942e-27	4.11791e-26
ENSG00000134240	HMGCS2	720	25061	-4.54473	0.861184	-5.27731	1.31095e-07	3.73538e-06	22491.9	-3.33618	0.30822	-10.824	2.64925e-27	7.14061e-26
ENSG00000197614	MFAP5	721	998.183	-3.06973	0.672526	-4.56447	5.00753e-06	9.28621e-05	914.017	-2.75164	0.223745	-12.2981	9.2725e-35	4.39204e-33
ENSG00000127074	RGS13	722	53.6932	-3.28609	0.603061	-5.44901	5.06499e-08	1.59065e-06	66.7018	-3.17846	0.299678	-10.6062	2.7878e-26	6.95157e-25
ENSG00000129991	TNNI3	723	31.8664	4.8361	0.677003	7.1434	9.10525e-13	7.99636e-11	30.7207	3.54804	0.374653	9.47021	2.79286e-21	4.68473e-20
ENSG00000015592	STMN4	724	35.5711	-4.25779	1.00526	-4.23549	2.2805e-05	0.000334334	28.5809	-4.88987	0.343203	-14.2477	4.63066e-46	4.73038e-44
ENSG00000159307	SCUBE1	725	288.227	-2.49559	0.423592	-5.89148	3.82741e-09	1.54542e-07	345.45	-2.05455	0.203123	-10.1148	4.74784e-24	1.00833e-22
ENSG00000114698	PLSCR4	726	1299.99	-1.49989	0.310391	-4.83224	1.35004e-06	2.94828e-05	1189.5	-1.71422	0.14948	-11.4679	1.91286e-30	6.71493e-29
ENSG00000254042	SLIT3-AS2	727	25.2152	-4.61527	0.768434	-6.00608	1.90061e-09	8.22817e-08	21.6828	-3.00417	0.299812	-10.0202	1.24272e-23	2.55773e-22
ENSG00000104524	PYCR3	728	1266.42	2.35176	0.344371	6.82915	8.54194e-12	6.05509e-10	957.474	1.51064	0.157847	9.57027	1.06628e-21	1.8556e-20
ENSG00000162458	FBLIM1	729	5791.96	-1.33881	0.300171	-4.46015	8.19036e-06	0.000141832	6084.76	-1.30227	0.102582	-12.695	6.3034e-37	3.41901e-35
ENSG00000225698	IGHV3-72	730	890.843	-6.77484	0.7672	-8.8306	1.04111e-18	2.48553e-16	1160.68	-3.18155	0.348112	-9.13943	6.27826e-20	9.25017e-19
ENSG00000264016		731	27.9714	-3.67577	0.717189	-5.12525	2.97141e-07	7.77308e-06	22.4089	-2.82525	0.257913	-10.9543	6.33971e-28	1.80732e-26
ENSG00000146733	PSPH	732	830.881	1.60379	0.350969	4.56961	4.88628e-06	9.08191e-05	716.251	1.37028	0.112643	12.1647	4.79058e-34	2.16218e-32
ENSG00000185838	GNB1L	733	315.445	1.83725	0.333395	5.51073	3.5734e-08	1.17343e-06	347.416	1.47327	0.141235	10.4314	1.78294e-25	4.20955e-24
ENSG00000166035	LIPC	734	82.7847	-4.25797	0.674417	-6.31356	2.72694e-10	1.43588e-08	73.048	-3.11373	0.31789	-9.79499	1.18308e-22	2.23945e-21
ENSG00000076258	FMO4	735	268.872	-1.71906	0.365873	-4.6985	2.62073e-06	5.25214e-05	283.519	-2.02211	0.171563	-11.7865	4.58456e-32	1.78524e-30
ENSG00000269667		736	50.1845	-2.99676	0.665661	-4.50194	6.73362e-06	0.000120159	44.4901	-4.05988	0.327128	-12.4107	2.28661e-35	1.11585e-33
ENSG00000189233	NUGGC	737	76.8709	-3.49632	0.527127	-6.63277	3.29437e-11	2.12621e-09	112.185	-2.51828	0.262404	-9.59697	8.23258e-22	1.44665e-20
ENSG00000239855	IGKV1-6	738	621.749	-4.99311	0.650394	-7.67707	1.62775e-14	1.96207e-12	853.092	-2.30232	0.248752	-9.25548	2.13268e-20	3.30593e-19
ENSG00000104833	TUBB4A	739	132.273	-3.4539	0.808416	-4.27243	1.93352e-05	0.000291332	96.9533	-3.84195	0.281495	-13.6484	2.06398e-42	1.68226e-40
ENSG00000239951	IGKV3-20	740	5277.13	-5.21149	0.687108	-7.58468	3.33308e-14	3.86606e-12	9241.21	-2.77406	0.299581	-9.2598	2.04825e-20	3.18309e-19
ENSG00000162407	PLPP3	741	2736.84	-1.69342	0.39777	-4.25728	2.06927e-05	0.000308385	2387.16	-1.42832	0.104129	-13.7168	8.04914e-43	6.85205e-41
ENSG00000151892	GFRA1	742	652.663	-3.1193	0.722524	-4.31723	1.58002e-05	0.000245906	524.502	-3.34642	0.250921	-13.3365	1.41897e-40	1.00662e-38
ENSG00000133316	WDR74	743	1232.44	1.4295	0.280597	5.0945	3.49671e-07	8.94735e-06	1224.09	1.28041	0.116943	10.949	6.71937e-28	1.90316e-26
ENSG00000224585		744	15.6286	-6.76723	1.18493	-5.7111	1.1225e-08	4.10138e-07	29.6273	-4.24791	0.417574	-10.1728	2.62145e-24	5.68154e-23
ENSG00000108379	WNT3	745	103.901	2.62532	0.486279	5.3988	6.70892e-08	2.06215e-06	89.7148	2.40923	0.228845	10.5278	6.43483e-26	1.5613e-24
ENSG00000128311	TST	746	11484.4	-1.45544	0.295586	-4.9239	8.48369e-07	1.9625e-05	12303.5	-1.46225	0.13083	-11.1767	5.30151e-29	1.64944e-27
ENSG00000071991	CDH19	747	191.818	-3.82384	0.927768	-4.12154	3.76342e-05	0.00051384	186.81	-4.85045	0.327718	-14.8007	1.45023e-49	1.94929e-47
ENSG00000068438	FTSJ1	748	1608.68	1.51533	0.265373	5.71016	1.12868e-08	4.11783e-07	1472.8	1.13679	0.112022	10.1479	3.38686e-24	7.26339e-23
ENSG00000178084	HTR3C	749	16.8448	-6.57504	1.14548	-5.73996	9.4697e-09	3.51597e-07	17.7739	-4.3776	0.432535	-10.1208	4.46787e-24	9.4953e-23
ENSG00000104889	RNASEH2A	750	1374.23	1.56828	0.342308	4.5815	4.61646e-06	8.62604e-05	1384.84	1.55087	0.129621	11.9646	5.44316e-33	2.28196e-31
ENSG00000172828	CES3	751	4765.11	-3.37819	0.7169	-4.71222	2.45028e-06	4.95497e-05	4461.77	-2.22705	0.191711	-11.6167	3.38979e-31	1.23818e-29
ENSG00000166920	C15orf48	752	12477.9	-2.9854	0.695411	-4.29301	1.76271e-05	0.000269894	14390	-2.85605	0.214203	-13.3334	1.47984e-40	1.04496e-38
ENSG00000186642	PDE2A	753	565.022	-2.76877	0.601937	-4.59977	4.22953e-06	7.97578e-05	496.785	-2.4073	0.202277	-11.901	1.16901e-32	4.80235e-31
ENSG00000172831	CES2	754	23458.8	-2.15248	0.420715	-5.11623	3.11698e-07	8.08507e-06	21344.5	-2.30124	0.212287	-10.8402	2.21872e-27	6.03328e-26
ENSG00000118526	TCF21	755	444.424	-2.14997	0.49526	-4.34109	1.41779e-05	0.000225361	443.794	-2.24217	0.172332	-13.0107	1.06351e-38	6.54465e-37
ENSG00000141668	CBLN2	756	67.3342	-2.44692	0.554497	-4.41287	1.02009e-05	0.000170639	52.2307	-3.48125	0.274594	-12.6778	7.85211e-37	4.19226e-35
ENSG00000172137	CALB2	757	286.732	-3.7243	0.741624	-5.02182	5.11839e-07	1.25111e-05	343.62	-2.98948	0.272212	-10.9822	4.65525e-28	1.33581e-26
ENSG00000067955	CBFB	758	2311.59	1.76725	0.336061	5.25871	1.45073e-07	4.091e-06	1783.2	1.23746	0.116336	10.6369	2.006e-26	5.0639e-25
ENSG00000276775	IGHV4-4	759	51.1454	-6.69656	0.866926	-7.72448	1.12307e-14	1.40184e-12	101.517	-4.10879	0.446786	-9.19633	3.70398e-20	5.59174e-19
ENSG00000095110	NXPE1	760	1865.45	-3.46181	0.722097	-4.79411	1.63397e-06	3.46971e-05	1781.86	-3.27904	0.288783	-11.3547	7.02659e-30	2.36634e-28
ENSG00000275395	FCGBP	761	98372.1	-5.18131	0.81868	-6.32886	2.46981e-10	1.31741e-08	96913.9	-2.86201	0.296045	-9.66749	4.14431e-22	7.49301e-21
ENSG00000211651	IGLV1-44	762	1758.57	-5.81113	0.698563	-8.31868	8.89448e-17	1.51886e-14	2346.77	-2.95856	0.324958	-9.10444	8.67098e-20	1.26058e-18
ENSG00000258919		763	28.5461	4.21519	0.744885	5.65884	1.52397e-08	5.41536e-07	23.7071	2.99616	0.295808	10.1287	4.11982e-24	8.78607e-23
ENSG00000115616	SLC9A2	764	2699.33	-2.30469	0.508212	-4.5349	5.76306e-06	0.000104584	2238.52	-2.54712	0.211945	-12.0178	2.86372e-33	1.22915e-31
ENSG00000271569	IGKV1OR2-6	765	24.545	-5.09626	0.948338	-5.37388	7.70589e-08	2.325e-06	52.9369	-3.22447	0.308843	-10.4405	1.6199e-25	3.8394e-24
ENSG00000158828	PINK1	766	1733.99	-1.46184	0.354876	-4.1193	3.80032e-05	0.000518214	1745.08	-1.47263	0.101292	-14.5385	6.9088e-48	8.17479e-46
ENSG00000269186	LINC01082	767	75.59	-2.79572	0.465125	-6.0107	1.84727e-09	8.03972e-08	71.5067	-2.75834	0.279653	-9.86344	5.99599e-23	1.16006e-21
ENSG00000154258	ABCA9	768	164.859	-2.78586	0.623717	-4.46654	7.94939e-06	0.000138243	143.357	-3.12283	0.255177	-12.2379	1.94924e-34	9.10616e-33
ENSG00000129244	ATP1B2	769	128.37	-2.61446	0.639037	-4.09125	4.29058e-05	0.000573088	89.4133	-2.67	0.180224	-14.8148	1.17473e-49	1.59295e-47
ENSG00000198121	LPAR1	770	953.461	-2.20125	0.553653	-3.97587	7.01221e-05	0.000863014	907.111	-2.25946	0.129141	-17.496	1.53737e-68	6.28189e-66
ENSG00000102886	GDPD3	771	1043.75	-2.38243	0.522673	-4.55817	5.16013e-06	9.51896e-05	1123.27	-2.41277	0.202873	-11.893	1.28688e-32	5.25837e-31
ENSG00000105784	RUNDC3B	772	285.726	-1.93103	0.432276	-4.46712	7.92812e-06	0.000137971	204.052	-2.81125	0.230326	-12.2055	2.9039e-34	1.32627e-32
ENSG00000151882	CCL28	773	2545	-3.11986	0.50782	-6.14363	8.06578e-10	3.84375e-08	2879.19	-2.63866	0.271052	-9.73489	2.14044e-22	3.94681e-21
ENSG00000125675	GRIA3	774	33.0308	-2.88142	0.648015	-4.44653	8.72668e-06	0.000149435	24.7347	-2.76935	0.22551	-12.2804	1.15496e-34	5.44537e-33
ENSG00000152292	SH2D6	775	137.854	-3.83919	0.736442	-5.21316	1.85651e-07	5.08937e-06	106.499	-2.70667	0.25503	-10.6132	2.58847e-26	6.4862e-25
ENSG00000118804	STBD1	776	366.702	-1.85525	0.420301	-4.41409	1.01435e-05	0.000170143	322.773	-1.82089	0.146344	-12.4425	1.53597e-35	7.62906e-34
ENSG00000135218	CD36	777	1244.43	-2.68353	0.619435	-4.33222	1.47617e-05	0.000232319	1133.22	-2.64268	0.205361	-12.8684	6.77554e-38	3.95511e-36
ENSG00000213203	GIMAP1	778	271.014	-2.03034	0.439646	-4.61813	3.87218e-06	7.40987e-05	266.024	-1.63608	0.139736	-11.7084	1.15417e-31	4.36137e-30
ENSG00000066468	FGFR2	779	1685.68	-2.46823	0.553682	-4.45784	8.27879e-06	0.000143061	1900.01	-2.454	0.200998	-12.2091	2.77949e-34	1.27515e-32
ENSG00000151632	AKR1C2	780	221.871	-2.66403	0.574901	-4.6339	3.5884e-06	6.93156e-05	262.155	-2.32129	0.199337	-11.6451	2.43139e-31	8.97739e-30
ENSG00000130513	GDF15	781	6935.23	2.94297	0.599133	4.91204	9.01345e-07	2.06755e-05	4626.46	3.1746	0.287333	11.0485	2.22858e-28	6.54185e-27
ENSG00000266964	FXYD1	782	60.278	-3.19435	0.77801	-4.10579	4.02939e-05	0.00054471	58.8486	-3.58324	0.249022	-14.3893	6.04162e-47	6.7821e-45
ENSG00000112183	RBM24	783	112.787	-2.88657	0.521515	-5.53496	3.11291e-08	1.03862e-06	95.8895	-2.41222	0.237521	-10.1558	3.12205e-24	6.71426e-23
ENSG00000158125	XDH	784	2530.87	-2.91781	0.667763	-4.36952	1.24518e-05	0.000201573	3161.85	-2.66672	0.210632	-12.6605	9.78139e-37	5.17721e-35
ENSG00000184949	FAM227A	785	51.3165	1.90527	0.396309	4.80753	1.52806e-06	3.26455e-05	51.5949	2.35739	0.210273	11.2111	3.59727e-29	1.13651e-27
ENSG00000135480	KRT7	786	109.379	2.36896	0.458377	5.16815	2.36426e-07	6.31239e-06	202.022	2.96365	0.278738	10.6324	2.10674e-26	5.30075e-25
ENSG00000183248	PRR36	787	227.876	3.01329	0.675157	4.46309	8.07863e-06	0.000140094	278.514	3.57683	0.295522	12.1034	1.01293e-33	4.48587e-32
ENSG00000070748	CHAT	788	17.9976	-4.43644	1.01004	-4.39233	1.12142e-05	0.000185218	13.3635	-4.92423	0.396012	-12.4345	1.69698e-35	8.38799e-34
ENSG00000125845	BMP2	789	2013.77	-2.60608	0.501494	-5.19663	2.02933e-07	5.51396e-06	1539.73	-1.89051	0.178919	-10.5663	4.27094e-26	1.05299e-24
ENSG00000157703	SVOPL	790	42.338	-4.13744	0.875437	-4.72615	2.2882e-06	4.654e-05	49.7489	-4.34427	0.383337	-11.3328	9.03061e-30	3.01145e-28
ENSG00000141101	NOB1	791	2918.34	1.59356	0.281382	5.66333	1.48462e-08	5.28319e-07	2801.78	1.29737	0.129611	10.0097	1.38196e-23	2.83099e-22
ENSG00000243290	IGKV1-12	792	77.5849	-5.31025	0.75722	-7.01282	2.33565e-12	1.90178e-10	144.514	-3.33763	0.361246	-9.23921	2.48318e-20	3.82988e-19
ENSG00000224961	LINC01752	793	111.182	-3.48283	0.569241	-6.11838	9.45336e-10	4.41936e-08	105.632	-2.78226	0.287937	-9.66275	4.34055e-22	7.82013e-21
ENSG00000146151	HMGCLL1	794	18.8761	-3.05331	0.708693	-4.30837	1.64464e-05	0.00025435	17.1991	-3.18814	0.248121	-12.8491	8.69786e-38	4.99166e-36
ENSG00000110944	IL23A	795	173.623	2.95719	0.620383	4.76671	1.87259e-06	3.89898e-05	53.0563	2.07934	0.185121	11.2323	2.83067e-29	9.00818e-28
ENSG00000144821	MYH15	796	117.119	-2.21258	0.364448	-6.07105	1.27079e-09	5.72322e-08	111.712	-2.20296	0.227264	-9.69343	3.21544e-22	5.87248e-21
ENSG00000137634	NXPE4	797	5259.5	-4.36735	0.863122	-5.05994	4.19395e-07	1.04593e-05	4409	-4.31813	0.402987	-10.7153	8.62686e-27	2.2424e-25
ENSG00000077348	EXOSC5	798	1352.11	1.83244	0.315117	5.81513	6.05882e-09	2.35365e-07	1216.89	1.43408	0.145515	9.85525	6.50541e-23	1.25782e-21
ENSG00000172023	REG1B	799	286.538	6.29145	1.02752	6.12293	9.18714e-10	4.30308e-08	5557.55	6.12111	0.636273	9.62025	6.56735e-22	1.16539e-20
ENSG00000211625	IGKV3D-20	800	221.269	-5.81359	0.893234	-6.50847	7.59189e-11	4.53118e-09	551.957	-2.99927	0.318974	-9.40285	5.31058e-21	8.66602e-20
ENSG00000189056	RELN	801	232.62	-3.03625	0.618118	-4.91209	9.01107e-07	2.06755e-05	208.658	-3.0874	0.283422	-10.8933	1.24028e-27	3.44914e-26
ENSG00000164398	ACSL6	802	1100.26	4.92873	0.510312	9.65827	4.53446e-22	1.82791e-19	462.093	3.12955	0.357393	8.75661	2.01214e-18	2.61178e-17
ENSG00000151090	THRB	803	1176	-3.1882	0.735258	-4.33617	1.4499e-05	0.000229723	778.494	-2.62885	0.209004	-12.578	2.79005e-36	1.43463e-34
ENSG00000197561	ELANE	804	20.393	-5.06537	1.10883	-4.56823	4.91868e-06	9.13522e-05	18.5222	-3.0968	0.266524	-11.6192	3.29234e-31	1.20402e-29
ENSG00000162004	CCDC78	805	79.9818	2.89008	0.66943	4.31722	1.58004e-05	0.000245906	75.6292	3.31945	0.261704	12.684	7.25131e-37	3.90551e-35
ENSG00000122694	GLIPR2	806	1790.68	-1.64952	0.394209	-4.18438	2.85942e-05	0.00040714	1802.75	-1.83841	0.136938	-13.4251	4.3116e-41	3.15354e-39
ENSG00000087258	GNAO1	807	994.48	-3.4099	0.801468	-4.25456	2.0946e-05	0.000311404	867.235	-3.14144	0.241414	-13.0127	1.03664e-38	6.39214e-37
ENSG00000197992	CLEC9A	808	39.4868	-2.90177	0.601148	-4.82704	1.38576e-06	3.01556e-05	26.0413	-2.60773	0.236382	-11.0319	2.6827e-28	7.82244e-27
ENSG00000085552	IGSF9	809	1950.92	-2.16613	0.313097	-6.91839	4.56819e-12	3.53245e-10	2006.95	-1.59143	0.17277	-9.21126	3.22325e-20	4.90466e-19
ENSG00000165186	PTCHD1	810	125.262	-3.82098	0.801763	-4.76573	1.88174e-06	3.91471e-05	124.859	-4.00529	0.359278	-11.1482	7.30842e-29	2.24873e-27
ENSG00000049759	NEDD4L	811	4440.65	-1.30049	0.272623	-4.77027	1.8398e-06	3.84373e-05	4102.82	-1.41457	0.126958	-11.1421	7.82565e-29	2.39346e-27
ENSG00000127249	ATP13A4	812	167.049	-3.17294	0.549928	-5.76973	7.94006e-09	3.00106e-07	121.464	-2.90887	0.295576	-9.84135	7.47034e-23	1.43714e-21
ENSG00000112877	CEP72	813	203.169	1.39503	0.32708	4.2651	1.99809e-05	0.000299408	292.939	1.87036	0.144843	12.913	3.80203e-38	2.24936e-36
ENSG00000256843		814	16.8769	-5.52354	1.01412	-5.44665	5.13279e-08	1.60784e-06	10.0292	-4.24117	0.41976	-10.1038	5.31393e-24	1.12699e-22
ENSG00000256518	FOLR1P1	815	6.3215	-5.72707	1.39139	-4.11609	3.85356e-05	0.000524109	40.1962	-5.79145	0.421658	-13.7349	6.27109e-43	5.42892e-41
ENSG00000074410	CA12	816	17965.3	-2.15343	0.447134	-4.81606	1.46417e-06	3.14721e-05	13335.4	-2.64608	0.239554	-11.0459	2.29539e-28	6.73152e-27
ENSG00000123643	SLC36A1	817	2591.65	-1.80489	0.270059	-6.68329	2.33631e-11	1.5527e-09	2479.48	-1.80181	0.194379	-9.26956	1.86922e-20	2.91425e-19
ENSG00000013293	SLC7A14	818	57.4423	-4.13734	0.995331	-4.15675	3.22806e-05	0.000453588	46.0821	-5.45646	0.40627	-13.4306	4.00049e-41	2.94002e-39
ENSG00000274736	CCL23	819	54.606	-3.67233	0.787286	-4.66455	3.09298e-06	6.0845e-05	57.9423	-3.07969	0.272714	-11.2927	1.42507e-29	4.65595e-28
ENSG00000104722	NEFM	820	45.0548	-3.53973	0.850998	-4.1595	3.18947e-05	0.0004496	41.1346	-3.87881	0.291757	-13.2947	2.48629e-40	1.72778e-38
ENSG00000211637	IGLV4-69	821	1163.43	-6.2128	0.728714	-8.5257	1.51888e-17	3.01203e-15	1661.75	-2.89156	0.328712	-8.79665	1.40962e-18	1.85007e-17
ENSG00000219481	NBPF1	822	943.696	-1.88412	0.363949	-5.17688	2.25632e-07	6.08366e-06	911.825	-1.57307	0.151708	-10.3691	3.42829e-25	7.90546e-24
ENSG00000125648	SLC25A23	823	6908.26	-1.32633	0.292999	-4.52674	5.99004e-06	0.000108226	5967.89	-1.7893	0.154511	-11.5804	5.18318e-31	1.87759e-29
ENSG00000117281	CD160	824	41.7942	-2.86595	0.48221	-5.94336	2.7924e-09	1.16976e-07	58.4043	-2.18806	0.227165	-9.63205	5.85491e-22	1.04563e-20
ENSG00000280693	SH3PXD2A-AS1	825	222.396	3.95746	0.59761	6.62215	3.54022e-11	2.27295e-09	98.8717	2.50007	0.270199	9.2527	2.18902e-20	3.3847e-19
ENSG00000196335	STK31	826	50.2871	2.52387	0.576904	4.37485	1.21515e-05	0.000197753	131.868	3.25901	0.269134	12.1092	9.43624e-34	4.19106e-32
ENSG00000143196	DPT	827	2698.94	-3.32208	0.841132	-3.94954	7.83017e-05	0.000947093	2521	-4.00778	0.257516	-15.5632	1.29367e-54	2.37401e-52
ENSG00000175063	UBE2C	828	2219.67	1.71818	0.419902	4.09186	4.27924e-05	0.000572194	2042.28	2.02911	0.148079	13.7029	9.75968e-43	8.25845e-41
ENSG00000101412	E2F1	829	916.667	1.7009	0.367682	4.62599	3.72808e-06	7.1732e-05	971.134	1.87568	0.166217	11.2845	1.56522e-29	5.07595e-28
ENSG00000241244	IGKV1D-16	830	147.884	-5.9533	0.806956	-7.37747	1.6132e-13	1.69524e-11	232.126	-2.83047	0.314591	-8.9973	2.3133e-19	3.22243e-18
ENSG00000135898	GPR55	831	56.8529	-3.15694	0.486226	-6.49273	8.42925e-11	4.97063e-09	56.2086	-2.06685	0.222887	-9.27309	1.80833e-20	2.82601e-19
ENSG00000076555	ACACB	832	1749.02	-2.69859	0.60734	-4.4433	8.85875e-06	0.000151486	1766.14	-1.6757	0.142122	-11.7905	4.36689e-32	1.70264e-30
ENSG00000101782	RIOK3	833	5058.91	-1.53543	0.329629	-4.65807	3.19195e-06	6.24423e-05	5469.89	-1.60171	0.143186	-11.1863	4.76139e-29	1.48744e-27
ENSG00000268555		834	16.6709	-5.70315	1.12822	-5.05498	4.30438e-07	1.06914e-05	21.1601	-4.53446	0.432673	-10.4801	1.06616e-25	2.57271e-24
ENSG00000196990	FAM163B	835	33.8618	-3.6286	0.691661	-5.24622	1.55256e-07	4.34822e-06	40.9083	-3.40745	0.335007	-10.1713	2.66387e-24	5.7694e-23
ENSG00000278318	ZNF229	836	56.9627	-2.50124	0.465274	-5.37585	7.62207e-08	2.30537e-06	39.1781	-2.39716	0.238865	-10.0356	1.063e-23	2.1952e-22
ENSG00000107159	CA9	837	423.308	3.28337	0.780239	4.20816	2.57453e-05	0.000370438	1293.1	4.38279	0.340544	12.87	6.64324e-38	3.88528e-36
ENSG00000225194	LINC00092	838	24.4357	-2.89148	0.643681	-4.4921	7.05243e-06	0.000124953	22.6565	-2.84779	0.247412	-11.5103	1.17051e-30	4.14697e-29
ENSG00000171115	GIMAP8	839	490.793	-1.76532	0.38474	-4.58834	4.46785e-06	8.3802e-05	506.555	-1.57426	0.139485	-11.2862	1.53516e-29	4.98901e-28
ENSG00000169760	NLGN1	840	59.8152	-4.2941	0.97992	-4.3821	1.17543e-05	0.000192308	53.1008	-3.91799	0.328468	-11.9281	8.4494e-33	3.49447e-31
ENSG00000110090	CPT1A	841	10220.5	-1.37031	0.2865	-4.78292	1.72769e-06	3.64356e-05	9418.63	-1.36739	0.125467	-10.8983	1.17373e-27	3.27298e-26
ENSG00000154678	PDE1C	842	131.986	-2.16043	0.431699	-5.00448	5.60143e-07	1.35171e-05	128.144	-1.64899	0.156546	-10.5336	6.04677e-26	1.47188e-24
ENSG00000270472	IGHV3OR16-9	843	25.5819	-5.62921	0.997485	-5.6434	1.66725e-08	5.84012e-07	42.6256	-3.7734	0.385568	-9.7866	1.28543e-22	2.4242e-21
ENSG00000211660	IGLV2-23	844	2747.86	-5.48136	0.737578	-7.43156	1.07321e-13	1.15747e-11	4586.25	-2.48502	0.278741	-8.91516	4.87134e-19	6.62027e-18
ENSG00000108405	P2RX1	845	257.566	-2.22275	0.508548	-4.37077	1.23809e-05	0.000200873	222.077	-2.16408	0.181121	-11.9483	6.62768e-33	2.76719e-31
ENSG00000136052	SLC41A2	846	1407.37	-1.89565	0.388687	-4.87707	1.07675e-06	2.41582e-05	1449.21	-1.91702	0.178984	-10.7106	9.08196e-27	2.3567e-25
ENSG00000172689	MS4A10	847	33.2166	-6.45238	1.2585	-5.12705	2.9432e-07	7.70748e-06	278.429	-5.92337	0.575475	-10.293	7.57712e-25	1.70241e-23
ENSG00000149575	SCN2B	848	106.813	-3.74939	0.90561	-4.14019	3.47025e-05	0.000480481	86.438	-4.20876	0.319524	-13.172	1.27255e-39	8.33306e-38
ENSG00000196104	SPOCK3	849	26.9538	-4.56306	0.975536	-4.67749	2.90403e-06	5.76353e-05	24.3377	-4.96221	0.447797	-11.0814	1.54487e-28	4.59651e-27
ENSG00000214575	CPEB1	850	71.2384	-3.14483	0.76005	-4.13767	3.50856e-05	0.000484967	72.2193	-3.59867	0.273139	-13.1753	1.21791e-39	7.99232e-38
ENSG00000184292	TACSTD2	851	1112.12	4.12562	0.798191	5.16871	2.35719e-07	6.30035e-06	933.78	3.43819	0.336038	10.2315	1.43215e-24	3.15753e-23
ENSG00000168314	MOBP	852	27.0518	-4.69411	0.804694	-5.83341	5.43048e-09	2.12298e-07	17.5332	-3.32014	0.345687	-9.60447	7.65506e-22	1.35028e-20
ENSG00000172965	MIR4435-2HG	853	339.554	1.79474	0.292637	6.13299	8.6244e-10	4.0862e-08	416.586	1.38128	0.146855	9.40577	5.16498e-21	8.43293e-20
ENSG00000148680	HTR7	854	35.8834	-2.48659	0.561714	-4.42678	9.56509e-06	0.000162099	28.0533	-2.44673	0.209215	-11.6948	1.35477e-31	5.09425e-30
ENSG00000165795	NDRG2	855	5794.37	-1.53207	0.330099	-4.64123	3.46336e-06	6.71111e-05	5001.98	-1.44412	0.129705	-11.1339	8.58298e-29	2.61726e-27
ENSG00000253549	CA3-AS1	856	64.5523	-2.99802	0.72836	-4.11613	3.85293e-05	0.000524109	51.3162	-3.56394	0.268345	-13.2812	2.977e-40	2.0548e-38
ENSG00000104312	RIPK2	857	853.014	1.59795	0.368551	4.33577	1.45251e-05	0.000229972	684.126	1.3395	0.111374	12.027	2.5624e-33	1.10291e-31
ENSG00000163735	CXCL5	858	202.02	4.09388	0.94153	4.34811	1.37315e-05	0.000219686	381.145	4.65311	0.388383	11.9807	4.48406e-33	1.88762e-31
ENSG00000147588	PMP2	859	22.0185	-3.67591	0.932115	-3.94362	8.02605e-05	0.000968381	30.5676	-5.14995	0.346781	-14.8507	6.88402e-50	9.46044e-48
ENSG00000204335	SP5	860	143.573	2.35562	0.504731	4.66708	3.05515e-06	6.01972e-05	382.759	3.54337	0.320118	11.0689	1.77473e-28	5.24478e-27
ENSG00000165449	SLC16A9	861	1634.37	-2.93237	0.53433	-5.48794	4.06652e-08	1.3077e-06	1165.59	-2.61382	0.264902	-9.86713	5.77968e-23	1.11962e-21
ENSG00000101441	CST4	862	7.17595	6.01998	1.40827	4.27473	1.9137e-05	0.000288876	16.3426	5.90469	0.477642	12.3622	4.18697e-35	2.01435e-33
ENSG00000140323	DISP2	863	533.337	-2.40687	0.53701	-4.48199	7.395e-06	0.000130167	604.628	-2.28518	0.199758	-11.4397	2.64738e-30	9.19051e-29
ENSG00000275216		864	97.5785	4.51887	0.785988	5.74928	8.96237e-09	3.34423e-07	147.576	4.21393	0.437295	9.63635	5.61478e-22	1.00391e-20
ENSG00000184162	NR2C2AP	865	923.019	1.34211	0.294927	4.55063	5.34846e-06	9.80751e-05	819.83	1.06282	0.09418	11.285	1.55682e-29	5.05406e-28
ENSG00000168356	SCN11A	866	51.366	-3.22925	0.774814	-4.16777	3.07591e-05	0.000435193	48.9922	-3.80674	0.295994	-12.8609	7.47103e-38	4.31995e-36
ENSG00000163811	WDR43	867	2496.73	1.54809	0.353974	4.37346	1.2229e-05	0.000198621	2178.1	1.21892	0.102734	11.8648	1.80257e-32	7.25907e-31
ENSG00000105369	CD79A	868	785.015	-5.1243	0.702236	-7.29712	2.93985e-13	2.85735e-11	1245.98	-2.6468	0.297152	-8.90724	5.2319e-19	7.10398e-18
ENSG00000133083	DCLK1	869	307.262	-2.83394	0.679429	-4.17106	3.03181e-05	0.000429943	280.861	-2.99195	0.23291	-12.8459	9.06325e-38	5.19164e-36
ENSG00000134317	GRHL1	870	129.375	1.9691	0.378452	5.20304	1.96051e-07	5.35061e-06	129.934	1.95538	0.193111	10.1257	4.25007e-24	9.05126e-23
ENSG00000118515	SGK1	871	7568.6	-3.10207	0.570241	-5.43993	5.33005e-08	1.66539e-06	6112.32	-2.33702	0.236667	-9.87471	5.3589e-23	1.0414e-21
ENSG00000103021	CCDC113	872	477.418	2.32801	0.436312	5.33567	9.51943e-08	2.8135e-06	263.488	1.49528	0.150255	9.95163	2.48091e-23	4.96604e-22
ENSG00000155846	PPARGC1B	873	1559.19	-1.87884	0.373896	-5.02504	5.03328e-07	1.23153e-05	1214.13	-1.40922	0.135974	-10.3639	3.61852e-25	8.30038e-24
ENSG00000139508	SLC46A3	874	1578.32	-1.75869	0.327368	-5.37221	7.77765e-08	2.34131e-06	1921.62	-1.86491	0.188063	-9.9164	3.53278e-23	6.96241e-22
ENSG00000225680		875	20.1817	5.39292	1.03257	5.22282	1.76223e-07	4.858e-06	18.9288	3.78898	0.377253	10.0436	9.80093e-24	2.02945e-22
ENSG00000037897	METTL1	876	615.849	1.57066	0.337915	4.6481	3.35007e-06	6.53796e-05	653.208	1.32633	0.120824	10.9773	4.91149e-28	1.40802e-26
ENSG00000091157	WDR7	877	760.16	-1.28705	0.287246	-4.48066	7.44132e-06	0.000130888	771.662	-1.16691	0.103153	-11.3125	1.1386e-29	3.75603e-28
ENSG00000211642	IGLV10-54	878	348.453	-6.14908	1.32973	-4.62429	3.75881e-06	7.22667e-05	946.081	-3.32136	0.301488	-11.0166	3.17967e-28	9.24516e-27
ENSG00000151012	SLC7A11	879	517.206	2.91718	0.46919	6.21747	5.0523e-10	2.4897e-08	583.774	2.30074	0.248621	9.25403	2.16194e-20	3.34452e-19
ENSG00000224099		880	42.209	7.35802	1.0651	6.90827	4.90616e-12	3.75833e-10	41.2273	4.34085	0.484455	8.96028	3.2386e-19	4.46469e-18
ENSG00000233670	PIRT	881	125.954	-3.50971	0.877993	-3.99742	6.4036e-05	0.000801268	124.32	-4.41096	0.319872	-13.7897	2.93786e-43	2.61726e-41
ENSG00000136960	ENPP2	882	1336.18	-2.00589	0.454281	-4.41552	1.00766e-05	0.000169136	1250.93	-1.48913	0.129167	-11.5287	9.4553e-31	3.36547e-29
ENSG00000184828	ZBTB7C	883	2406.85	-3.72342	0.697997	-5.33444	9.58406e-08	2.82885e-06	2265	-2.45037	0.247376	-9.90546	3.9414e-23	7.7478e-22
ENSG00000101445	PPP1R16B	884	584.619	-2.28018	0.400625	-5.69157	1.2588e-08	4.55204e-07	667.557	-1.72852	0.18018	-9.59332	8.52991e-22	1.49461e-20
ENSG00000235049	LINC00940	885	36.6143	-3.42481	0.619242	-5.53066	3.19036e-08	1.06302e-06	37.4782	-3.18334	0.327752	-9.71264	2.66342e-22	4.87302e-21
ENSG00000163412	EIF4E3	886	1814.73	-1.41611	0.330361	-4.28656	1.81463e-05	0.000276124	1912.23	-2.0615	0.171047	-12.0522	1.88814e-33	8.19603e-32
ENSG00000187239	FNBP1	887	3159.65	-1.96837	0.506665	-3.88496	0.000102347	0.00118156	2952.26	-1.88724	0.122902	-15.3556	3.24649e-53	5.37383e-51
ENSG00000081923	ATP8B1	888	13474.4	-1.66741	0.361214	-4.61611	3.90994e-06	7.45891e-05	14499.4	-1.56883	0.14239	-11.0178	3.1361e-28	9.12714e-27
ENSG00000083782	EPYC	889	17.2373	5.87116	1.23958	4.73642	2.17525e-06	4.45744e-05	35.0237	4.97933	0.461308	10.7939	3.67707e-27	9.79892e-26
ENSG00000136011	STAB2	890	82.4154	-2.86056	0.528815	-5.40939	6.324e-08	1.95116e-06	82.3439	-2.12426	0.216385	-9.81707	9.50661e-23	1.81633e-21
ENSG00000167705	RILP	891	822.162	-1.58308	0.333308	-4.74959	2.03832e-06	4.2049e-05	882.328	-1.53562	0.142764	-10.7563	5.53213e-27	1.46153e-25
ENSG00000169291	SHE	892	304.534	-1.91744	0.416935	-4.5989	4.24734e-06	7.99709e-05	279.134	-1.91625	0.173611	-11.0376	2.51681e-28	7.36677e-27
ENSG00000164850	GPER1	893	315.276	-2.46216	0.468675	-5.25346	1.49271e-07	4.19016e-06	309.198	-2.35936	0.236956	-9.95697	2.3512e-23	4.71564e-22
ENSG00000100505	TRIM9	894	122.971	-3.03339	0.771909	-3.92973	8.50402e-05	0.00101315	108.169	-3.33742	0.231144	-14.4387	2.95436e-47	3.36577e-45
ENSG00000111981	ULBP1	895	22.0754	4.06043	0.854638	4.75105	2.0236e-06	4.17803e-05	17.5305	3.57919	0.333892	10.7196	8.23532e-27	2.14426e-25
ENSG00000175711	B3GNTL1	896	216.994	1.46289	0.320678	4.56188	5.06976e-06	9.37334e-05	215.113	1.42172	0.128414	11.0714	1.72755e-28	5.11522e-27
ENSG00000172159	FRMD3	897	641.39	-2.47458	0.56066	-4.41368	1.01628e-05	0.000170233	636.398	-2.57164	0.225147	-11.422	3.24557e-30	1.11506e-28
ENSG00000170298	LGALS9B	898	377.015	-3.6268	0.730435	-4.96527	6.86072e-07	1.62529e-05	256.052	-3.00686	0.292392	-10.2837	8.34929e-25	1.87315e-23
ENSG00000183508	TENT5C	899	2453.23	-2.61216	0.498983	-5.23497	1.65011e-07	4.60571e-06	2488.29	-1.82408	0.183534	-9.9387	2.82488e-23	5.62151e-22
ENSG00000239571	IGKV2D-30	900	15.235	-5.24027	1.05134	-4.98438	6.21622e-07	1.48693e-05	41.6744	-4.01813	0.391929	-10.2522	1.157e-24	2.56937e-23
ENSG00000241351	IGKV3-11	901	5366.05	-5.18673	0.622403	-8.33339	7.8562e-17	1.36045e-14	7938.99	-2.58372	0.302331	-8.54597	1.2746e-17	1.54089e-16
ENSG00000135842	NIBAN1	902	2895.04	-2.72284	0.669205	-4.06876	4.7264e-05	0.00062485	2563.72	-2.71713	0.2084	-13.0381	7.43188e-39	4.64811e-37
ENSG00000109265	CRACD	903	1268.4	-2.41087	0.471113	-5.11739	3.09797e-07	8.04426e-06	1243.74	-1.9962	0.198638	-10.0494	9.23844e-24	1.91817e-22
ENSG00000231172	EVA1A-AS	904	5.47114	5.906	1.44436	4.08899	4.33249e-05	0.000578371	18.6072	6.19474	0.478494	12.9463	2.46486e-38	1.48114e-36
ENSG00000143882	ATP6V1C2	905	245.585	2.2103	0.532101	4.1539	3.26853e-05	0.000457185	204.12	2.16587	0.172304	12.57	3.08618e-36	1.58159e-34
ENSG00000114554	PLXNA1	906	2373.68	1.33845	0.262158	5.1055	3.29916e-07	8.51273e-06	2755.18	1.42153	0.141344	10.0572	8.53751e-24	1.77745e-22
ENSG00000259834		907	113.593	-3.98246	0.54367	-7.32514	2.38652e-13	2.41307e-11	130.043	-2.58537	0.297133	-8.70104	3.28849e-18	4.1904e-17
ENSG00000271130	IGHV3OR16-8	908	24.4694	-5.02516	0.989632	-5.07781	3.81811e-07	9.65755e-06	40.7824	-2.93323	0.290707	-10.09	6.11935e-24	1.28789e-22
ENSG00000211638	IGLV8-61	909	1279.43	-5.86947	0.672585	-8.72673	2.62151e-18	5.91402e-16	1276.62	-2.66925	0.314878	-8.47709	2.30901e-17	2.72686e-16
ENSG00000166183	ASPG	910	344.765	-4.28816	0.720738	-5.94967	2.68683e-09	1.13132e-07	288.061	-2.80013	0.300762	-9.31013	1.27677e-20	2.01586e-19
ENSG00000166091	CMTM5	911	24.6805	-4.85407	1.17318	-4.13753	3.51059e-05	0.000484974	22.8618	-4.90468	0.387613	-12.6535	1.06957e-36	5.6514e-35
ENSG00000128422	KRT17	912	282.356	4.10463	0.963863	4.25851	2.0579e-05	0.000306875	556.955	4.60776	0.383882	12.0031	3.42381e-33	1.45731e-31
ENSG00000070759	TESK2	913	567.129	-1.43214	0.306122	-4.67832	2.89234e-06	5.75282e-05	510.186	-1.25272	0.116291	-10.7723	4.65222e-27	1.23119e-25
ENSG00000274370		914	28.4962	-3.02524	0.595185	-5.08285	3.71807e-07	9.43245e-06	28.1682	-2.34996	0.233224	-10.076	7.05708e-24	1.47625e-22
ENSG00000049449	RCN1	915	5055.89	1.6197	0.33175	4.8823	1.04853e-06	2.36515e-05	4305.09	1.11329	0.107216	10.3836	2.94461e-25	6.8106e-24
ENSG00000095303	PTGS1	916	2885.1	-2.64359	0.652684	-4.05034	5.11433e-05	0.000666816	2707.82	-2.29476	0.175041	-13.1099	2.89117e-39	1.85361e-37
ENSG00000162104	ADCY9	917	2140.89	-1.62488	0.339219	-4.79007	1.66721e-06	3.53114e-05	1906.2	-1.34019	0.126983	-10.5541	4.86196e-26	1.19391e-24
ENSG00000162761	LMX1A	918	21.5174	-3.29391	0.749979	-4.392	1.12313e-05	0.000185231	14.8958	-4.47395	0.392293	-11.4046	3.96577e-30	1.3534e-28
ENSG00000263508		919	17.5591	-3.73468	0.715026	-5.22315	1.75909e-07	4.85476e-06	21.6884	-2.31995	0.234347	-9.89963	4.17805e-23	8.19196e-22
ENSG00000122585	NPY	920	18.7393	-3.19917	0.781624	-4.09298	4.25859e-05	0.000570363	23.7252	-4.23736	0.330749	-12.8114	1.41587e-37	8.03534e-36
ENSG00000187398	LUZP2	921	100.208	-2.73371	0.466148	-5.86447	4.5057e-09	1.79862e-07	72.0194	-2.67007	0.285971	-9.33688	9.92102e-21	1.58436e-19
ENSG00000160593	JAML	922	737.453	-2.49593	0.464603	-5.37218	7.77898e-08	2.34131e-06	645.357	-1.53392	0.157475	-9.74073	2.02103e-22	3.74013e-21
ENSG00000240864	IGKV1-16	923	789.484	-5.95007	0.723412	-8.225	1.95184e-16	3.11661e-14	1318.31	-2.63216	0.308822	-8.52323	1.55161e-17	1.86036e-16
ENSG00000120162	MOB3B	924	2330.63	-2.05887	0.517613	-3.97762	6.96094e-05	0.000858423	2265.26	-1.70791	0.125795	-13.5769	5.48998e-42	4.34744e-40
ENSG00000171791	BCL2	925	809.722	-2.1702	0.440381	-4.92802	8.30682e-07	1.92884e-05	742.821	-1.66676	0.162859	-10.2344	1.39043e-24	3.07218e-23
ENSG00000167117	ANKRD40CL	926	844.575	-1.51027	0.313949	-4.81055	1.50515e-06	3.22846e-05	944.965	-1.71788	0.164256	-10.4586	1.33856e-25	3.19483e-24
ENSG00000231292	IGKV1OR2-108	927	120.608	-5.71126	0.822165	-6.94661	3.74168e-12	2.93955e-10	279.556	-2.8624	0.325997	-8.78045	1.62819e-18	2.12874e-17
ENSG00000158887	MPZ	928	204.868	-2.21327	0.51137	-4.32812	1.50387e-05	0.000235693	186.853	-2.48822	0.214326	-11.6095	3.6875e-31	1.34372e-29
ENSG00000053254	FOXN3	929	2914.98	-1.45294	0.319499	-4.54755	5.42744e-06	9.9375e-05	2796.64	-1.40067	0.127883	-10.9527	6.44893e-28	1.83599e-26
ENSG00000232855		930	15.6484	-4.56673	0.942237	-4.84669	1.25539e-06	2.76861e-05	18.1974	-2.37228	0.228827	-10.3672	3.49782e-25	8.0597e-24
ENSG00000162706	CADM3	931	689.702	-5.5648	1.49025	-3.73413	0.000188367	0.00194865	499.875	-4.97936	0.237236	-20.989	8.25869e-98	1.15044e-94
ENSG00000126950	TMEM35A	932	499.414	-3.48663	0.838032	-4.1605	3.17552e-05	0.000447998	433.302	-3.91616	0.320407	-12.2225	2.35867e-34	1.09355e-32
ENSG00000253161	LINC01605	933	41.4282	2.53387	0.567882	4.46196	8.12132e-06	0.000140735	62.2885	3.06231	0.274995	11.1359	8.3936e-29	2.56461e-27
ENSG00000275897		934	22.1221	-3.40924	0.659491	-5.16951	2.34712e-07	6.28026e-06	19.8521	-2.92595	0.296321	-9.87423	5.38452e-23	1.04572e-21
ENSG00000178473	UCN3	935	103.801	-4.03054	0.646665	-6.23281	4.58133e-10	2.2944e-08	109.631	-2.95106	0.32459	-9.09166	9.75416e-20	1.40671e-18
ENSG00000250073	ESAM-AS1	936	89.3272	-2.29882	0.481836	-4.77096	1.83348e-06	3.83378e-05	74.7032	-2.30604	0.220409	-10.4625	1.2836e-25	3.06844e-24
ENSG00000280798	LINC00294	937	553.853	-1.40703	0.280543	-5.01538	5.29293e-07	1.28737e-05	496.231	-1.34895	0.134189	-10.0526	8.95105e-24	1.86102e-22
ENSG00000059728	MXD1	938	6165.24	-2.17198	0.412978	-5.25933	1.44584e-07	4.08658e-06	5335.82	-1.78186	0.182393	-9.76936	1.52404e-22	2.85837e-21
ENSG00000140511	HAPLN3	939	390.124	2.09366	0.357966	5.84878	4.9519e-09	1.96083e-07	524.219	1.80744	0.194976	9.27006	1.86046e-20	2.90304e-19
ENSG00000100079	LGALS2	940	1074.93	-4.5226	0.631533	-7.16131	7.99115e-13	7.08825e-11	1008.95	-2.49925	0.28855	-8.66141	4.65949e-18	5.84746e-17
ENSG00000273079	GRIN2B	941	87.1558	2.37885	0.560051	4.24756	2.16111e-05	0.000318214	160.862	3.16154	0.266191	11.877	1.55934e-32	6.31276e-31
ENSG00000172340	SUCLG2	942	8611.15	-1.24176	0.304998	-4.07138	4.67348e-05	0.000618853	7917.74	-1.51861	0.11945	-12.7133	4.99035e-37	2.71642e-35
ENSG00000112232	KHDRBS2	943	17.1455	-4.66973	1.09292	-4.2727	1.93124e-05	0.000291166	16.5185	-4.6523	0.396592	-11.7307	8.87298e-32	3.3779e-30
ENSG00000131019	ULBP3	944	47.52	2.72781	0.529617	5.15053	2.59751e-07	6.88284e-06	45.7854	2.10092	0.212837	9.87102	5.55979e-23	1.07907e-21
ENSG00000084754	HADHA	945	14244.4	-1.04218	0.274198	-3.80083	0.000144211	0.00156352	13935.4	-1.00711	0.0644869	-15.6173	5.54857e-55	1.05616e-52
ENSG00000100739	BDKRB1	946	141.102	-2.42488	0.495205	-4.89673	9.74469e-07	2.21872e-05	129.755	-1.94845	0.191505	-10.1744	2.57879e-24	5.597e-23
ENSG00000005249	PRKAR2B	947	707.797	-2.34207	0.447869	-5.22935	1.70104e-07	4.72639e-06	650.38	-1.99282	0.203703	-9.78294	1.33275e-22	2.50728e-21
ENSG00000197476		948	23.2407	-7.0848	1.11467	-6.35597	2.0711e-10	1.12424e-08	39.8901	-3.14713	0.350114	-8.98886	2.49798e-19	3.47427e-18
ENSG00000107738	VSIR	949	3336.31	-1.5937	0.408134	-3.90485	9.42825e-05	0.00110558	3294.34	-1.56741	0.113425	-13.8189	1.95952e-43	1.77143e-41
ENSG00000166111	SVOP	950	26.8578	-3.67125	0.82737	-4.43725	9.11167e-06	0.000155379	21.211	-2.91982	0.263107	-11.0975	1.29061e-28	3.87007e-27
ENSG00000182492	BGN	951	5130.77	2.6756	0.544264	4.91599	8.8333e-07	2.03571e-05	6587.41	2.33092	0.230711	10.1032	5.34587e-24	1.13298e-22
ENSG00000100302	RASD2	952	880.297	-2.84257	0.474561	-5.9899	2.09975e-09	9.05838e-08	958.052	-2.15104	0.235044	-9.15165	5.60727e-20	8.31352e-19
ENSG00000177272	KCNA3	953	58.3194	-3.58592	0.585168	-6.12801	8.8983e-10	4.19175e-08	69.7751	-2.20568	0.242716	-9.08752	1.01323e-19	1.45919e-18
ENSG00000233041	PHGR1	954	13322.3	-1.88885	0.404549	-4.66902	3.02646e-06	5.96798e-05	15915.8	-2.15833	0.204252	-10.567	4.23916e-26	1.046e-24
ENSG00000211976	IGHV3-73	955	559.449	-6.5228	0.757534	-8.61058	7.2695e-18	1.52172e-15	700.844	-2.59072	0.310511	-8.34341	7.21785e-17	8.14126e-16
ENSG00000154262	ABCA6	956	150.574	-2.64312	0.61332	-4.30952	1.63608e-05	0.000253361	152.065	-2.68097	0.234245	-11.4452	2.48655e-30	8.64958e-29
ENSG00000184937	WT1	957	65.889	4.76472	0.88829	5.36393	8.14312e-08	2.44194e-06	58.3288	4.80343	0.501632	9.57561	1.01259e-21	1.76518e-20
ENSG00000198610	AKR1C4	958	13.3626	4.41885	0.944588	4.67807	2.89582e-06	5.75282e-05	26.2428	5.03619	0.478195	10.5317	6.17411e-26	1.4993e-24
ENSG00000233215	LINC01687	959	12.2346	-6.05358	1.19345	-5.07234	3.92947e-07	9.86983e-06	17.0571	-4.39477	0.443913	-9.90005	4.16048e-23	8.16274e-22
ENSG00000187957	DNER	960	101.402	-3.36695	0.831667	-4.04844	5.15608e-05	0.000671902	80.7113	-3.58668	0.283057	-12.6712	8.53715e-37	4.55008e-35
ENSG00000060566	CREB3L3	961	294.955	-4.93649	0.646696	-7.63339	2.28658e-14	2.67747e-12	768.306	-3.18302	0.375779	-8.47047	2.44397e-17	2.88291e-16
ENSG00000211965	IGHV3-49	962	952.251	-6.81122	0.810728	-8.40136	4.41346e-17	8.09903e-15	1689.96	-2.71198	0.324701	-8.35226	6.69677e-17	7.57024e-16
ENSG00000143891	GALM	963	2793.49	-1.42933	0.35962	-3.97456	7.05101e-05	0.000866922	2670.83	-1.08396	0.0821556	-13.1939	9.50867e-40	6.29379e-38
ENSG00000182836	PLCXD3	964	45.7781	-3.33865	0.758745	-4.40023	1.08137e-05	0.000179668	42.1676	-3.79605	0.341052	-11.1304	8.92338e-29	2.71565e-27
ENSG00000211664	IGLV2-18	965	230.089	-4.69779	0.887322	-5.29435	1.1944e-07	3.44722e-06	401.876	-2.95674	0.307248	-9.6233	6.37519e-22	1.13326e-20
ENSG00000140937	CDH11	966	1800.61	1.76445	0.327803	5.38264	7.33995e-08	2.23655e-06	1751.8	1.56878	0.1646	9.53088	1.55952e-21	2.673e-20
ENSG00000123131	PRDX4	967	4718.12	1.80278	0.328056	5.49533	3.89979e-08	1.26512e-06	4101.75	1.31932	0.139821	9.43577	3.88133e-21	6.41917e-20
ENSG00000172927	MYEOV	968	496.426	3.36516	0.586196	5.74068	9.42961e-09	3.50793e-07	864.018	2.81799	0.30463	9.25053	2.23391e-20	3.45237e-19
ENSG00000081059	TCF7	969	1938.16	2.05541	0.34352	5.98338	2.18556e-09	9.37923e-08	1263.58	1.60261	0.175749	9.11874	7.60011e-20	1.1107e-18
ENSG00000170482	SLC23A1	970	243.4	-3.0331	0.433678	-6.99391	2.67332e-12	2.16954e-10	503.491	-2.48805	0.28916	-8.60438	7.67337e-18	9.4441e-17
ENSG00000186832	KRT16	971	19.8444	5.7976	0.976059	5.93981	2.85361e-09	1.19337e-07	53.6978	4.85637	0.531943	9.12949	6.88203e-20	1.01057e-18
ENSG00000022267	FHL1	972	7216.44	-2.78965	0.709151	-3.93379	8.36175e-05	0.00100037	5035.58	-3.02978	0.226295	-13.3886	7.04756e-41	5.06994e-39
ENSG00000159197	KCNE2	973	16.4734	-2.83716	0.653671	-4.34035	1.42256e-05	0.00022582	15.216	-3.3401	0.296731	-11.2563	2.15534e-29	6.92373e-28
ENSG00000211972	IGHV3-66	974	204.261	-5.59404	0.803596	-6.96125	3.37269e-12	2.6667e-10	338.363	-2.7325	0.317141	-8.61602	6.93195e-18	8.54875e-17
ENSG00000188373	C10orf99	975	6834.56	-2.62089	0.471188	-5.56229	2.6625e-08	9.00563e-07	7191.28	-2.80295	0.299549	-9.35722	8.1859e-21	1.31206e-19
ENSG00000075142	SRI	976	12860.7	-1.35865	0.310003	-4.38272	1.17208e-05	0.000192143	13702.8	-1.53207	0.137712	-11.1251	9.46587e-29	2.8743e-27
ENSG00000134962	KLB	977	104.381	-2.44822	0.452237	-5.41358	6.17762e-08	1.91079e-06	84.6709	-2.17641	0.22988	-9.46761	2.86309e-21	4.79728e-20
ENSG00000163739	CXCL1	978	1171.89	2.34434	0.430308	5.44806	5.09211e-08	1.59713e-06	1455.55	2.55783	0.270497	9.45603	3.19854e-21	5.32442e-20
ENSG00000186193	SAPCD2	979	2025.66	1.78955	0.452762	3.95252	7.7331e-05	0.000936734	2008.02	2.01889	0.153101	13.1867	1.04684e-39	6.88441e-38
ENSG00000211679	IGLC3	980	3545.2	-5.55751	0.629533	-8.82799	1.06576e-18	2.51991e-16	7974.6	-2.35067	0.284685	-8.2571	1.49256e-16	1.62953e-15
ENSG00000211966	IGHV5-51	981	2515.65	-5.80871	0.707445	-8.21083	2.19665e-16	3.44049e-14	4420.77	-2.61529	0.314208	-8.32345	8.54375e-17	9.58038e-16
ENSG00000153790	C7orf31	982	536.851	-2.48189	0.549781	-4.51433	6.35185e-06	0.000113843	386.607	-2.16266	0.201179	-10.75	5.92869e-27	1.56226e-25
ENSG00000085465	OVGP1	983	163.367	1.5891	0.38222	4.15755	3.21685e-05	0.000452531	155.934	1.56924	0.132313	11.8601	1.90841e-32	7.6551e-31
ENSG00000164690	SHH	984	826.196	2.33845	0.371879	6.2882	3.2117e-10	1.66615e-08	712.539	1.97067	0.221989	8.87732	6.84916e-19	9.22635e-18
ENSG00000124772	CPNE5	985	432.469	-2.8563	0.390733	-7.31012	2.66903e-13	2.6358e-11	613.435	-1.97651	0.233523	-8.46386	2.58662e-17	3.04649e-16
ENSG00000211673	IGLV3-1	986	1043.73	-4.81728	0.654155	-7.36413	1.78306e-13	1.85785e-11	1854.64	-2.63257	0.312069	-8.43587	3.28743e-17	3.83213e-16
ENSG00000204876		987	588.6	3.39922	0.480558	7.07349	1.51089e-12	1.27236e-10	536.55	3.01782	0.353592	8.53475	1.40455e-17	1.68931e-16
ENSG00000122367	LDB3	988	564.523	-3.38576	0.824571	-4.10609	4.02406e-05	0.000544288	500.347	-3.82714	0.317146	-12.0674	1.56953e-33	6.85184e-32
ENSG00000253414		989	47.4008	2.41447	0.549729	4.39212	1.12253e-05	0.000185231	69.8976	3.2017	0.29006	11.0381	2.50372e-28	7.33546e-27
ENSG00000211685	IGLC7	990	103.267	-5.21566	0.897915	-5.80864	6.29841e-09	2.43902e-07	408.986	-2.44537	0.267276	-9.14925	5.73297e-20	8.49167e-19
ENSG00000127423	AUNIP	991	120.035	2.18417	0.498247	4.38371	1.16677e-05	0.0001914	128.127	1.94015	0.176162	11.0135	3.29152e-28	9.56133e-27
ENSG00000204099	NEU4	992	1337.49	-3.47034	0.605217	-5.73404	9.80643e-09	3.62617e-07	1303.63	-2.52836	0.27601	-9.16039	5.17101e-20	7.70023e-19
ENSG00000211666	IGLV2-14	993	4488.72	-5.5203	0.676837	-8.15602	3.46243e-16	5.34666e-14	5031.3	-2.4346	0.294138	-8.27705	1.26259e-16	1.38985e-15
ENSG00000207296	RNU6-140P	994	13.0303	-5.77536	1.14787	-5.03137	4.86995e-07	1.19632e-05	8.58732	-3.29389	0.336545	-9.78735	1.27594e-22	2.40778e-21
ENSG00000101194	SLC17A9	995	1776.46	2.7769	0.544783	5.09726	3.446e-07	8.836e-06	1262.73	2.17354	0.224279	9.69124	3.28522e-22	5.99422e-21
ENSG00000175600	SUGCT	996	273.007	-2.30469	0.504166	-4.5713	4.84719e-06	9.02288e-05	274.572	-2.26758	0.215301	-10.5321	6.14268e-26	1.49404e-24
ENSG00000232956	SNHG15	997	585.047	1.2828	0.33915	3.7824	0.000155323	0.00166206	804.442	1.8345	0.125259	14.6456	1.43628e-48	1.78928e-46
ENSG00000179144	GIMAP7	998	367.2	-1.67192	0.416407	-4.0151	5.942e-05	0.000753164	416.647	-1.79179	0.143194	-12.5131	6.33298e-36	3.20265e-34
ENSG00000250320	EDIL3-DT	999	20.6555	-2.61642	0.607788	-4.30481	1.67127e-05	0.000257982	18.6722	-2.61717	0.233564	-11.2054	3.83797e-29	1.20882e-27
ENSG00000101144	BMP7	1000	2083.92	4.18884	0.503487	8.31965	8.82247e-17	1.5171e-14	826.005	2.38123	0.288681	8.24865	1.60195e-16	1.74028e-15
ENSG00000143167	GPA33	1001	22110.1	-2.10976	0.447357	-4.71606	2.4046e-06	4.87059e-05	22905.2	-1.93772	0.189416	-10.23	1.45524e-24	3.20154e-23
ENSG00000135437	RDH5	1002	243.858	-1.56737	0.41644	-3.76373	0.000167399	0.00177047	237.444	-2.13106	0.143545	-14.846	7.38905e-50	1.01091e-47
ENSG00000226476	LINC01748	1003	48.3958	4.19141	0.641096	6.53789	6.23921e-11	3.79758e-09	49.276	3.2564	0.376291	8.65395	4.97465e-18	6.2152e-17
ENSG00000152578	GRIA4	1004	49.829	-3.64972	0.75616	-4.82665	1.3885e-06	3.01885e-05	37.238	-3.19994	0.320014	-9.99938	1.53354e-23	3.12896e-22
ENSG00000010319	SEMA3G	1005	509.15	-2.18392	0.48689	-4.48544	7.27646e-06	0.000128264	574.676	-2.21859	0.208454	-10.643	1.87926e-26	4.75964e-25
ENSG00000259237	LINC02490	1006	18.2637	-4.74018	0.966748	-4.90323	9.42751e-07	2.15049e-05	26.9936	-4.79997	0.485719	-9.8822	4.973e-23	9.70717e-22
ENSG00000167550	RHEBL1	1007	51.1273	1.76576	0.394696	4.47371	7.6875e-06	0.00013411	58.213	1.64189	0.153741	10.6796	1.26839e-26	3.25281e-25
ENSG00000185332	TMEM105	1008	51.2684	2.90811	0.637981	4.55831	5.1568e-06	9.51896e-05	47.3312	2.86339	0.273651	10.4637	1.26843e-25	3.03452e-24
ENSG00000163191	S100A11	1009	10797.3	2.10277	0.353298	5.95182	2.65172e-09	1.12038e-07	10128.4	1.58159	0.176549	8.95838	3.29469e-19	4.53997e-18
ENSG00000171522	PTGER4	1010	2038.43	-2.29194	0.47959	-4.77896	1.76208e-06	3.70337e-05	1951.12	-1.5905	0.158294	-10.0477	9.40098e-24	1.95059e-22
ENSG00000197927	NBEAP2	1011	90.2937	1.83994	0.396034	4.64592	3.38562e-06	6.59165e-05	58.2824	1.68674	0.164395	10.2603	1.06382e-24	2.36933e-23
ENSG00000254709	IGLL5	1012	3248.8	-5.39863	0.705544	-7.65173	1.98293e-14	2.35557e-12	4668.46	-2.48435	0.299948	-8.28258	1.20538e-16	1.32878e-15
ENSG00000211648	IGLV1-47	1013	1027.94	-4.72336	0.710633	-6.64669	2.99763e-11	1.95408e-09	1728.47	-2.64602	0.309617	-8.54611	1.27309e-17	1.53967e-16
ENSG00000152217	SETBP1	1014	535.676	-2.07691	0.501184	-4.144	3.41293e-05	0.000474147	529.442	-1.98755	0.170707	-11.6431	2.48885e-31	9.17851e-30
ENSG00000259342		1015	363.735	-2.88221	0.461578	-6.24425	4.25826e-10	2.14132e-08	385.912	-2.19717	0.25142	-8.73904	2.35094e-18	3.0374e-17
ENSG00000174951	FUT1	1016	221.453	1.93704	0.516425	3.75087	0.000176226	0.00184556	211.868	2.70239	0.183871	14.6972	6.7199e-49	8.61666e-47
ENSG00000136997	MYC	1017	11868.3	1.83283	0.417799	4.38687	1.14994e-05	0.000189017	7181.47	1.93666	0.178257	10.8644	1.70293e-27	4.66798e-26
ENSG00000122224	LY9	1018	148.794	-3.31073	0.514664	-6.43279	1.2528e-10	7.21459e-09	155.749	-1.99032	0.230518	-8.63412	5.91828e-18	7.33704e-17
ENSG00000171951	SCG2	1019	408.755	-2.38614	0.601392	-3.9677	7.25711e-05	0.000889149	380.91	-2.81787	0.223315	-12.6184	1.67173e-36	8.69812e-35
ENSG00000241294	IGKV2-24	1020	586.099	-5.34492	0.63644	-8.39815	4.53585e-17	8.26197e-15	1196.77	-2.64118	0.322987	-8.17737	2.90107e-16	3.06468e-15
ENSG00000140807	NKD1	1021	3666.77	3.54467	0.645294	5.49311	3.94913e-08	1.27607e-06	1884.52	3.27544	0.355567	9.21189	3.20442e-20	4.87842e-19
ENSG00000133627	ACTR3B	1022	340.995	1.38885	0.322897	4.30122	1.69859e-05	0.000261497	334.526	1.28968	0.116372	11.0824	1.52666e-28	4.55116e-27
ENSG00000183742	MACC1	1023	1783.26	2.46127	0.550956	4.46728	7.92201e-06	0.000137962	1906.78	2.15216	0.202949	10.6045	2.8407e-26	7.07772e-25
ENSG00000214706	IFRD2	1024	2765.39	1.37637	0.274971	5.0055	5.57165e-07	1.34584e-05	2928.74	1.22512	0.126501	9.68465	3.50407e-22	6.37304e-21
ENSG00000262188	LINC01978	1025	75.9941	3.76409	0.589937	6.38049	1.7652e-10	9.86506e-09	56.0774	2.79341	0.324092	8.61918	6.74345e-18	8.33306e-17
ENSG00000127586	CHTF18	1026	818.834	1.22577	0.29288	4.18522	2.84895e-05	0.000405885	1032.76	1.90072	0.166742	11.3992	4.22023e-30	1.43863e-28
ENSG00000154274	C4orf19	1027	1528.67	-1.88626	0.407037	-4.63414	3.58429e-06	6.92972e-05	1384.75	-1.78464	0.174617	-10.2203	1.60877e-24	3.52663e-23
ENSG00000172572	PDE3A	1028	2628.08	-2.83627	0.643762	-4.40577	1.0541e-05	0.000175583	2002.91	-2.48286	0.231245	-10.7369	6.82902e-27	1.79333e-25
ENSG00000180347	ITPRID1	1029	27.501	-4.08063	0.752976	-5.41933	5.98219e-08	1.8597e-06	31.5012	-2.68198	0.290369	-9.23644	2.54844e-20	3.9246e-19
ENSG00000089351	GRAMD1A	1030	2187.58	1.12344	0.26319	4.26857	1.9673e-05	0.000295697	2326.94	1.47875	0.132699	11.1437	7.68995e-29	2.35666e-27
ENSG00000104907	TRMT1	1031	1426.73	1.21355	0.28259	4.29437	1.75192e-05	0.000268409	1558.95	1.38193	0.124972	11.0579	2.00709e-28	5.91435e-27
ENSG00000166670	MMP10	1032	74.2256	3.77311	0.717455	5.25902	1.44827e-07	4.08876e-06	100.793	3.30746	0.353065	9.36787	7.40088e-21	1.19059e-19
ENSG00000206075	SERPINB5	1033	1452.9	3.57612	0.671195	5.32799	9.93048e-08	2.92094e-06	1922.37	3.15282	0.33958	9.28446	1.62525e-20	2.5503e-19
ENSG00000174236	REP15	1034	161.383	-3.40401	0.661645	-5.14477	2.67845e-07	7.08205e-06	185.377	-3.27404	0.345587	-9.47383	2.69762e-21	4.53538e-20
ENSG00000079335	CDC14A	1035	617.629	-1.69035	0.353868	-4.77678	1.78123e-06	3.74042e-05	579.641	-1.92528	0.193349	-9.95755	2.33757e-23	4.69136e-22
ENSG00000177103	DSCAML1	1036	77.1835	-3.79371	0.657533	-5.76962	7.94506e-09	3.00106e-07	74.4794	-2.75753	0.306463	-8.9979	2.30074e-19	3.20639e-18
ENSG00000268505		1037	47.1166	-2.78307	0.57184	-4.86687	1.13377e-06	2.5308e-05	40.6015	-2.46732	0.251792	-9.79901	1.13692e-22	2.15739e-21
ENSG00000184347	SLIT3	1038	1939.26	-2.88712	0.666257	-4.33334	1.46865e-05	0.000231798	1829.02	-2.54948	0.234191	-10.8863	1.33935e-27	3.71455e-26
ENSG00000177098	SCN4B	1039	224.234	-2.20986	0.505915	-4.36804	1.25364e-05	0.000202809	205.262	-2.11752	0.196085	-10.799	3.47925e-27	9.29599e-26
ENSG00000135828	RNASEL	1040	865.686	-1.21732	0.280474	-4.34022	1.42343e-05	0.00022582	843.462	-1.41585	0.13026	-10.8694	1.61205e-27	4.42679e-26
ENSG00000141527	CARD14	1041	81.5367	2.25802	0.501712	4.50064	6.77506e-06	0.000120811	105.021	1.81083	0.173784	10.42	2.00929e-25	4.7149e-24
ENSG00000165966	PDZRN4	1042	357.912	-3.89599	0.919882	-4.23531	2.28233e-05	0.000334334	318.083	-3.97523	0.355839	-11.1714	5.62661e-29	1.74351e-27
ENSG00000204385	SLC44A4	1043	21288.1	-1.52176	0.360459	-4.22173	2.42431e-05	0.000351289	21265.7	-1.71697	0.15313	-11.2125	3.54002e-29	1.11958e-27
ENSG00000196666	FAM180B	1044	23.2978	-3.59123	0.911959	-3.93793	8.21868e-05	0.000986321	16.5322	-4.58793	0.365771	-12.5432	4.33292e-36	2.19846e-34
ENSG00000228307	OR2S1P	1045	24.6959	-4.10645	0.789638	-5.20042	1.98841e-07	5.41472e-06	22.7453	-2.6524	0.282898	-9.37582	6.86412e-21	1.10854e-19
ENSG00000121807	CCR2	1046	188.268	-2.66319	0.491069	-5.42325	5.85251e-08	1.82276e-06	230.218	-1.85766	0.202241	-9.18536	4.1015e-20	6.16149e-19
ENSG00000224041	IGKV3D-15	1047	61.3976	-5.13205	0.896418	-5.72506	1.03397e-08	3.80051e-07	149.931	-2.91632	0.324694	-8.98177	2.66438e-19	3.69637e-18
ENSG00000161533	ACOX1	1048	8521.62	-1.27553	0.287938	-4.42989	9.4281e-06	0.000160219	8174.23	-1.58418	0.149936	-10.5657	4.29636e-26	1.05756e-24
ENSG00000280040		1049	23.0505	-2.70608	0.61916	-4.37057	1.23922e-05	0.000200873	20.0885	-2.67771	0.24971	-10.7233	7.91482e-27	2.06784e-25
ENSG00000211599	IGKV5-2	1050	76.0856	-4.40958	0.86843	-5.07765	3.82139e-07	9.65755e-06	93.4037	-3.03231	0.319179	-9.50036	2.09169e-21	3.54939e-20
ENSG00000112494	UNC93A	1051	65.2667	3.40165	0.7529	4.51806	6.24077e-06	0.000112097	208.196	4.15078	0.400974	10.3517	4.11016e-25	9.40702e-24
ENSG00000156687	UNC5D	1052	28.131	-3.21497	0.76164	-4.22112	2.43091e-05	0.00035183	18.8228	-3.50814	0.313876	-11.1768	5.29387e-29	1.64874e-27
ENSG00000064666	CNN2	1053	7047.92	1.39077	0.320178	4.34373	1.40082e-05	0.000222952	5620.34	1.17265	0.108761	10.7819	4.19319e-27	1.11259e-25
ENSG00000182050	MGAT4C	1054	18.5717	-3.42913	0.85075	-4.03071	5.56085e-05	0.000712565	15.4868	-4.53308	0.381853	-11.8713	1.669e-32	6.74778e-31
ENSG00000135702	CHST5	1055	636.386	-4.29991	0.720185	-5.97057	2.36431e-09	1.00529e-07	542.279	-3.07098	0.351354	-8.74043	2.32229e-18	3.00164e-17
ENSG00000182489	XKRX	1056	211.773	2.47455	0.395406	6.25825	3.89313e-10	1.97386e-08	199.632	2.12416	0.247572	8.57996	9.49043e-18	1.15874e-16
ENSG00000132639	SNAP25	1057	124.001	-3.27858	0.875921	-3.74301	0.000181831	0.00189138	80.8949	-3.80766	0.272059	-13.9957	1.65477e-44	1.60991e-42
ENSG00000137266	SLC22A23	1058	3134.46	-1.81309	0.289875	-6.25475	3.9815e-10	2.01451e-08	2847.04	-1.37361	0.160229	-8.57277	1.01028e-17	1.23155e-16
ENSG00000244116	IGKV2-28	1059	22.9159	-5.26544	0.928011	-5.6739	1.39586e-08	5.00353e-07	44.7977	-3.84971	0.429993	-8.95296	3.46062e-19	4.75792e-18
ENSG00000018625	ATP1A2	1060	1227.39	-5.32528	1.43851	-3.70195	0.000213946	0.00217188	999.144	-5.01932	0.3466	-14.4816	1.58408e-47	1.83192e-45
ENSG00000245080	MIR3150BHG	1061	22.5362	-2.9007	0.617553	-4.69709	2.63894e-06	5.28434e-05	34.93	-3.31728	0.333395	-9.95	2.52187e-23	5.04145e-22
ENSG00000143603	KCNN3	1062	415.392	-2.35316	0.589837	-3.98952	6.62075e-05	0.00082465	397.803	-1.90367	0.158698	-11.9956	3.74899e-33	1.58909e-31
ENSG00000183454	GRIN2A	1063	32.6959	-4.37464	1.05785	-4.13539	3.54353e-05	0.000487607	26.4076	-3.76508	0.332292	-11.3306	9.25459e-30	3.07944e-28
ENSG00000163032	VSNL1	1064	591.55	2.22522	0.489746	4.54362	5.5295e-06	0.000100794	737.291	2.53314	0.248855	10.1792	2.45563e-24	5.33725e-23
ENSG00000112378	PERP	1065	24335.7	2.05054	0.400325	5.12219	3.02013e-07	7.86706e-06	13255.1	1.09882	0.117313	9.36659	7.49153e-21	1.20454e-19
ENSG00000124766	SOX4	1066	4268.78	1.60654	0.378044	4.24961	2.14143e-05	0.000316264	4051.76	1.47583	0.134157	11.0008	3.78715e-28	1.09802e-26
ENSG00000256193	LINC00507	1067	10.2873	-4.37852	1.03028	-4.24983	2.13937e-05	0.000316149	9.18629	-4.22355	0.384062	-10.997	3.94893e-28	1.14277e-26
ENSG00000114270	COL7A1	1068	430.953	1.52414	0.412603	3.69396	0.000220785	0.00222512	875.404	3.03536	0.208945	14.5271	8.16346e-48	9.62221e-46
ENSG00000274956	NA	1069	41.683	-3.83715	1.01102	-3.79531	0.000147458	0.00159384	28.409	-4.74459	0.354322	-13.3906	6.86061e-41	4.94706e-39
ENSG00000120729	MYOT	1070	61.3938	-2.83009	0.760542	-3.72115	0.00019832	0.0020345	61.2761	-4.70769	0.333213	-14.1281	2.54774e-45	2.56836e-43
ENSG00000181026	AEN	1071	1523.64	1.77351	0.36122	4.90977	9.1184e-07	2.08772e-05	1544.49	1.47713	0.153861	9.60041	7.96261e-22	1.40162e-20
ENSG00000109819	PPARGC1A	1072	1488.31	-2.15567	0.421955	-5.10876	3.24277e-07	8.38482e-06	1019.41	-2.53418	0.270459	-9.36991	7.25967e-21	1.1691e-19
ENSG00000182199	SHMT2	1073	4982.22	1.41139	0.362122	3.89757	9.71618e-05	0.00113233	5587.29	1.46645	0.116578	12.5791	2.75132e-36	1.41709e-34
ENSG00000149534	MS4A2	1074	128.694	-2.79957	0.495736	-5.6473	1.62983e-08	5.73354e-07	124.414	-2.19807	0.2459	-8.93888	3.93132e-19	5.38094e-18
ENSG00000146469	VIP	1075	1076.3	-3.03851	0.81502	-3.72814	0.000192896	0.00198987	1201.26	-3.97818	0.28575	-13.9219	4.66292e-44	4.42415e-42
ENSG00000132464	ENAM	1076	23.8142	-4.03265	0.836512	-4.82079	1.42994e-06	3.08983e-05	38.8082	-2.95845	0.30402	-9.7311	2.22169e-22	4.0868e-21
ENSG00000262001	DLGAP1-AS2	1077	339.443	2.36454	0.409914	5.76838	8.00352e-09	3.00927e-07	203.673	1.68462	0.190923	8.82355	1.10885e-18	1.47044e-17
ENSG00000214814	FER1L6	1078	754.616	-3.51996	0.762366	-4.61715	3.89041e-06	7.4332e-05	619.75	-3.21919	0.321536	-10.0119	1.35095e-23	2.77116e-22
ENSG00000096384	HSP90AB1	1079	49668.2	1.14069	0.302294	3.77345	0.000161008	0.00171394	42445.5	0.988045	0.0732325	13.4919	1.74573e-41	1.33415e-39
ENSG00000167747	C19orf48	1080	2410.09	1.43858	0.351396	4.0939	4.24176e-05	0.000569039	3486.76	1.84608	0.161792	11.4102	3.71873e-30	1.27334e-28
ENSG00000171189	GRIK1	1081	28.634	-3.94588	0.773785	-5.09946	3.40627e-07	8.75238e-06	15.9757	-2.44626	0.261251	-9.36365	7.70309e-21	1.23661e-19
ENSG00000174206	KICS2	1082	385.076	1.17589	0.298124	3.94431	8.0031e-05	0.000966894	310.791	0.778947	0.064301	12.1141	8.89632e-34	3.95699e-32
ENSG00000009950	MLXIPL	1083	759.671	2.20769	0.519848	4.2468	2.16844e-05	0.000319101	980.893	3.05763	0.279086	10.9559	6.22823e-28	1.77719e-26
ENSG00000132661	NXT1	1084	872.752	1.53908	0.323674	4.75505	1.984e-06	4.09972e-05	952.565	1.46877	0.149926	9.79667	1.16358e-22	2.20525e-21
ENSG00000130711	PRDM12	1085	10.3037	4.9285	1.03935	4.74192	2.11698e-06	4.34891e-05	6.85775	2.57888	0.262794	9.81328	9.87059e-23	1.87885e-21
ENSG00000139193	CD27	1086	249.62	-3.11711	0.504508	-6.17851	6.47088e-10	3.13844e-08	310.695	-1.80553	0.211495	-8.53701	1.37734e-17	1.65855e-16
ENSG00000232442	MHENCR	1087	165.632	1.63346	0.341437	4.78408	1.71774e-06	3.63192e-05	149.415	1.53048	0.157139	9.73966	2.04227e-22	3.77715e-21
ENSG00000174403	MIR1-1HG-AS1	1088	82.8079	-3.63406	0.89316	-4.06877	4.72626e-05	0.00062485	58.2156	-3.65247	0.31928	-11.4397	2.64805e-30	9.19051e-29
ENSG00000156050	FAM161B	1089	235.65	-1.73092	0.416433	-4.15653	3.23113e-05	0.000453761	229.076	-1.46616	0.131551	-11.1452	7.56154e-29	2.31963e-27
ENSG00000229155	LINC02038	1090	119.46	-2.02402	0.427597	-4.73349	2.20692e-06	4.50732e-05	106.347	-2.04951	0.208776	-9.81676	9.53605e-23	1.81868e-21
ENSG00000164929	BAALC	1091	71.3382	-2.87877	0.727641	-3.9563	7.61183e-05	0.000924777	58.2535	-2.68286	0.223401	-12.0091	3.18173e-33	1.35804e-31
ENSG00000270403		1092	33.6252	-3.14923	0.745306	-4.22542	2.38493e-05	0.000346766	35.5601	-3.92076	0.357385	-10.9707	5.28531e-28	1.51377e-26
ENSG00000100266	PACSIN2	1093	6221.41	-1.15411	0.296822	-3.88822	0.000100983	0.0011691	6065.85	-1.05584	0.084744	-12.4592	1.24608e-35	6.21944e-34
ENSG00000227243	SLAMF6P1	1094	33.4601	-3.59631	0.919626	-3.91063	9.20573e-05	0.00108414	40.2239	-3.96059	0.323894	-12.228	2.20206e-34	1.02716e-32
ENSG00000158445	KCNB1	1095	141.839	-3.81432	0.939874	-4.05833	4.94257e-05	0.000647856	129.197	-3.79253	0.331075	-11.4552	2.21429e-30	7.73765e-29
ENSG00000103494	RPGRIP1L	1096	293.106	1.30805	0.340423	3.84243	0.000121822	0.0013604	272.988	1.28822	0.100501	12.8179	1.30139e-37	7.39931e-36
ENSG00000184220	CMSS1	1097	817.068	1.57458	0.405457	3.88346	0.000102979	0.00118708	716.64	1.3446	0.107542	12.5031	7.1835e-36	3.62678e-34
ENSG00000152580	IGSF10	1098	180.945	-3.42609	0.75552	-4.53475	5.76724e-06	0.000104584	196.344	-3.13119	0.30997	-10.1016	5.43555e-24	1.14961e-22
ENSG00000109917	ZPR1	1099	2222.9	1.21115	0.279271	4.33684	1.44546e-05	0.000229168	1748.32	0.778993	0.0734348	10.608	2.73666e-26	6.82963e-25
ENSG00000234690	EPCAM-DT	1100	130.492	-1.67599	0.427641	-3.91915	8.88632e-05	0.00105207	126.421	-2.46758	0.202185	-12.2046	2.93829e-34	1.33998e-32
ENSG00000171303	KCNK3	1101	195.9	-3.6204	0.912768	-3.9664	7.29667e-05	0.000893551	145.082	-3.2413	0.272211	-11.9073	1.08404e-32	4.46526e-31
ENSG00000253481	IGKV1OR22-1	1102	16.3909	-4.66097	0.950081	-4.90587	9.30138e-07	2.12764e-05	38.4635	-3.21792	0.337804	-9.52599	1.6347e-21	2.79715e-20
ENSG00000101605	MYOM1	1103	516.445	-2.74371	0.714119	-3.84209	0.00012199	0.00136104	425.312	-3.02499	0.236238	-12.8048	1.54106e-37	8.69746e-36
ENSG00000120526	NUDCD1	1104	1216.61	1.77444	0.384381	4.61635	3.90555e-06	7.45633e-05	902.845	1.25107	0.125861	9.94009	2.78585e-23	5.55104e-22
ENSG00000167779	IGFBP6	1105	947.84	-2.64733	0.590988	-4.4795	7.48168e-06	0.000131317	897.396	-2.1593	0.212453	-10.1637	2.88043e-24	6.22522e-23
ENSG00000137747	TMPRSS13	1106	317.387	3.50579	0.586734	5.97508	2.29977e-09	9.81795e-08	240.654	2.49256	0.289749	8.60248	7.80135e-18	9.5939e-17
ENSG00000063438	AHRR	1107	126.591	-2.60572	0.415201	-6.2758	3.47843e-10	1.77827e-08	108.814	-1.53995	0.18258	-8.43439	3.32934e-17	3.8795e-16
ENSG00000121933	TMIGD3	1108	304.897	-2.22318	0.502414	-4.42501	9.64397e-06	0.000162919	226.91	-2.04025	0.19821	-10.2934	7.54897e-25	1.69733e-23
ENSG00000177410	ZFAS1	1109	3980.71	1.90597	0.458621	4.15587	3.24048e-05	0.00045458	3722.79	1.60565	0.144975	11.0754	1.65125e-28	4.9035e-27
ENSG00000154330	PGM5	1110	3520.32	-3.6305	0.852147	-4.26041	2.04052e-05	0.000304838	2850.49	-2.85263	0.264115	-10.8007	3.4155e-27	9.13364e-26
ENSG00000133119	RFC3	1111	1048.8	1.94328	0.480919	4.04077	5.32756e-05	0.000691318	884.326	1.65102	0.14444	11.4305	2.94492e-30	1.01519e-28
ENSG00000249279	LINC02057	1112	27.6645	-4.11117	0.76885	-5.34717	8.93391e-08	2.65962e-06	25.1151	-3.14439	0.347441	-9.05014	1.42779e-19	2.02856e-18
ENSG00000169933	FRMPD4	1113	37.6564	-4.25139	0.958809	-4.43403	9.24864e-06	0.000157496	32.8208	-4.43084	0.433026	-10.2323	1.42162e-24	3.13658e-23
ENSG00000179846	NKPD1	1114	23.4006	3.51319	0.657144	5.34616	8.98412e-08	2.67134e-06	24.7114	2.77056	0.306298	9.0453	1.49258e-19	2.11767e-18
ENSG00000052749	RRP12	1115	1486.4	1.19126	0.317785	3.74863	0.000177807	0.00185816	1793.95	1.3977	0.104286	13.4025	5.8424e-41	4.23277e-39
ENSG00000165995	CACNB2	1116	302.327	-1.60708	0.389063	-4.13064	3.61755e-05	0.000496958	252.003	-1.77123	0.159275	-11.1206	9.96029e-29	3.01922e-27
ENSG00000183734	ASCL2	1117	2176.27	3.15217	0.785505	4.01292	5.99718e-05	0.000757814	2311.39	3.18617	0.275797	11.5526	7.16043e-31	2.56653e-29
ENSG00000180332	KCTD4	1118	25.5389	-3.70314	0.832502	-4.4482	8.65912e-06	0.000148589	23.9091	-3.83007	0.376914	-10.1617	2.94e-24	6.34949e-23
ENSG00000156959	LHFPL4	1119	18.5651	-3.89628	0.895003	-4.35337	1.34063e-05	0.000215043	53.0597	-4.15576	0.39854	-10.4275	1.85783e-25	4.37289e-24
ENSG00000146013	GFRA3	1120	145.923	-2.74348	0.668828	-4.10192	4.09738e-05	0.000552988	137.809	-3.54843	0.317746	-11.1675	5.88008e-29	1.82021e-27
ENSG00000171017	LRRC8E	1121	30.4682	2.73422	0.709882	3.85166	0.000117322	0.00131913	30.6878	2.72013	0.217945	12.4808	9.50224e-36	4.77386e-34
ENSG00000135447	PPP1R1A	1122	228	-3.36477	0.774289	-4.34562	1.38882e-05	0.000221329	180.812	-3.64254	0.349227	-10.4303	1.80303e-25	4.2537e-24
ENSG00000259459	LINC02568	1123	203.098	-2.65155	0.670332	-3.95558	7.6348e-05	0.000926195	161.932	-3.74205	0.317354	-11.7914	4.32231e-32	1.68741e-30
ENSG00000188064	WNT7B	1124	6.97294	5.79035	1.29365	4.47598	7.60613e-06	0.000133121	28.6219	4.52577	0.448853	10.083	6.57102e-24	1.37834e-22
ENSG00000183111	ARHGEF37	1125	1096.41	-1.48822	0.394917	-3.76843	0.000164275	0.00174267	951.408	-1.75329	0.13389	-13.095	3.51576e-39	2.23073e-37
ENSG00000188242		1126	4252.73	-2.89835	0.594245	-4.87737	1.07507e-06	2.41425e-05	7567.68	-2.84809	0.301061	-9.46016	3.07478e-21	5.13514e-20
ENSG00000138074	SLC5A6	1127	2949.14	1.5994	0.354119	4.51655	6.28546e-06	0.000112817	3486.75	1.69624	0.169662	9.99779	1.55834e-23	3.17322e-22
ENSG00000211592	IGKC	1128	65326.3	-5.20024	0.694695	-7.48564	7.12008e-14	7.85809e-12	115189	-2.3158	0.289675	-7.99447	1.30136e-15	1.29192e-14
ENSG00000128059	PPAT	1129	824.825	1.78466	0.459149	3.88688	0.000101539	0.00117499	710.219	1.47401	0.121786	12.1033	1.01463e-33	4.48694e-32
ENSG00000176402	GJC3	1130	43.7671	4.61358	0.642917	7.17601	7.1773e-13	6.48859e-11	15.7245	2.16703	0.269087	8.05325	8.06241e-16	8.18419e-15
ENSG00000185561	TLCD2	1131	1293.14	-1.50144	0.394301	-3.80785	0.000140182	0.00152864	1320.73	-1.81791	0.142905	-12.7211	4.51415e-37	2.47037e-35
ENSG00000140538	NTRK3	1132	75.6169	-2.79792	0.634913	-4.40678	1.04917e-05	0.000175028	69.0249	-2.99661	0.293279	-10.2176	1.65364e-24	3.61724e-23
ENSG00000211654	IGLV5-37	1133	61.1337	-5.49609	0.84115	-6.53402	6.40253e-11	3.87779e-09	75.5117	-3.20326	0.3884	-8.24733	1.6197e-16	1.7577e-15
ENSG00000185238	PRMT3	1134	750.781	1.38831	0.34542	4.01919	5.83994e-05	0.000741642	699.342	1.06936	0.0937265	11.4094	3.75458e-30	1.28419e-28
ENSG00000224607	IGKV1D-27	1135	26.8412	-4.73908	0.854254	-5.54763	2.89573e-08	9.70109e-07	46.7251	-3.28675	0.374592	-8.7742	1.72125e-18	2.2437e-17
ENSG00000240382	IGKV1-17	1136	975.665	-5.81656	0.691338	-8.41347	3.9804e-17	7.47162e-15	1338.42	-2.34808	0.300208	-7.82152	5.21899e-15	4.91371e-14
ENSG00000139629	GALNT6	1137	2943.84	2.35043	0.449718	5.22646	1.72788e-07	4.77938e-06	1939.5	1.71676	0.188862	9.09001	9.90263e-20	1.42678e-18
ENSG00000089723	OTUB2	1138	272.478	2.07823	0.405621	5.12357	2.99811e-07	7.82859e-06	178.225	1.50517	0.164361	9.15769	5.3022e-20	7.87722e-19
ENSG00000139209	SLC38A4	1139	582.296	-3.26126	0.512084	-6.36861	1.90745e-10	1.04691e-08	351.514	-3.01165	0.363487	-8.28543	1.17682e-16	1.30057e-15
ENSG00000140297	GCNT3	1140	9291.8	-2.77076	0.540316	-5.12804	2.92773e-07	7.67514e-06	11336.8	-2.78277	0.304255	-9.14618	5.89808e-20	8.72778e-19
ENSG00000198624	CCDC69	1141	3028.2	-2.11539	0.590674	-3.58132	0.00034186	0.0031734	3004.56	-2.60787	0.168989	-15.4322	9.94877e-54	1.71286e-51
ENSG00000211968	IGHV1-58	1142	131.394	-5.99739	0.95543	-6.27716	3.4482e-10	1.76648e-08	323.411	-2.82319	0.339117	-8.32513	8.42374e-17	9.45619e-16
ENSG00000116670	MAD2L2	1143	618.751	1.46208	0.267794	5.45974	4.76839e-08	1.51102e-06	786.856	1.29413	0.146385	8.8406	9.52075e-19	1.26748e-17
ENSG00000069011	PITX1	1144	1642.22	1.69425	0.303636	5.57988	2.40679e-08	8.2313e-07	1586.76	1.73381	0.198963	8.71426	2.92677e-18	3.7466e-17
ENSG00000129595	EPB41L4A	1145	240.489	-2.36597	0.545701	-4.33564	1.45334e-05	0.000229972	195.684	-2.07896	0.200364	-10.3759	3.19233e-25	7.37411e-24
ENSG00000151229	SLC2A13	1146	1055.33	-1.6312	0.380375	-4.28839	1.79975e-05	0.000274369	1134.58	-1.93185	0.183383	-10.5345	5.98889e-26	1.45895e-24
ENSG00000139364	TMEM132B	1147	46.2353	-2.54277	0.566756	-4.48653	7.23939e-06	0.000127794	40.9936	-2.07906	0.20822	-9.9849	1.77478e-23	3.60198e-22
ENSG00000092051	JPH4	1148	52.1762	-3.16232	0.87496	-3.61425	0.000301222	0.00286578	44.951	-2.91494	0.200377	-14.5473	6.07925e-48	7.30607e-46
ENSG00000267530	LINC01836	1149	17.2988	3.23277	0.818344	3.95038	7.80268e-05	0.000944232	13.4673	2.82689	0.242332	11.6654	1.91602e-31	7.14335e-30
ENSG00000227191	TRGC2	1150	48.9715	-2.496	0.555645	-4.49208	7.05303e-06	0.000124953	66.7336	-2.39522	0.240481	-9.96013	2.27764e-23	4.5801e-22
ENSG00000257277		1151	8.56721	-5.69068	1.25461	-4.53581	5.73841e-06	0.00010437	6.06027	-4.17697	0.42247	-9.88701	4.73965e-23	9.26347e-22
ENSG00000174145	NWD2	1152	75.4746	-3.60023	0.56468	-6.3757	1.82133e-10	1.01098e-08	40.8667	-2.77981	0.336715	-8.25568	1.51043e-16	1.64728e-15
ENSG00000153902	LGI4	1153	553.526	-3.13564	0.817353	-3.83634	0.000124884	0.00138703	415.083	-2.71461	0.219248	-12.3814	3.29414e-35	1.5873e-33
ENSG00000143333	RGS16	1154	568.202	2.09891	0.547244	3.83542	0.000125349	0.00139032	446.498	2.10663	0.170137	12.382	3.27201e-35	1.57912e-33
ENSG00000147889	CDKN2A	1155	267.115	3.59451	0.483445	7.4352	1.04413e-13	1.13106e-11	291.867	2.03205	0.25607	7.93552	2.09615e-15	2.04321e-14
ENSG00000249453		1156	24.6544	-3.72311	0.870805	-4.27548	1.90726e-05	0.000288496	20.526	-4.8481	0.460961	-10.5174	7.18385e-26	1.73899e-24
ENSG00000125398	SOX9	1157	6843.94	1.49138	0.38417	3.88208	0.000103568	0.00119118	6749.89	1.95193	0.162825	11.9879	4.11274e-33	1.73608e-31
ENSG00000145703	IQGAP2	1158	3664.64	-2.44156	0.548799	-4.44892	8.63051e-06	0.000148201	3533.82	-2.10208	0.209991	-10.0103	1.37332e-23	2.81516e-22
ENSG00000129455	KLK8	1159	62.7664	7.84656	1.95498	4.01362	5.97955e-05	0.000756698	44.9305	6.61939	0.585712	11.3014	1.29078e-29	4.23524e-28
ENSG00000100228	RAB36	1160	332.963	2.08614	0.363453	5.73978	9.47981e-09	3.51597e-07	312.59	1.89326	0.220699	8.57848	9.61311e-18	1.17325e-16
ENSG00000204065	TCEAL5	1161	16.1086	-3.57909	0.915797	-3.90817	9.29989e-05	0.00109314	13.5893	-4.25676	0.360435	-11.81	3.46392e-32	1.36096e-30
ENSG00000162374	ELAVL4	1162	86.2807	-2.2015	0.615453	-3.57705	0.000347495	0.00321964	68.3931	-3.59977	0.239473	-15.032	4.52918e-51	6.67314e-49
ENSG00000102048	ASB9	1163	269.508	2.40365	0.43647	5.50703	3.64944e-08	1.19494e-06	238.039	1.90887	0.219014	8.71572	2.88923e-18	3.70165e-17
ENSG00000095203	EPB41L4B	1164	7522.64	-1.4928	0.343261	-4.34887	1.3684e-05	0.000219212	6503.45	-1.60259	0.15651	-10.2395	1.31861e-24	2.9177e-23
ENSG00000160932	LY6E	1165	4667.73	2.1658	0.340594	6.35887	2.03245e-10	1.1057e-08	5570.49	1.89002	0.229304	8.24241	1.68772e-16	1.82892e-15
ENSG00000156006	NAT2	1166	423.626	-1.68185	0.356545	-4.71707	2.39268e-06	4.85045e-05	438.242	-2.16359	0.226414	-9.5559	1.22517e-21	2.12008e-20
ENSG00000183549	ACSM5	1167	34.4243	-3.43751	0.817525	-4.20478	2.61338e-05	0.000375368	29.239	-2.71889	0.254314	-10.6911	1.12052e-26	2.88567e-25
ENSG00000188483	IER5L	1168	512.732	2.25153	0.497534	4.52539	6.02856e-06	0.000108842	395.934	1.61778	0.164288	9.8472	7.04779e-23	1.36012e-21
ENSG00000119227	PIGZ	1169	2842.24	-2.28991	0.450789	-5.07979	3.77846e-07	9.56872e-06	2664.28	-2.00686	0.219917	-9.12556	7.13695e-20	1.0465e-18
ENSG00000130518	IQCN	1170	279.962	-3.23296	0.516502	-6.25935	3.86591e-10	1.9641e-08	216.052	-2.05303	0.248131	-8.27401	1.29531e-16	1.42178e-15
ENSG00000117472	TSPAN1	1171	38537.9	-2.08958	0.545034	-3.83386	0.000126148	0.00139666	38659.8	-2.49215	0.203873	-12.224	2.31351e-34	1.07424e-32
ENSG00000166573	GALR1	1172	19.4651	-4.52258	0.941937	-4.80136	1.57589e-06	3.35217e-05	13.3524	-4.29513	0.454774	-9.44456	3.56909e-21	5.91875e-20
ENSG00000235173	HGH1	1173	1665.98	1.53001	0.309999	4.93555	7.99258e-07	1.86292e-05	1404.93	0.999188	0.108045	9.2479	2.28955e-20	3.53656e-19
ENSG00000114859	CLCN2	1174	2451.71	-1.8533	0.281146	-6.59195	4.34075e-11	2.7299e-09	2660	-1.46266	0.179378	-8.15408	3.5186e-16	3.68527e-15
ENSG00000211974	IGHV2-70D	1175	145.311	-5.74164	0.723719	-7.93353	2.13011e-15	2.878e-13	199.763	-2.96722	0.379653	-7.81561	5.46962e-15	5.13547e-14
ENSG00000144868	TMEM108	1176	53.0622	-2.56249	0.583106	-4.39455	1.11001e-05	0.00018393	46.6247	-1.92747	0.191146	-10.0838	6.51838e-24	1.36824e-22
ENSG00000100665	SERPINA4	1177	12.9983	6.10876	1.27633	4.78621	1.69963e-06	3.59671e-05	13.1624	4.68942	0.496468	9.44556	3.53509e-21	5.86554e-20
ENSG00000187556	NANOS3	1178	44.8005	3.16688	0.730978	4.33239	1.47498e-05	0.000232319	46.8176	3.10334	0.302654	10.2538	1.13833e-24	2.52976e-23
ENSG00000204872	NAT8B	1179	69.3939	-4.01775	0.668474	-6.01034	1.85136e-09	8.04328e-08	115.032	-2.95138	0.352119	-8.38175	5.21487e-17	5.96324e-16
ENSG00000105948	TTC26	1180	281.891	1.72293	0.402529	4.28027	1.86668e-05	0.00028282	256.876	1.61955	0.155494	10.4155	2.10591e-25	4.93785e-24
ENSG00000228495	LINC01013	1181	12.7891	-3.86468	0.86854	-4.44963	8.60186e-06	0.000147916	10.6706	-2.76016	0.27715	-9.95907	2.30209e-23	4.62318e-22
ENSG00000104369	JPH1	1182	854.409	1.62009	0.434137	3.73175	0.000190157	0.00196552	839.177	1.71301	0.132313	12.9466	2.45495e-38	1.47808e-36
ENSG00000130713	EXOSC2	1183	1077.87	1.27548	0.315346	4.04468	5.23939e-05	0.000681315	1006.19	1.1631	0.104698	11.1091	1.13305e-28	3.41095e-27
ENSG00000148357	HMCN2	1184	1149.34	-2.69422	0.669951	-4.02152	5.78241e-05	0.000736352	1968.85	-2.34461	0.2094	-11.1968	4.22757e-29	1.32472e-27
ENSG00000280032		1185	30.4907	-2.80713	0.660177	-4.25208	2.11794e-05	0.000313852	30.8091	-2.47236	0.23593	-10.4792	1.07648e-25	2.59559e-24
ENSG00000230234		1186	33.2207	7.34853	1.09811	6.69195	2.20217e-11	1.46752e-09	15.5863	4.92023	0.608966	8.07965	6.4955e-16	6.64201e-15
ENSG00000134755	DSC2	1187	8646.81	-1.57192	0.372933	-4.21502	2.49758e-05	0.000360844	7939.41	-1.74711	0.164776	-10.603	2.88724e-26	7.18784e-25
ENSG00000173208	ABCD2	1188	49.8375	-2.50781	0.553628	-4.52977	5.90469e-06	0.000106841	48.9982	-2.22602	0.227265	-9.79481	1.18517e-22	2.24202e-21
ENSG00000165490	DDIAS	1189	304.466	2.25271	0.505948	4.45246	8.48912e-06	0.000146387	230.758	1.77716	0.179028	9.92669	3.18666e-23	6.3046e-22
ENSG00000211967	IGHV3-53	1190	453.16	-5.68301	0.80878	-7.02664	2.11563e-12	1.73991e-10	675.932	-2.38535	0.299173	-7.97315	1.54686e-15	1.52285e-14
ENSG00000279835		1191	19.9933	-2.95589	0.72157	-4.09647	4.19491e-05	0.000563369	20.646	-4.42609	0.406096	-10.8991	1.16391e-27	3.24856e-26
ENSG00000144191	CNGA3	1192	71.7946	-3.93509	0.950257	-4.14108	3.45672e-05	0.000478877	165.024	-3.88359	0.361411	-10.7456	6.21299e-27	1.63577e-25
ENSG00000128578	STRIP2	1193	135.121	2.14106	0.528349	4.05236	5.07044e-05	0.000662146	195.712	2.4197	0.219265	11.0355	2.57508e-28	7.53016e-27
ENSG00000253616		1194	14.6759	3.4151	0.728885	4.68538	2.79442e-06	5.57751e-05	12.0743	2.89859	0.304652	9.51442	1.82722e-21	3.11787e-20
ENSG00000270864	IGHV3OR16-6	1195	17.5138	-5.22042	1.01127	-5.16226	2.43987e-07	6.48609e-06	30.1618	-3.64806	0.40594	-8.98669	2.54799e-19	3.53649e-18
ENSG00000211962	IGHV1-46	1196	1164.97	-5.39699	0.799775	-6.74814	1.49757e-11	1.02009e-09	1684.08	-2.50351	0.311293	-8.0423	8.81696e-16	8.92353e-15
ENSG00000231185	SPRY4-AS1	1197	13.0894	4.05235	0.841193	4.81738	1.45455e-06	3.132e-05	10.1109	3.02488	0.324222	9.32965	1.06223e-20	1.69283e-19
ENSG00000108375	RNF43	1198	8978.96	2.31028	0.374441	6.16994	6.83148e-10	3.28098e-08	7135.85	1.88544	0.228233	8.26105	1.44397e-16	1.57761e-15
ENSG00000211949	IGHV3-23	1199	3703.65	-5.72624	0.739794	-7.74032	9.91702e-15	1.25056e-12	5179.66	-2.25424	0.289676	-7.78195	7.1413e-15	6.63591e-14
ENSG00000253691	IGKV2OR22-4	1200	51.563	-5.56499	0.916974	-6.06887	1.28816e-09	5.79084e-08	43.0515	-2.72002	0.328206	-8.28753	1.15622e-16	1.28011e-15
ENSG00000251546	IGKV1D-39	1201	29.4069	-5.28796	1.09206	-4.84217	1.28428e-06	2.82221e-05	68.4527	-3.57448	0.385498	-9.27238	1.82036e-20	2.84335e-19
ENSG00000253545	IGHV3-52	1202	26.2625	-5.59667	0.970352	-5.76767	8.03733e-09	3.01737e-07	39.793	-2.65069	0.313359	-8.45897	2.6975e-17	3.17099e-16
ENSG00000101104	PABPC1L	1203	487.513	2.00165	0.433482	4.6176	3.88211e-06	7.4231e-05	703.238	2.52013	0.262683	9.59383	8.48774e-22	1.48807e-20
ENSG00000136295	TTYH3	1204	4731.03	1.3609	0.332952	4.08736	4.36306e-05	0.000582136	5921.56	1.56124	0.143449	10.8836	1.3794e-27	3.82217e-26
ENSG00000165959	CLMN	1205	4131.42	-2.02107	0.406119	-4.97655	6.47265e-07	1.54527e-05	3606.72	-1.33739	0.14636	-9.13766	6.38184e-20	9.39375e-19
ENSG00000165480	SKA3	1206	708.262	1.98656	0.51932	3.82531	0.000130605	0.00143695	575.2	1.90093	0.157426	12.0751	1.43004e-33	6.25178e-32
ENSG00000256643	LINC02441	1207	170.975	-3.17094	0.687742	-4.61065	4.01415e-06	7.62813e-05	211.831	-2.83725	0.29558	-9.59895	8.07634e-22	1.42082e-20
ENSG00000110975	SYT10	1208	14.0529	-3.45263	0.858581	-4.02132	5.78726e-05	0.00073641	11.8385	-4.03711	0.363382	-11.1098	1.12398e-28	3.38698e-27
ENSG00000152779	SLC16A12	1209	16.7925	-3.30177	0.769715	-4.28959	1.79001e-05	0.000273224	14.319	-2.80141	0.273028	-10.2606	1.06097e-24	2.36469e-23
ENSG00000253936	IGHV3-63	1210	28.184	-5.01714	0.905284	-5.54206	2.98928e-08	9.99401e-07	38.9871	-2.55077	0.297142	-8.58437	9.13385e-18	1.11609e-16
ENSG00000225731	PDE9A-AS1	1211	64.8536	-5.46122	0.931643	-5.86192	4.57537e-09	1.82333e-07	25.327	-2.73612	0.326343	-8.38418	5.10826e-17	5.85225e-16
ENSG00000100628	ASB2	1212	844.532	-2.67923	0.689623	-3.88507	0.000102301	0.00118156	743.681	-2.62146	0.224553	-11.6741	1.72789e-31	6.46556e-30
ENSG00000186204	CYP4F12	1213	1454.33	-2.32269	0.376262	-6.17308	6.69717e-10	3.22277e-08	1553.52	-1.49044	0.181115	-8.22923	1.88423e-16	2.03039e-15
ENSG00000240671	IGKV1-8	1214	152.606	-5.70701	0.791051	-7.21447	5.41462e-13	5.08189e-11	245.698	-2.53983	0.324099	-7.83659	4.62947e-15	4.38291e-14
ENSG00000171004	HS6ST2	1215	732.157	4.20006	0.756629	5.55102	2.84006e-08	9.54969e-07	403.258	2.9618	0.346486	8.54811	1.25117e-17	1.51495e-16
ENSG00000211829	TRDC	1216	50.5012	-2.55812	0.51494	-4.96781	6.77141e-07	1.60878e-05	90.2042	-2.58298	0.283291	-9.11773	7.67124e-20	1.12056e-18
ENSG00000046653	GPM6B	1217	388.263	-2.40832	0.662361	-3.63597	0.000276939	0.00268531	415.596	-2.57478	0.191132	-13.4712	2.31002e-41	1.73938e-39
ENSG00000100307	CBX7	1218	1870.16	-1.68633	0.456786	-3.69173	0.000222735	0.00223956	1552.95	-1.72612	0.133095	-12.9691	1.83171e-38	1.11378e-36
ENSG00000259680	IGHV3OR16-17	1219	23.3696	-6.29147	1.19667	-5.25747	1.4605e-07	4.11383e-06	44.6229	-2.86191	0.325733	-8.78606	1.54901e-18	2.02955e-17
ENSG00000048162	NOP16	1220	1170.51	1.37376	0.32116	4.2775	1.89002e-05	0.00028618	1098.43	1.10688	0.108086	10.2407	1.30224e-24	2.88355e-23
ENSG00000206069	TMEM211	1221	208.672	4.13081	0.879869	4.6948	2.66866e-06	5.33516e-05	76.0998	3.14184	0.33291	9.43751	3.81731e-21	6.31669e-20
ENSG00000105173	CCNE1	1222	357.058	1.72394	0.383773	4.4921	7.05256e-06	0.000124953	358.947	1.42791	0.146589	9.74089	2.01775e-22	3.73631e-21
ENSG00000211640	IGLV6-57	1223	1111.36	-5.10767	0.680554	-7.50517	6.13484e-14	6.91999e-12	2190.51	-2.38427	0.307305	-7.75864	8.58433e-15	7.90254e-14
ENSG00000180155	LYNX1	1224	415.143	-2.94698	0.735438	-4.0071	6.14682e-05	0.000774733	376.335	-2.45129	0.221092	-11.0872	1.44732e-28	4.31885e-27
ENSG00000181104	F2R	1225	1236.72	1.45487	0.284031	5.12222	3.01966e-07	7.86706e-06	1403.15	1.1003	0.123294	8.92424	4.48764e-19	6.11236e-18
ENSG00000222041	CYTOR	1226	194.993	1.77633	0.347845	5.10668	3.27865e-07	8.46869e-06	234.738	1.26784	0.141911	8.93405	4.10679e-19	5.61109e-18
ENSG00000130226	DPP6	1227	351.14	-6.15346	1.72915	-3.55867	0.000372739	0.00340984	244.57	-5.38786	0.374989	-14.368	8.21148e-47	9.08481e-45
ENSG00000155265	GOLGA7B	1228	242.227	2.45654	0.458671	5.35577	8.51906e-08	2.54228e-06	257.566	2.03193	0.234399	8.66869	4.37118e-18	5.49688e-17
ENSG00000211663	IGLV3-19	1229	1771.09	-4.72644	0.779728	-6.06165	1.34733e-09	6.03477e-08	3598.08	-2.5709	0.31209	-8.23771	1.75545e-16	1.89829e-15
ENSG00000179639	FCER1A	1230	96.7063	-2.75722	0.663454	-4.15586	3.24066e-05	0.00045458	75.9216	-2.55217	0.242197	-10.5376	5.7957e-26	1.41413e-24
ENSG00000100014	SPECC1L	1231	1728.17	-1.36429	0.293879	-4.64233	3.44498e-06	6.68604e-05	1552.32	-1.04249	0.110154	-9.46392	2.96598e-21	4.96425e-20
ENSG00000099194	SCD	1232	13318.3	2.38663	0.605852	3.9393	8.17193e-05	0.000982306	10663.5	2.41164	0.214009	11.2689	1.86938e-29	6.0241e-28
ENSG00000164236	ANKRD33B	1233	144.032	-2.54976	0.537587	-4.74298	2.10601e-06	4.33724e-05	136.451	-1.8328	0.196877	-9.30935	1.28619e-20	2.02968e-19
ENSG00000108018	SORCS1	1234	181.074	-3.06978	0.872036	-3.52025	0.000431145	0.00385382	163.462	-4.68281	0.316497	-14.7957	1.56052e-49	2.08837e-47
ENSG00000122861	PLAU	1235	1508.3	1.51311	0.398766	3.79449	0.000147949	0.00159704	1852.39	2.1379	0.177708	12.0304	2.45998e-33	1.06032e-31
ENSG00000241755	IGKV1-9	1236	1271.1	-5.29216	0.81249	-6.51351	7.34139e-11	4.40304e-09	1912.66	-2.50689	0.312861	-8.01277	1.12154e-15	1.12286e-14
ENSG00000116455	WDR77	1237	1809.88	1.66444	0.374003	4.45033	8.57399e-06	0.000147747	1693.26	1.31958	0.135169	9.76248	1.63111e-22	3.05357e-21
ENSG00000153253	SCN3A	1238	66.754	-2.07547	0.543086	-3.82162	0.000132578	0.0014554	63.8804	-2.60691	0.219392	-11.8824	1.46071e-32	5.9528e-31
ENSG00000166257	SCN3B	1239	80.8553	-2.2893	0.593671	-3.85618	0.000115173	0.0013021	56.0586	-2.56537	0.220023	-11.6596	2.05092e-31	7.62774e-30
ENSG00000169218	RSPO1	1240	28.3256	-5.16621	1.04192	-4.95836	7.10899e-07	1.67443e-05	26.219	-2.45704	0.270879	-9.07062	1.18345e-19	1.69319e-18
ENSG00000211670	IGLV3-9	1241	229.687	-5.34102	0.779625	-6.85075	7.34639e-12	5.32024e-10	791.305	-2.42952	0.307529	-7.90014	2.78584e-15	2.68559e-14
ENSG00000171992	SYNPO	1242	4926.62	-1.65599	0.407426	-4.06452	4.81321e-05	0.000634621	5537.15	-1.85313	0.171872	-10.7821	4.18346e-27	1.11097e-25
ENSG00000170075	GPR37L1	1243	171.535	-1.739	0.338265	-5.14095	2.73347e-07	7.21708e-06	188.807	-1.8118	0.205294	-8.82538	1.09086e-18	1.44784e-17
ENSG00000144485	HES6	1244	1921.19	1.99438	0.358303	5.56618	2.60388e-08	8.81946e-07	2138.87	1.71804	0.203075	8.46013	2.67088e-17	3.1421e-16
ENSG00000188848	BEND4	1245	21.8065	-3.65329	0.73964	-4.93928	7.84127e-07	1.8346e-05	29.4671	-2.84599	0.313974	-9.0644	1.25288e-19	1.78585e-18
ENSG00000239605	STPG4	1246	13.875	3.12094	0.871348	3.58174	0.000341318	0.00317016	33.696	4.6533	0.337689	13.7798	3.37153e-43	2.97764e-41
ENSG00000205420	KRT6A	1247	25.3889	7.36687	1.07833	6.83172	8.39022e-12	5.98016e-10	110.191	5.5067	0.697132	7.89908	2.80978e-15	2.70612e-14
ENSG00000141447	OSBPL1A	1248	1522.98	-1.82849	0.457003	-4.00105	6.30618e-05	0.000792381	1547.43	-1.49705	0.136175	-10.9936	4.1032e-28	1.18183e-26
ENSG00000158458	NRG2	1249	37.4112	-3.75766	0.994723	-3.7776	0.000158349	0.00168782	30.6251	-3.41812	0.283543	-12.055	1.82466e-33	7.94297e-32
ENSG00000211957	IGHV3-35	1250	35.4706	-4.99617	0.971861	-5.14082	2.73539e-07	7.21708e-06	57.0634	-2.78751	0.316679	-8.80232	1.34021e-18	1.76199e-17
ENSG00000167323	STIM1	1251	3434.28	-1.31145	0.305596	-4.29145	1.7751e-05	0.000271285	3262.26	-1.03107	0.102338	-10.0751	7.11939e-24	1.48827e-22
ENSG00000162063	CCNF	1252	963.32	1.32997	0.345999	3.84384	0.000121123	0.00135444	1062.41	1.66688	0.142989	11.6574	2.104e-31	7.80619e-30
ENSG00000106483	SFRP4	1253	1294.25	3.86687	0.656231	5.89254	3.80301e-09	1.54063e-07	1218.29	2.64665	0.320612	8.255	1.51898e-16	1.65602e-15
ENSG00000176894	PXMP2	1254	1256.04	-1.65714	0.458337	-3.61554	0.000299724	0.00285667	1120.35	-1.63273	0.122428	-13.3362	1.42493e-40	1.00851e-38
ENSG00000127588	GNG13	1255	45.4371	-3.07861	0.687943	-4.4751	7.63766e-06	0.000133578	43.5692	-3.29682	0.341694	-9.64847	4.98928e-22	8.95732e-21
ENSG00000116574	RHOU	1256	2567.81	-1.3448	0.271491	-4.9534	7.2927e-07	1.71441e-05	2405.44	-1.49203	0.165564	-9.01182	2.02671e-19	2.84351e-18
ENSG00000107295	SH3GL2	1257	24.9843	-3.11831	0.685215	-4.55084	5.34318e-06	9.80513e-05	24.3415	-3.17725	0.33363	-9.52327	1.67811e-21	2.86823e-20
ENSG00000164442	CITED2	1258	2224.42	-1.54432	0.42701	-3.6166	0.000298503	0.00284945	2363.89	-1.64823	0.123726	-13.3216	1.73411e-40	1.21056e-38
ENSG00000233760		1259	15.0282	-3.58919	0.876059	-4.09697	4.18589e-05	0.000562464	12.899	-3.39894	0.32022	-10.6144	2.5546e-26	6.40658e-25
ENSG00000164935	DCSTAMP	1260	24.1459	6.83133	1.07644	6.34622	2.20673e-10	1.18999e-08	9.94861	3.57026	0.444734	8.02784	9.92018e-16	9.97748e-15
ENSG00000227258	SMIM2-AS1	1261	274.669	-2.31564	0.300344	-7.70997	1.25847e-14	1.55507e-12	294.097	-2.10773	0.276685	-7.61779	2.58058e-14	2.27515e-13
ENSG00000138944	SHISAL1	1262	484.259	-2.92763	0.743804	-3.93602	8.2844e-05	0.000992756	439.159	-2.58774	0.231837	-11.1619	6.2639e-29	1.93317e-27
ENSG00000130731	METTL26	1263	2113.5	1.53832	0.30974	4.9665	6.81713e-07	1.61808e-05	2018.88	1.23064	0.137274	8.96482	3.10788e-19	4.29802e-18
ENSG00000148798	INA	1264	93.0567	-2.69939	0.770317	-3.50426	0.000457883	0.00405012	68.4702	-3.7415	0.255747	-14.6297	1.81552e-48	2.25257e-46
ENSG00000144426	NBEAL1	1265	680.839	-1.6467	0.356141	-4.62373	3.76907e-06	7.24075e-05	712.652	-1.66608	0.177618	-9.38012	6.58954e-21	1.06848e-19
ENSG00000133740	E2F5	1266	589.125	1.83043	0.335357	5.45815	4.8112e-08	1.52225e-06	456.329	1.11822	0.131728	8.48885	2.08695e-17	2.47702e-16
ENSG00000144847	IGSF11	1267	24.1221	-3.37106	0.864342	-3.90015	9.61351e-05	0.00112302	26.4362	-4.11337	0.364443	-11.2867	1.52611e-29	4.96489e-28
ENSG00000165689	ENTR1	1268	1692.64	1.28433	0.35837	3.58381	0.000338622	0.0031481	1516.97	1.12045	0.0824282	13.593	4.40446e-42	3.51837e-40
ENSG00000108106	UBE2S	1269	867.284	1.43302	0.375537	3.81593	0.000135673	0.00148408	1054.4	1.7181	0.146117	11.7584	6.39143e-32	2.4607e-30
ENSG00000185760	KCNQ5	1270	27.9978	-2.89391	0.726591	-3.98286	6.80899e-05	0.000843916	25.3623	-3.20615	0.292618	-10.9568	6.16569e-28	1.76263e-26
ENSG00000124731	TREM1	1271	110.235	2.83857	0.665456	4.26561	1.99358e-05	0.000298916	109.888	2.81659	0.279149	10.0899	6.12302e-24	1.28789e-22
ENSG00000134815	DHX34	1272	1082.28	1.15096	0.274643	4.19073	2.78054e-05	0.000397983	1163.78	1.28798	0.125358	10.2744	9.1918e-25	2.05465e-23
ENSG00000137767	SQOR	1273	6502.13	-1.30626	0.358428	-3.64442	0.000267995	0.00261197	6773.28	-1.60113	0.123727	-12.9408	2.64825e-38	1.58512e-36
ENSG00000241158	ADAMTS9-AS1	1274	104.039	-3.35421	0.826195	-4.05983	4.91079e-05	0.000645066	103.731	-3.67836	0.344162	-10.6879	1.15982e-26	2.97937e-25
ENSG00000180817	PPA1	1275	9434.11	1.64135	0.30308	5.41555	6.11003e-08	1.89465e-06	9148.91	0.992888	0.116728	8.50597	1.80082e-17	2.14739e-16
ENSG00000135063	FAM189A2	1276	153.647	-2.12989	0.581057	-3.66554	0.000246814	0.00244345	109.39	-2.5628	0.200913	-12.7558	2.89547e-37	1.60461e-35
ENSG00000185774	KCNIP4	1277	176.11	-1.86914	0.469735	-3.97914	6.91652e-05	0.00085466	140.477	-2.18813	0.199714	-10.9563	6.19634e-28	1.76974e-26
ENSG00000087116	ADAMTS2	1278	1012.99	1.81655	0.470062	3.86449	0.000111323	0.00126674	1398.37	2.51792	0.220522	11.418	3.3983e-30	1.16493e-28
ENSG00000157823	AP3S2	1279	1742.37	-1.02694	0.280986	-3.65479	0.000257391	0.00252765	1563.21	-1.24006	0.0966364	-12.8322	1.08239e-37	6.1656e-36
ENSG00000183960	KCNH8	1280	153.545	2.42662	0.522451	4.64469	3.40585e-06	6.62579e-05	121.734	2.1684	0.23285	9.31243	1.24941e-20	1.97571e-19
ENSG00000154920	EME1	1281	126.532	1.51276	0.408719	3.70122	0.000214568	0.00217667	124.742	1.72016	0.138504	12.4196	2.04675e-35	1.00039e-33
ENSG00000108370	RGS9	1282	107.018	-2.4021	0.632528	-3.79763	0.000146089	0.00158182	103.344	-2.19782	0.186965	-11.7553	6.63325e-32	2.5506e-30
ENSG00000243832	LINC02000	1283	7.73436	-5.19925	1.27678	-4.07215	4.65818e-05	0.000617491	11.3048	-4.22749	0.399608	-10.5791	3.72562e-26	9.22255e-25
ENSG00000112818	MEP1A	1284	12368.9	-2.08363	0.464295	-4.48772	7.19903e-06	0.000127264	14475.8	-2.44215	0.256021	-9.53886	1.44415e-21	2.4808e-20
ENSG00000130305	NSUN5	1285	1295.53	1.10137	0.278194	3.95901	7.52603e-05	0.000917263	1331.78	1.01248	0.092182	10.9835	4.58729e-28	1.31878e-26
ENSG00000196620	UGT2B15	1286	932.87	-3.6966	0.714856	-5.17111	2.32713e-07	6.24037e-06	904.117	-2.80495	0.32368	-8.66582	4.48262e-18	5.63472e-17
ENSG00000145293	ENOPH1	1287	1837.82	1.29487	0.318691	4.06309	4.84278e-05	0.000637494	1781.72	1.04243	0.0983182	10.6026	2.89802e-26	7.20881e-25
ENSG00000125630	POLR1B	1288	1366.26	1.47635	0.343521	4.2977	1.72577e-05	0.000264903	1247.98	1.10685	0.11135	9.94029	2.78013e-23	5.54325e-22
ENSG00000211959	IGHV4-39	1289	3046.82	-5.97225	0.732303	-8.15545	3.47892e-16	5.34666e-14	4617.24	-2.39805	0.320455	-7.48326	7.25005e-14	6.12248e-13
ENSG00000181374	CCL13	1290	223.887	-3.24632	0.713976	-4.54682	5.44635e-06	9.96471e-05	349.224	-2.38476	0.253056	-9.42384	4.34902e-21	7.15022e-20
ENSG00000132872	SYT4	1291	68.7366	-3.22828	0.896731	-3.60006	0.000318149	0.00299135	41.5407	-4.60384	0.348807	-13.1988	8.91252e-40	5.91197e-38
ENSG00000272463		1292	124.03	-2.2958	0.621885	-3.69169	0.000222772	0.00223956	86.1067	-2.18789	0.176594	-12.3894	2.98383e-35	1.44459e-33
ENSG00000124440	HIF3A	1293	289.746	-3.71657	0.69265	-5.36573	8.06237e-08	2.42068e-06	282.781	-2.60291	0.307389	-8.4678	2.50062e-17	2.9486e-16
ENSG00000104921	FCER2	1294	71.3371	-5.32634	0.918225	-5.80069	6.60436e-09	2.54149e-07	112.771	-2.96826	0.361926	-8.20129	2.37818e-16	2.53766e-15
ENSG00000164161	HHIP	1295	393.49	-3.15538	0.593321	-5.31817	1.04816e-07	3.06835e-06	356.239	-2.14706	0.252975	-8.48726	2.11575e-17	2.50925e-16
ENSG00000125485	DDX31	1296	682.982	1.18586	0.344796	3.4393	0.000583221	0.00494872	641.719	1.12478	0.073904	15.2195	2.62557e-52	4.16528e-50
ENSG00000246334	PRR7-AS1	1297	27.2759	2.53175	0.610594	4.14637	3.37793e-05	0.00046955	22.0119	2.41125	0.235386	10.2438	1.26166e-24	2.79773e-23
ENSG00000181234	TMEM132C	1298	70.2653	-5.51244	0.947392	-5.81854	5.93621e-09	2.30967e-07	71.7485	-2.71109	0.331115	-8.18778	2.66094e-16	2.81975e-15
ENSG00000103353	UBFD1	1299	2441.15	1.10638	0.266324	4.15427	3.26334e-05	0.000456719	1995.07	0.703826	0.0689012	10.215	1.69865e-24	3.70774e-23
ENSG00000090530	P3H2	1300	798.891	-1.87974	0.448895	-4.18748	2.82069e-05	0.000402558	1060.36	-2.35839	0.233018	-10.1211	4.4556e-24	9.47581e-23
ENSG00000163683	SMIM14	1301	6395.76	-1.39926	0.378974	-3.69223	0.000222297	0.00223845	5627.35	-1.97007	0.161372	-12.2082	2.80894e-34	1.28482e-32
ENSG00000131650	KREMEN2	1302	70.1585	2.3451	0.531033	4.41612	1.0049e-05	0.000168787	70.7119	2.1201	0.221306	9.57996	9.70834e-22	1.69431e-20
ENSG00000183230	CTNNA3	1303	68.998	-3.08872	0.778176	-3.96918	7.21202e-05	0.000884066	86.1212	-3.6239	0.334547	-10.8323	2.42063e-27	6.54744e-26
ENSG00000179041	RRS1	1304	1390.31	1.43672	0.356195	4.03351	5.49487e-05	0.000706943	1233.35	1.11871	0.10557	10.5968	3.08384e-26	7.65243e-25
ENSG00000135423	GLS2	1305	38.447	2.44582	0.64158	3.81218	0.000137747	0.00150341	26.4686	2.38573	0.208386	11.4486	2.39055e-30	8.33455e-29
ENSG00000241224	C3orf85	1306	222.132	-2.37025	0.46293	-5.12011	3.05365e-07	7.94595e-06	296.604	-2.51777	0.291796	-8.62854	6.21414e-18	7.69449e-17
ENSG00000146122	DAAM2	1307	936.704	-1.93307	0.514254	-3.75898	0.000170606	0.00179512	746.664	-1.84644	0.15701	-11.76	6.27059e-32	2.41721e-30
ENSG00000181610	MRPS23	1308	2014.16	1.62708	0.296149	5.49413	3.9264e-08	1.2704e-06	1528.13	0.921463	0.110954	8.3049	9.99059e-17	1.11254e-15
ENSG00000211655	IGLV1-36	1309	128.119	-5.47358	0.788142	-6.94492	3.78687e-12	2.96365e-10	217.787	-2.32323	0.304401	-7.63214	2.30891e-14	2.04505e-13
ENSG00000213606	AKR1B10P1	1310	16.0688	-4.12251	0.809257	-5.09419	3.50234e-07	8.95245e-06	18.8418	-3.11218	0.360168	-8.64091	5.57649e-18	6.91891e-17
ENSG00000132185	FCRLA	1311	105.702	-4.69888	0.868973	-5.4074	6.3946e-08	1.97047e-06	147.05	-2.86344	0.342529	-8.35971	6.28733e-17	7.1258e-16
ENSG00000243955	GSTA1	1312	144.406	-3.20942	0.539985	-5.94354	2.78928e-09	1.16976e-07	781.758	-2.74947	0.341516	-8.05079	8.22592e-16	8.34188e-15
ENSG00000141052	MYOCD	1313	801.055	-2.64843	0.707274	-3.74456	0.000180713	0.00188134	740.805	-3.01207	0.255338	-11.7964	4.07184e-32	1.59165e-30
ENSG00000135763	URB2	1314	755.191	1.42749	0.351413	4.06215	4.86235e-05	0.000639386	811.287	1.30885	0.125709	10.4118	2.19007e-25	5.12734e-24
ENSG00000138029	HADHB	1315	6602.98	-0.954562	0.281425	-3.39188	0.000694138	0.00567071	6239.28	-1.04053	0.0645828	-16.1116	2.11547e-58	5.10478e-56
ENSG00000117122	MFAP2	1316	498.526	2.4379	0.576006	4.23242	2.31193e-05	0.000337911	629.814	2.39397	0.240365	9.95973	2.28692e-23	4.59574e-22
ENSG00000170381	SEMA3E	1317	148.59	-2.92029	0.826728	-3.53234	0.000411892	0.00371413	125.631	-4.83602	0.3596	-13.4483	3.14844e-41	2.34192e-39
ENSG00000169224	GCSAML	1318	32.3017	-2.9788	0.711477	-4.18679	2.8293e-05	0.000403552	28.1374	-2.30995	0.230501	-10.0214	1.22739e-23	2.52786e-22
ENSG00000090402	SI	1319	2860.95	-5.22404	0.868435	-6.01547	1.79366e-09	7.84806e-08	3215.6	-2.99421	0.374218	-8.00125	1.23166e-15	1.2259e-14
ENSG00000170476	MZB1	1320	859.433	-4.19814	0.585186	-7.17403	7.2824e-13	6.55949e-11	1648.48	-2.07254	0.275118	-7.53328	4.94807e-14	4.24996e-13
ENSG00000259337	IGHV1OR15-2	1321	49.1946	-5.38854	0.933359	-5.77327	7.77466e-09	2.95029e-07	72.0955	-2.58193	0.317554	-8.13068	4.26894e-16	4.44231e-15
ENSG00000154645	CHODL	1322	102.976	-2.92154	0.709269	-4.11908	3.80389e-05	0.000518214	65.1218	-3.09493	0.304104	-10.1772	2.50619e-24	5.44329e-23
ENSG00000101049	SGK2	1323	2130.49	-2.09788	0.329078	-6.37502	1.82935e-10	1.01315e-08	1978.78	-2.05782	0.263631	-7.80571	5.91697e-15	5.53853e-14
ENSG00000138152	BTBD16	1324	18.9365	2.49853	0.659557	3.78819	0.000151746	0.00163016	21.8395	3.11159	0.271819	11.4473	2.42644e-30	8.45007e-29
ENSG00000197943	PLCG2	1325	873.421	-2.1232	0.482401	-4.40131	1.07599e-05	0.000178895	957.659	-1.82196	0.191288	-9.52473	1.65475e-21	2.82988e-20
ENSG00000173113	TRMT112	1326	3970.09	1.36451	0.255526	5.34002	9.2936e-08	2.75337e-06	3533.91	1.04327	0.124587	8.37382	5.57797e-17	6.35946e-16
ENSG00000232216	IGHV3-43	1327	188.655	-5.66324	0.857584	-6.60371	4.00982e-11	2.53474e-09	252.446	-2.3652	0.306482	-7.71725	1.18867e-14	1.08191e-13
ENSG00000172403	SYNPO2	1328	14299.9	-3.07846	0.814131	-3.78128	0.000156023	0.00166664	12079.4	-3.62719	0.315351	-11.5021	1.28805e-30	4.54766e-29
ENSG00000136573	BLK	1329	95.6669	-4.88224	0.826347	-5.90822	3.45833e-09	1.4197e-07	123.381	-2.62411	0.326502	-8.03704	9.20356e-16	9.29945e-15
ENSG00000181092	ADIPOQ	1330	500.712	-7.61714	1.79307	-4.24809	2.15598e-05	0.000317648	226.366	-6.12109	0.618326	-9.89946	4.18515e-23	8.20065e-22
ENSG00000172349	IL16	1331	688.307	-2.33342	0.483484	-4.82627	1.39112e-06	3.02189e-05	721.507	-1.65869	0.186252	-8.90563	5.3083e-19	7.20452e-18
ENSG00000076641	PAG1	1332	2322.36	-1.95942	0.471645	-4.15444	3.26084e-05	0.000456719	2326.79	-1.80675	0.179549	-10.0627	8.07593e-24	1.68249e-22
ENSG00000100292	HMOX1	1333	2295.27	-1.7618	0.34117	-5.16401	2.41721e-07	6.43282e-06	2344.38	-1.71993	0.2019	-8.51871	1.61337e-17	1.93139e-16
ENSG00000156030	MIDEAS	1334	2393.35	-1.35744	0.278503	-4.87407	1.09324e-06	2.44835e-05	2461.74	-1.07108	0.12148	-8.81686	1.17718e-18	1.55968e-17
ENSG00000211946	IGHV3-20	1335	110.222	-4.29472	0.705777	-6.08509	1.16424e-09	5.3016e-08	117.433	-2.40366	0.302496	-7.9461	1.92478e-15	1.88216e-14
ENSG00000211645	IGLV1-50	1336	23.4622	-5.52924	1.09628	-5.04362	4.56811e-07	1.12894e-05	50.2378	-3.01321	0.349589	-8.61931	6.73561e-18	8.32672e-17
ENSG00000162723	SLAMF9	1337	12.1482	4.58604	0.947386	4.84072	1.29368e-06	2.84032e-05	10.7142	3.3536	0.378735	8.85473	8.38839e-19	1.12209e-17
ENSG00000223749	MIR503HG	1338	35.9723	3.65356	0.736243	4.96244	6.96148e-07	1.64283e-05	27.0043	2.39141	0.275431	8.68241	3.87465e-18	4.90469e-17
ENSG00000176490	DIRAS1	1339	85.7229	-2.59043	0.713712	-3.62953	0.000283943	0.0027381	73.736	-2.71902	0.219415	-12.3921	2.88311e-35	1.39804e-33
ENSG00000178776	C5orf46	1340	8.09695	6.44857	1.32993	4.84881	1.24207e-06	2.74415e-05	13.5438	5.06849	0.575114	8.81301	1.21831e-18	1.61141e-17
ENSG00000160813	PPP1R35	1341	662.891	1.15322	0.283599	4.06637	4.77505e-05	0.000630265	737.925	1.20951	0.117866	10.2617	1.04817e-24	2.33956e-23
ENSG00000124507	PACSIN1	1342	40.8668	-2.62166	0.657165	-3.98935	6.62534e-05	0.00082465	40.993	-2.10376	0.199197	-10.5612	4.50789e-26	1.10785e-24
ENSG00000102977	ACD	1343	950.076	1.23885	0.301323	4.11136	3.9333e-05	0.000533186	883.757	1.13113	0.111604	10.1352	3.85496e-24	8.24419e-23
ENSG00000078549	ADCYAP1R1	1344	120.835	-5.43745	1.59547	-3.40806	0.000654263	0.00539877	106.867	-4.34406	0.288262	-15.0698	2.55801e-51	3.84278e-49
ENSG00000168621	GDNF	1345	120.498	-2.39105	0.556228	-4.29869	1.71814e-05	0.000264057	101.208	-2.17666	0.224601	-9.69121	3.286e-22	5.99422e-21
ENSG00000184730	APOBR	1346	5272.97	-2.37471	0.466805	-5.08716	3.63468e-07	9.24268e-06	4406.41	-1.99811	0.234007	-8.53868	1.35767e-17	1.63679e-16
ENSG00000103037	SETD6	1347	495.357	1.07557	0.267971	4.01374	5.97644e-05	0.000756698	491.091	1.0416	0.0996853	10.4489	1.48277e-25	3.52255e-24
ENSG00000105755	ETHE1	1348	10987.1	-1.5322	0.377751	-4.0561	4.98985e-05	0.000653009	11604.9	-1.62511	0.158131	-10.2769	8.95278e-25	2.00268e-23
ENSG00000161179	YDJC	1349	1220.14	1.32639	0.305306	4.34447	1.39615e-05	0.000222353	1244.38	1.24109	0.129733	9.56654	1.10542e-21	1.91936e-20
ENSG00000140450	ARRDC4	1350	2281.96	-1.46785	0.407093	-3.60568	0.000311339	0.00293777	2285.07	-1.68897	0.133893	-12.6144	1.75956e-36	9.13958e-35
ENSG00000214357	NEURL1B	1351	4818.56	-1.75467	0.386121	-4.54436	5.51028e-06	0.000100592	4248.08	-1.37151	0.148912	-9.21016	3.25632e-20	4.95252e-19
ENSG00000148734	NPFFR1	1352	93.3751	2.72521	0.674731	4.03896	5.36887e-05	0.000695577	70.7406	2.67893	0.259297	10.3315	5.07436e-25	1.15021e-23
ENSG00000211955	IGHV3-33	1353	906.225	-5.32684	0.873589	-6.09765	1.07637e-09	4.96582e-08	1139.92	-2.31555	0.294042	-7.8749	3.41008e-15	3.26273e-14
ENSG00000169252	ADRB2	1354	76.9055	-2.41439	0.609855	-3.95896	7.5276e-05	0.000917263	72.3748	-2.09693	0.197218	-10.6326	2.10256e-26	5.29893e-25
ENSG00000253883	IGHV3-19	1355	24.4042	-3.96847	0.843889	-4.70259	2.5688e-06	5.16954e-05	45.6922	-2.50673	0.278494	-9.00103	2.23602e-19	3.12472e-18
ENSG00000184012	TMPRSS2	1356	14231.4	-1.68109	0.363188	-4.6287	3.67974e-06	7.08572e-05	14214.6	-1.456	0.160042	-9.0976	9.23509e-20	1.33752e-18
ENSG00000156299	TIAM1	1357	264.025	-2.10009	0.450093	-4.66591	3.07251e-06	6.04907e-05	244.382	-1.64945	0.182575	-9.03439	1.64917e-19	2.33227e-18
ENSG00000163734	CXCL3	1358	1160.11	2.51014	0.583601	4.30112	1.69936e-05	0.000261497	885.594	2.65442	0.275367	9.63958	5.44093e-22	9.74534e-21
ENSG00000198961	PJA2	1359	5215.57	-1.12014	0.310373	-3.60901	0.000307371	0.0029115	4622.65	-1.43364	0.115385	-12.4248	1.91598e-35	9.4249e-34
ENSG00000169554	ZEB2	1360	1431.95	-1.73973	0.398607	-4.36453	1.27397e-05	0.000205288	1367.43	-1.53842	0.162042	-9.49395	2.22434e-21	3.76822e-20
ENSG00000188783	PRELP	1361	2727.66	-2.91286	0.830125	-3.50894	0.000449892	0.00399237	2206.48	-3.17451	0.239019	-13.2814	2.96728e-40	2.05271e-38
ENSG00000146966	DENND2A	1362	595.987	-1.89701	0.446045	-4.25296	2.10964e-05	0.000313262	592.723	-1.48728	0.152646	-9.74335	1.96943e-22	3.65034e-21
ENSG00000115946	PNO1	1363	1183.94	1.57735	0.354676	4.44729	8.69601e-06	0.000149118	966.609	1.00868	0.108457	9.30023	1.40144e-20	2.20815e-19
ENSG00000141582	CBX4	1364	1207.97	1.34492	0.384388	3.49887	0.000467234	0.00411802	1163.92	1.49643	0.112032	13.3571	1.07711e-40	7.67651e-39
ENSG00000223648	IGHV3-64	1365	159.476	-5.50354	0.876208	-6.28109	3.36216e-10	1.72961e-08	252.646	-2.86868	0.370192	-7.74917	9.24963e-15	8.50223e-14
ENSG00000182107	TMEM30B	1366	4111.71	-1.36574	0.295423	-4.62301	3.78203e-06	7.2543e-05	3914.58	-1.14276	0.126002	-9.0694	1.19675e-19	1.71062e-18
ENSG00000132704	FCRL2	1367	68.2998	-4.85629	0.859455	-5.65043	1.60043e-08	5.64628e-07	107.768	-2.53567	0.313758	-8.08161	6.39153e-16	6.53788e-15
ENSG00000196584	XRCC2	1368	203.323	1.82948	0.48401	3.77985	0.000156925	0.00167337	218.99	1.97234	0.17468	11.2912	1.45052e-29	4.73403e-28
ENSG00000170835	CEL	1369	338.964	4.12738	0.748083	5.51727	3.44299e-08	1.13338e-06	2324.34	3.72109	0.455565	8.16807	3.13371e-16	3.2968e-15
ENSG00000226777	FAM30A	1370	149.891	-5.74788	0.869518	-6.61042	3.83238e-11	2.43596e-09	214.78	-2.27661	0.300176	-7.58424	3.34438e-14	2.91917e-13
ENSG00000233695	GAS6-AS1	1371	334.801	3.14061	0.75924	4.13652	3.52613e-05	0.000486029	415.791	2.77266	0.278039	9.9722	2.01703e-23	4.06939e-22
ENSG00000124942	AHNAK	1372	36395.9	-1.97403	0.379743	-5.19834	2.01076e-07	5.46954e-06	38289.1	-1.74686	0.208785	-8.36677	5.92203e-17	6.73419e-16
ENSG00000235863	B3GALT4	1373	814.749	-1.36045	0.381664	-3.56453	0.000364508	0.003342	819.909	-1.51574	0.118832	-12.7553	2.91323e-37	1.61153e-35
ENSG00000267272	LINC01140	1374	31.1867	-2.46934	0.637091	-3.87596	0.000106206	0.00121753	31.1444	-2.08334	0.191582	-10.8744	1.52677e-27	4.19636e-26
ENSG00000128487	SPECC1	1375	1930.24	-1.24707	0.292666	-4.26108	2.03442e-05	0.000304112	1799.44	-1.31276	0.135497	-9.68846	3.3758e-22	6.1507e-21
ENSG00000272221		1376	74.6105	-1.95004	0.421803	-4.62311	3.78029e-06	7.2543e-05	90.2989	-1.26485	0.13977	-9.04949	1.43641e-19	2.03986e-18
ENSG00000101146	RAE1	1377	2133.25	1.50666	0.378886	3.97654	6.99246e-05	0.000861878	1787.89	1.16313	0.111223	10.4577	1.35106e-25	3.22216e-24
ENSG00000254973		1378	19.9691	2.54122	0.653542	3.88838	0.000100916	0.00116888	12.0702	2.30004	0.213018	10.7974	3.54157e-27	9.45426e-26
ENSG00000137273	FOXF2	1379	782.956	-2.37451	0.58863	-4.03397	5.48428e-05	0.000706806	596.596	-2.13836	0.209018	-10.2305	1.44742e-24	3.18661e-23
ENSG00000175497	DPP10	1380	212.152	-3.78012	0.890997	-4.24257	2.20973e-05	0.000324984	171.202	-3.61066	0.370767	-9.73835	2.06879e-22	3.82159e-21
ENSG00000111012	CYP27B1	1381	116.491	1.93706	0.555725	3.48564	0.000490961	0.00428719	117.325	1.97085	0.147301	13.3798	7.9355e-41	5.69535e-39
ENSG00000205221	VIT	1382	48.6728	-3.23946	0.721206	-4.49173	7.06483e-06	0.000125071	61.7258	-2.60371	0.283069	-9.19816	3.64121e-20	5.5051e-19
ENSG00000176438	SYNE3	1383	533.131	-2.32279	0.424773	-5.46831	4.54359e-08	1.44724e-06	465.174	-1.50686	0.184316	-8.17539	2.94903e-16	3.11212e-15
ENSG00000244355	LY6G6D	1384	325.652	5.93255	0.952365	6.22928	4.68573e-10	2.34191e-08	139.018	5.05779	0.654604	7.7265	1.10548e-14	1.01009e-13
ENSG00000267532	MIR497HG	1385	40.0184	-2.43123	0.664198	-3.6604	0.000251822	0.00248188	39.8436	-2.36729	0.199648	-11.8573	1.9728e-32	7.89331e-31
ENSG00000075239	ACAT1	1386	4335.36	-1.02698	0.304786	-3.3695	0.000753047	0.00607128	3664.09	-1.4365	0.0951326	-15.0999	1.62062e-51	2.45869e-49
ENSG00000172197	MBOAT1	1387	833.886	-1.32965	0.297893	-4.46351	8.0628e-06	0.000139918	935.368	-0.966407	0.104777	-9.22347	2.8763e-20	4.40296e-19
ENSG00000278195	SSTR3	1388	17.9956	-4.36118	0.874536	-4.98685	6.13726e-07	1.47342e-05	18.4687	-2.09668	0.245899	-8.52658	1.50742e-17	1.8102e-16
ENSG00000138615	CILP	1389	931.541	-3.56896	0.914857	-3.90112	9.57493e-05	0.00111905	904.266	-3.53725	0.330739	-10.695	1.07462e-26	2.77679e-25
ENSG00000177191	B3GNT8	1390	1665.8	-1.49051	0.372592	-4.00038	6.32414e-05	0.000793421	1815.56	-1.62285	0.157041	-10.334	4.94685e-25	1.12297e-23
ENSG00000156381	ANKRD9	1391	2923.61	-1.67093	0.296716	-5.63141	1.78741e-08	6.24323e-07	2788.57	-1.12922	0.140411	-8.04222	8.82222e-16	8.92591e-15
ENSG00000047936	ROS1	1392	27.1511	-4.09117	0.882836	-4.63412	3.58463e-06	6.92972e-05	31.9514	-2.73946	0.304793	-8.98792	2.51943e-19	3.50002e-18
ENSG00000211951	IGHV2-26	1393	186.296	-6.31288	0.899979	-7.01448	2.3081e-12	1.88559e-10	395.992	-2.30916	0.312549	-7.38814	1.48893e-13	1.22627e-12
ENSG00000153162	BMP6	1394	183.435	-1.71616	0.455292	-3.76935	0.000163675	0.00173781	192.035	-2.0767	0.184982	-11.2265	3.02254e-29	9.59885e-28
ENSG00000231412		1395	73.2368	-3.24671	0.637969	-5.08913	3.59702e-07	9.15639e-06	113.651	-3.2257	0.383483	-8.4116	4.04454e-17	4.68439e-16
ENSG00000129667	RHBDF2	1396	1399.96	1.74119	0.301636	5.7725	7.81056e-09	2.95935e-07	1463.61	1.37911	0.173204	7.96233	1.68835e-15	1.65731e-14
ENSG00000253818	IGLV1-41	1397	108.038	-4.8622	0.857558	-5.66982	1.42951e-08	5.1167e-07	75.4187	-2.88477	0.360385	-8.0047	1.19763e-15	1.19319e-14
ENSG00000188641	DPYD	1398	757.601	-1.59426	0.409245	-3.89561	9.79499e-05	0.00113989	794.645	-1.65986	0.155251	-10.6915	1.11548e-26	2.87511e-25
ENSG00000259490	IGHV3OR15-7	1399	39.3976	-6.65113	1.09093	-6.09674	1.08256e-09	4.97571e-08	48.2211	-2.45395	0.315952	-7.76685	8.04626e-15	7.42952e-14
ENSG00000104356	POP1	1400	558.04	1.8984	0.456975	4.15428	3.26307e-05	0.000456719	427.37	1.22311	0.124277	9.84176	7.44004e-23	1.43221e-21
ENSG00000105366	SIGLEC8	1401	126.945	-2.65361	0.605885	-4.37972	1.18832e-05	0.00019403	81.1035	-1.98634	0.212537	-9.34587	9.11359e-21	1.4577e-19
ENSG00000100433	KCNK10	1402	158.056	-3.09306	0.553573	-5.58746	2.30416e-08	7.90229e-07	159.269	-1.69509	0.210888	-8.03784	9.14324e-16	9.24765e-15
ENSG00000188372	ZP3	1403	404.637	1.85047	0.34622	5.34478	9.05279e-08	2.68526e-06	400.467	1.83094	0.223044	8.20887	2.23273e-16	2.38995e-15
ENSG00000081800	SLC13A1	1404	29.9609	-5.28539	0.961154	-5.49901	3.81933e-08	1.24229e-06	67.5839	-4.5388	0.559869	-8.10691	5.19249e-16	5.35788e-15
ENSG00000213366	GSTM2	1405	357.597	-2.34161	0.522219	-4.48396	7.32688e-06	0.00012906	277.505	-1.49919	0.163661	-9.1603	5.17547e-20	7.70313e-19
ENSG00000151617	EDNRA	1406	313.104	1.81803	0.344786	5.27292	1.34268e-07	3.81556e-06	322.164	1.4967	0.181406	8.25053	1.57687e-16	1.71608e-15
ENSG00000181634	TNFSF15	1407	770.206	2.59511	0.417316	6.21856	5.0173e-10	2.47742e-08	465.864	1.40909	0.183038	7.69832	1.37872e-14	1.24711e-13
ENSG00000105851	PIK3CG	1408	261.544	-2.32127	0.419783	-5.5297	3.20785e-08	1.06596e-06	272.651	-1.69425	0.209991	-8.06824	7.13206e-16	7.26867e-15
ENSG00000007216	SLC13A2	1409	1211.04	-4.69374	0.815113	-5.75839	8.49206e-09	3.17355e-07	1006.88	-2.85881	0.360077	-7.93944	2.03088e-15	1.98275e-14
ENSG00000142408	CACNG8	1410	16.9064	2.61406	0.618666	4.22532	2.38605e-05	0.000346766	21.3688	2.83613	0.29301	9.6793	3.69223e-22	6.70729e-21
ENSG00000131187	F12	1411	730.729	1.81908	0.354637	5.12943	2.90627e-07	7.62702e-06	755.497	1.64801	0.198216	8.31423	9.23527e-17	1.03218e-15
ENSG00000211598	IGKV4-1	1412	6029.19	-4.72599	0.675973	-6.99139	2.7217e-12	2.20154e-10	9807.66	-2.1508	0.292512	-7.35288	1.93984e-13	1.57354e-12
ENSG00000166451	CENPN	1413	507.785	1.43025	0.382431	3.73988	0.000184108	0.00191183	534.612	1.37104	0.12166	11.2695	1.85634e-29	5.98837e-28
ENSG00000105492	SIGLEC6	1414	35.104	-3.21925	0.550353	-5.84943	4.93265e-09	1.95635e-07	32.5719	-1.98343	0.252827	-7.84501	4.32911e-15	4.10615e-14
ENSG00000146731	CCT6A	1415	8515.97	1.17961	0.328205	3.59413	0.000325473	0.00305154	8311.19	1.09107	0.0899311	12.1323	7.12376e-34	3.18243e-32
ENSG00000136160	EDNRB	1416	573.538	-1.49624	0.326162	-4.58742	4.48764e-06	8.41091e-05	693.332	-1.41546	0.157637	-8.97921	2.72714e-19	3.78171e-18
ENSG00000256940	PPP1R14B-AS1	1417	81.0697	2.30104	0.527064	4.36577	1.26674e-05	0.000204256	45.475	1.82043	0.195431	9.31496	1.21999e-20	1.93218e-19
ENSG00000185046	ANKS1B	1418	42.1981	-3.51254	0.863635	-4.06716	4.75898e-05	0.000628819	44.8115	-3.05115	0.305733	-9.97977	1.86902e-23	3.78573e-22
ENSG00000170323	FABP4	1419	827.849	-3.52032	0.87004	-4.04616	5.20647e-05	0.000677751	461.695	-3.44327	0.343333	-10.029	1.13717e-23	2.34363e-22
ENSG00000127955	GNAI1	1420	1037.86	-1.76644	0.440764	-4.00769	6.13163e-05	0.000773397	937.065	-1.51539	0.149212	-10.1559	3.11809e-24	6.71046e-23
ENSG00000211669	IGLV3-10	1421	670.431	-5.96779	0.867676	-6.8779	6.07404e-12	4.45853e-10	1366.1	-2.2721	0.30824	-7.37121	1.69085e-13	1.38365e-12
ENSG00000135426	TESPA1	1422	109.817	-2.5664	0.52567	-4.88215	1.04936e-06	2.36515e-05	101.874	-1.70122	0.19926	-8.53765	1.36976e-17	1.65006e-16
ENSG00000169248	CXCL11	1423	460.118	3.85627	0.911144	4.23234	2.31274e-05	0.000337911	350.055	3.06965	0.319898	9.5957	8.33495e-22	1.4638e-20
ENSG00000211668	IGLV2-11	1424	1727.61	-5.42502	0.723437	-7.49894	6.43348e-14	7.22371e-12	4567.7	-2.36646	0.32859	-7.20188	5.93899e-13	4.57762e-12
ENSG00000069974	RAB27A	1425	2033.77	-1.50287	0.376056	-3.9964	6.43121e-05	0.000803983	2003.39	-1.52759	0.150228	-10.1685	2.74158e-24	5.92932e-23
ENSG00000123975	CKS2	1426	1588.77	1.59272	0.409109	3.89315	9.89501e-05	0.00114881	1572.3	1.55867	0.147515	10.5662	4.27637e-26	1.05348e-24
ENSG00000137757	CASP5	1427	392.446	-2.62926	0.632247	-4.1586	3.20207e-05	0.000450709	690.8	-2.42102	0.249181	-9.71592	2.5791e-22	4.73004e-21
ENSG00000168439	STIP1	1428	7106	1.13703	0.278319	4.08534	4.40122e-05	0.000586273	6141.46	0.775249	0.0782281	9.9101	3.76272e-23	7.40606e-22
ENSG00000174514	MFSD4A	1429	1482.77	-2.54886	0.402151	-6.33807	2.32664e-10	1.24917e-08	1228.61	-1.9674	0.260966	-7.53892	4.73883e-14	4.08053e-13
ENSG00000107819	SFXN3	1430	1812.11	1.32334	0.328709	4.02586	5.67663e-05	0.000724382	1546.01	1.08562	0.107788	10.0718	7.36061e-24	1.5366e-22
ENSG00000159733	ZFYVE28	1431	859.752	-1.59438	0.370984	-4.2977	1.7258e-05	0.000264903	811.338	-1.44881	0.153711	-9.42553	4.27953e-21	7.0511e-20
ENSG00000132517	SLC52A1	1432	117.595	-1.92312	0.411873	-4.6692	3.0237e-06	5.96732e-05	187.985	-2.38767	0.271785	-8.78514	1.56164e-18	2.04434e-17
ENSG00000277443	MARCKS	1433	10949.9	-1.53132	0.341275	-4.48707	7.22099e-06	0.00012756	10529.8	-1.38737	0.153041	-9.06535	1.2421e-19	1.7713e-18
ENSG00000101182	PSMA7	1434	11158.2	1.77178	0.298767	5.93031	3.02361e-09	1.25169e-07	10423.5	1.18043	0.152284	7.75152	9.07993e-15	8.35125e-14
ENSG00000186868	MAPT	1435	232.256	-2.79188	0.756348	-3.69126	0.000223145	0.00224148	194.165	-3.07595	0.270713	-11.3624	6.4361e-30	2.17465e-28
ENSG00000035720	STAP1	1436	37.365	-3.9715	0.72257	-5.49636	3.87705e-08	1.2594e-06	55.388	-2.60184	0.325077	-8.00376	1.20673e-15	1.20187e-14
ENSG00000068976	PYGM	1437	407.361	-2.87354	0.784249	-3.66407	0.000248241	0.00245545	337.14	-3.29219	0.287031	-11.4698	1.87123e-30	6.57635e-29
ENSG00000160183	TMPRSS3	1438	215.995	1.84161	0.436269	4.22127	2.42929e-05	0.000351803	271.32	2.10298	0.219556	9.57834	9.8619e-22	1.72014e-20
ENSG00000187715	KBTBD12	1439	88.1575	-3.98473	0.749473	-5.3167	1.05664e-07	3.08952e-06	106.513	-2.47193	0.304067	-8.12957	4.30804e-16	4.47692e-15
ENSG00000170153	RNF150	1440	757.279	-2.91112	0.802091	-3.62941	0.000284073	0.00273828	594.539	-2.95217	0.251946	-11.7175	1.03687e-31	3.9278e-30
ENSG00000108242	CYP2C18	1441	109.285	-2.86347	0.572022	-5.00588	5.56066e-07	1.34451e-05	351.591	-2.56003	0.305926	-8.36813	5.85386e-17	6.65915e-16
ENSG00000272328		1442	5.42366	5.49042	1.49773	3.66582	0.000246549	0.00244265	5.93094	4.55662	0.398418	11.4368	2.73829e-30	9.48221e-29
ENSG00000141391	PRELID3A	1443	92.3861	1.44669	0.399777	3.61874	0.000296044	0.00283257	99.3142	1.94675	0.165726	11.7468	7.33843e-32	2.80766e-30
ENSG00000116016	EPAS1	1444	8737.28	-1.38497	0.334781	-4.13695	3.51948e-05	0.000485679	9202.84	-1.30334	0.134189	-9.7127	2.66188e-22	4.87302e-21
ENSG00000198785	GRIN3A	1445	65.0813	-2.12944	0.520261	-4.09302	4.25793e-05	0.000570363	101.056	-2.12349	0.21631	-9.8169	9.52298e-23	1.81833e-21
ENSG00000163431	LMOD1	1446	6700.91	-2.93829	0.798248	-3.68092	0.000232394	0.00232111	5864.03	-3.23033	0.285103	-11.3304	9.27667e-30	3.08344e-28
ENSG00000107937	GTPBP4	1447	2160.75	1.09797	0.325011	3.37824	0.000729508	0.00590863	2086.56	1.09502	0.0790192	13.8577	1.14269e-43	1.05162e-41
ENSG00000127129	EDN2	1448	124.337	-3.05916	0.512066	-5.97416	2.31278e-09	9.85636e-08	191.886	-2.40618	0.313905	-7.6653	1.78414e-14	1.59734e-13
ENSG00000101955	SRPX	1449	848.259	-2.41072	0.662394	-3.63941	0.000273266	0.00265597	734.066	-2.57552	0.223231	-11.5374	8.54448e-31	3.04482e-29
ENSG00000064545	TMEM161A	1450	1597.1	1.35261	0.297595	4.54513	5.49003e-06	0.000100368	1540.21	1.22972	0.138209	8.89752	5.71062e-19	7.73686e-18
ENSG00000227619		1451	50.8526	3.24793	0.788752	4.11781	3.82491e-05	0.00052079	54.2017	2.502	0.257034	9.73413	2.15662e-22	3.97425e-21
ENSG00000158042	MRPL17	1452	1805.73	1.41874	0.324162	4.37663	1.20526e-05	0.000196482	1898.23	1.24535	0.135701	9.17711	4.42831e-20	6.62646e-19
ENSG00000125895	TMEM74B	1453	100.487	1.96593	0.522185	3.76482	0.00016667	0.00176427	175.225	2.72465	0.249066	10.9395	7.46191e-28	2.10763e-26
ENSG00000211956	IGHV4-34	1454	900.661	-4.19868	0.606969	-6.91746	4.59818e-12	3.54449e-10	1081.52	-2.08773	0.288195	-7.24415	4.35161e-13	3.40724e-12
ENSG00000186416	NKRF	1455	530.869	1.41831	0.363397	3.90292	9.50398e-05	0.00111181	457.088	1.1067	0.106774	10.3649	3.58296e-25	8.23113e-24
ENSG00000181061	HIGD1A	1456	5130.71	-1.35259	0.386712	-3.49765	0.000469369	0.0041324	4727.24	-2.0492	0.163011	-12.5709	3.05048e-36	1.56591e-34
ENSG00000172893	DHCR7	1457	3448.85	1.77258	0.420076	4.21966	2.44675e-05	0.000353915	3501.13	1.38767	0.146242	9.48883	2.33642e-21	3.95372e-20
ENSG00000082497	SERTAD4	1458	335.305	-1.92526	0.444705	-4.32931	1.49579e-05	0.000234576	330.517	-2.01152	0.217788	-9.23617	2.55467e-20	3.93222e-19
ENSG00000256694		1459	11.4133	2.907	0.735218	3.95393	7.68766e-05	0.000931688	11.7426	2.75851	0.272025	10.1407	3.646e-24	7.80275e-23
ENSG00000196155	PLEKHG4	1460	1115.22	2.0029	0.4643	4.3138	1.60471e-05	0.000249114	1160.76	1.76792	0.190979	9.25712	2.10016e-20	3.26046e-19
ENSG00000198721	ECI2	1461	2042.96	-1.37568	0.376858	-3.6504	0.000261832	0.002559	1857.49	-1.65847	0.145696	-11.3831	5.07695e-30	1.7249e-28
ENSG00000198300	PEG3	1462	208.333	-2.54753	0.677477	-3.76032	0.000169699	0.0017894	186.312	-2.81097	0.257989	-10.8957	1.20843e-27	3.36364e-26
ENSG00000152495	CAMK4	1463	164.145	-2.06077	0.422663	-4.87568	1.08433e-06	2.43061e-05	171.562	-1.65422	0.197178	-8.38949	4.88263e-17	5.60844e-16
ENSG00000197253	TPSB2	1464	732.46	-2.22469	0.486501	-4.57283	4.8117e-06	8.96361e-05	628.287	-1.81384	0.206893	-8.76703	1.83441e-18	2.38513e-17
ENSG00000048540	LMO3	1465	676.403	-3.49853	0.930088	-3.7615	0.000168894	0.00178322	645.475	-3.68475	0.338821	-10.8752	1.51332e-27	4.16687e-26
ENSG00000211958	IGHV3-38	1466	27.7617	-5.57313	1.10808	-5.02956	4.91609e-07	1.20525e-05	43.7437	-2.50131	0.30318	-8.25025	1.58067e-16	1.71961e-15
ENSG00000227372	TP73-AS1	1467	336.686	-2.21265	0.550239	-4.02126	5.78886e-05	0.00073641	279.102	-1.65514	0.167174	-9.9007	4.13386e-23	8.1157e-22
ENSG00000137441	FGFBP2	1468	34.1907	-3.08119	0.752669	-4.09368	4.24574e-05	0.000569262	37.1301	-2.89546	0.298313	-9.70613	2.83918e-22	5.1915e-21
ENSG00000159685	CHCHD6	1469	510.881	1.63918	0.312766	5.24093	1.59771e-07	4.4645e-06	484.301	1.1619	0.144023	8.06745	7.17807e-16	7.31313e-15
ENSG00000243944		1470	14.0211	5.87874	1.21721	4.82968	1.36756e-06	2.98388e-05	8.90548	4.99299	0.593463	8.41331	3.98584e-17	4.62165e-16
ENSG00000165702	GFI1B	1471	44.9296	-4.63431	0.738105	-6.27865	3.41523e-10	1.75325e-08	61.2416	-2.29312	0.308993	-7.42127	1.16005e-13	9.64745e-13
ENSG00000183578	TNFAIP8L3	1472	245.406	-1.87579	0.486339	-3.85696	0.000114805	0.00129856	222.803	-1.98483	0.190317	-10.429	1.82722e-25	4.30745e-24
ENSG00000166126	AMN	1473	3674.2	-2.64068	0.554706	-4.7605	1.93117e-06	4.01077e-05	4638.4	-1.71421	0.201551	-8.50513	1.81395e-17	2.16052e-16
ENSG00000272143	FGF14-AS2	1474	34.558	-2.50111	0.647288	-3.86399	0.000111551	0.00126758	28.9151	-2.43972	0.234476	-10.405	2.35229e-25	5.48617e-24
ENSG00000120885	CLU	1475	7692.41	-2.30235	0.686685	-3.35285	0.000799853	0.00638584	7295.7	-2.77901	0.202126	-13.7489	5.1703e-43	4.48864e-41
ENSG00000101938	CHRDL1	1476	1882.81	-3.08499	0.885199	-3.48508	0.000491985	0.0042946	1429.26	-3.63478	0.292134	-12.4421	1.54312e-35	7.65216e-34
ENSG00000070669	ASNS	1477	1760.38	1.45348	0.40027	3.63125	0.000282056	0.00272311	1670.57	1.26297	0.111099	11.368	6.03458e-30	2.04123e-28
ENSG00000176928	GCNT4	1478	137.008	-1.92859	0.494689	-3.8986	9.67505e-05	0.00112914	188.248	-2.58978	0.252932	-10.239	1.32538e-24	2.93055e-23
ENSG00000165061	ZMAT4	1479	12.4957	-4.54613	1.01138	-4.49496	6.95843e-06	0.000123841	8.05847	-3.70261	0.41845	-8.84839	8.8793e-19	1.18362e-17
ENSG00000214455	RCN1P2	1480	176.072	1.48838	0.323123	4.60624	4.10023e-06	7.7677e-05	197.083	1.0677	0.123056	8.67653	4.08025e-18	5.14794e-17
ENSG00000183798	EMILIN3	1481	47.1102	-2.92594	0.653106	-4.48004	7.46276e-06	0.000131172	44.6962	-2.31496	0.260793	-8.87659	6.8939e-19	9.28253e-18
ENSG00000108479	GALK1	1482	867.803	1.59939	0.293069	5.45737	4.83242e-08	1.52345e-06	1118.21	1.46865	0.186187	7.88803	3.06988e-15	2.94828e-14
ENSG00000186265	BTLA	1483	39.1919	-2.68777	0.510227	-5.2678	1.38068e-07	3.90951e-06	55.6655	-1.89871	0.236949	-8.01316	1.11795e-15	1.11963e-14
ENSG00000182253	SYNM	1484	11002.2	-3.58151	0.944496	-3.79198	0.000149451	0.00160972	9546.39	-3.94355	0.369245	-10.68	1.26234e-26	3.23999e-25
ENSG00000109339	MAPK10	1485	182.256	-2.39819	0.652071	-3.6778	0.000235251	0.00234262	153.809	-1.86415	0.167259	-11.1453	7.54839e-29	2.31792e-27
ENSG00000138735	PDE5A	1486	2129.62	-1.5628	0.41734	-3.74466	0.000180639	0.00188134	1807.94	-1.88984	0.173711	-10.8792	1.44839e-27	3.99887e-26
ENSG00000163499	CRYBA2	1487	43.9732	-3.88872	0.688659	-5.6468	1.63465e-08	5.74229e-07	45.7854	-2.37179	0.306354	-7.74201	9.78586e-15	8.97628e-14
ENSG00000235092	ID2-AS1	1488	77.3875	-1.80666	0.465349	-3.88236	0.000103446	0.00119062	56.3432	-1.81569	0.176948	-10.2612	1.0542e-24	2.35131e-23
ENSG00000166405	RIC3	1489	70.7065	-3.84249	1.01655	-3.77993	0.000156871	0.00167337	52.6958	-3.17432	0.296792	-10.6954	1.06919e-26	2.7651e-25
ENSG00000090020	SLC9A1	1490	5513.15	-1.66486	0.344516	-4.83246	1.34853e-06	2.94759e-05	4900.6	-1.56484	0.18711	-8.36323	6.10263e-17	6.92671e-16
ENSG00000156738	MS4A1	1491	261.629	-4.86928	0.807181	-6.03245	1.61497e-09	7.10412e-08	414.757	-3.01407	0.401835	-7.50077	6.34446e-14	5.39939e-13
ENSG00000124207	CSE1L	1492	5295.27	1.51051	0.420361	3.59335	0.000326448	0.00305571	4452.82	1.31059	0.113196	11.578	5.32509e-31	1.92563e-29
ENSG00000160193	WDR4	1493	636.872	1.49787	0.34271	4.37066	1.23872e-05	0.000200873	723.148	1.44604	0.159286	9.07824	1.10342e-19	1.58312e-18
ENSG00000226380		1494	75.5172	2.29896	0.424461	5.41618	6.08861e-08	1.89039e-06	73.5058	1.80349	0.229096	7.87221	3.48426e-15	3.33059e-14
ENSG00000175356	SCUBE2	1495	687.258	-2.17824	0.62243	-3.49957	0.000466017	0.00411319	575.815	-2.55274	0.209891	-12.1622	4.94139e-34	2.22697e-32
ENSG00000184113	CLDN5	1496	898.14	-2.33043	0.585585	-3.97965	6.90155e-05	0.000853524	796.008	-2.15373	0.216886	-9.93022	3.0757e-23	6.10084e-22
ENSG00000080293	SCTR	1497	23.5361	-3.42468	0.65451	-5.23243	1.67292e-07	4.66407e-06	19.2652	-2.54935	0.318231	-8.01101	1.13769e-15	1.13792e-14
ENSG00000183019	MCEMP1	1498	40.8061	3.94581	0.890471	4.43115	9.37301e-06	0.000159503	49.1613	3.47021	0.388634	8.92926	4.28864e-19	5.85172e-18
ENSG00000166123	GPT2	1499	1893.62	1.54817	0.408603	3.78893	0.000151296	0.00162746	2301.08	1.56804	0.147398	10.6382	1.98001e-26	5.00243e-25
ENSG00000197892	KIF13B	1500	5588.7	-1.58889	0.261258	-6.0817	1.18917e-09	5.4051e-08	5879.62	-1.25299	0.167979	-7.45919	8.70543e-14	7.29922e-13
ENSG00000183856	IQGAP3	1501	1523.89	1.17361	0.342828	3.42332	0.000618617	0.00518182	1865.37	2.11082	0.164392	12.8402	9.76534e-38	5.57297e-36
ENSG00000130449	ZSWIM6	1502	1186.27	-1.14955	0.261661	-4.39329	1.11647e-05	0.000184751	1083.14	-1.00047	0.111616	-8.96352	3.14464e-19	4.3462e-18
ENSG00000213760	ATP6V1G2	1503	48.5197	-2.16849	0.635362	-3.41299	0.000642537	0.00532703	38.2655	-2.48885	0.192697	-12.9159	3.66168e-38	2.17052e-36
ENSG00000271615	ACTG1P22	1504	19.2529	-5.21268	1.08231	-4.81627	1.46264e-06	3.14667e-05	18.7427	-3.12197	0.374023	-8.34702	7.00093e-17	7.90532e-16
ENSG00000163661	PTX3	1505	58.5596	-2.39434	0.625338	-3.82888	0.000128727	0.00141946	60.6802	-2.1865	0.20979	-10.4223	1.96086e-25	4.60832e-24
ENSG00000165724	ZMYND19	1506	765.115	1.20827	0.352476	3.42797	0.00060812	0.0051135	803.753	1.35229	0.106348	12.7157	4.83927e-37	2.63886e-35
ENSG00000258987		1507	14.9206	-3.99206	1.01681	-3.92607	8.63463e-05	0.00102622	11.3513	-3.58332	0.357855	-10.0133	1.33187e-23	2.73385e-22
ENSG00000244753	RPL15P21	1508	9.67332	-4.41582	1.05845	-4.17196	3.01988e-05	0.000428499	8.16054	-3.02638	0.323403	-9.35792	8.13238e-21	1.30416e-19
ENSG00000183317	EPHA10	1509	1199.47	-1.86207	0.366933	-5.07467	3.88168e-07	9.77978e-06	1180.23	-1.22285	0.150878	-8.10489	5.27948e-16	5.44214e-15
ENSG00000196329	GIMAP5	1510	46.4007	-2.20585	0.499093	-4.41971	9.88332e-06	0.000166346	64.0966	-1.61682	0.181802	-8.89328	5.93296e-19	8.01682e-18
ENSG00000230061	TRPM2-AS	1511	69.6503	3.52017	0.888479	3.96201	7.43203e-05	0.000907867	107.436	3.41363	0.344865	9.89844	4.22799e-23	8.2793e-22
ENSG00000129566	TEP1	1512	2656.29	-1.40032	0.264718	-5.28987	1.22404e-07	3.52535e-06	2666.83	-0.942717	0.119234	-7.90645	2.64834e-15	2.56028e-14
ENSG00000183018	SPNS2	1513	1563.92	1.94925	0.44995	4.33214	1.47667e-05	0.000232319	1967.97	1.56192	0.172098	9.07575	1.12896e-19	1.61824e-18
ENSG00000065057	NTHL1	1514	1481.36	1.66861	0.320737	5.20244	1.9669e-07	5.3621e-06	1359.91	1.20326	0.150749	7.9819	1.44097e-15	1.42451e-14
ENSG00000173198	CYSLTR1	1515	137.231	-1.80774	0.464372	-3.89288	9.90618e-05	0.00114957	124.683	-1.73576	0.172015	-10.0908	6.06994e-24	1.27848e-22
ENSG00000078900	TP73	1516	105.153	1.98117	0.491422	4.0315	5.54223e-05	0.000710921	141.931	2.0988	0.216936	9.67475	3.86032e-22	7.0085e-21
ENSG00000136982	DSCC1	1517	459.09	1.94616	0.532938	3.65176	0.000260446	0.00254995	338.169	1.7579	0.158503	11.0907	1.39211e-28	4.15816e-27
ENSG00000211632	IGKV3D-11	1518	88.6368	-4.42591	0.837366	-5.28551	1.25355e-07	3.59683e-06	172.356	-2.59198	0.328593	-7.8881	3.06833e-15	2.94771e-14
ENSG00000107833	NPM3	1519	1154	1.49677	0.398645	3.75464	0.000173587	0.00182337	1341.3	1.6669	0.156682	10.6388	1.96668e-26	4.97284e-25
ENSG00000016490	CLCA1	1520	42039.5	-5.09569	1.28324	-3.97097	7.15798e-05	0.000879421	57311.3	-4.05379	0.412329	-9.83145	8.24264e-23	1.58075e-21
ENSG00000100625	SIX4	1521	56.2118	2.47715	0.619596	3.99801	6.38785e-05	0.000800598	39.4299	2.28642	0.234461	9.75181	1.81214e-22	3.37189e-21
ENSG00000243554	CCZ1P1	1522	103.507	1.45852	0.355855	4.09863	4.15603e-05	0.00055937	99.5656	1.26138	0.132986	9.48504	2.42281e-21	4.09088e-20
ENSG00000100092	SH3BP1	1523	2816.87	-1.5906	0.288638	-5.51069	3.5742e-08	1.17343e-06	2985.31	-1.10491	0.143398	-7.70523	1.30613e-14	1.18355e-13
ENSG00000196263	ZNF471	1524	130.066	-2.32394	0.583138	-3.98523	6.74149e-05	0.000837661	111.774	-2.39464	0.244705	-9.78585	1.29501e-22	2.43776e-21
ENSG00000185862	EVI2B	1525	551.691	-2.07185	0.396988	-5.21893	1.79962e-07	4.95549e-06	569.374	-1.72699	0.2176	-7.93654	2.07893e-15	2.02708e-14
ENSG00000109458	GAB1	1526	1669.27	-1.24052	0.328181	-3.77998	0.00015684	0.00167337	1550.72	-1.22729	0.116577	-10.5277	6.43962e-26	1.5613e-24
ENSG00000138347	MYPN	1527	31.1762	-3.10723	0.753763	-4.12229	3.75129e-05	0.000512468	49.9423	-2.94513	0.312472	-9.42524	4.29143e-21	7.06311e-20
ENSG00000156113	KCNMA1	1528	2720.26	-2.14229	0.622632	-3.4407	0.000580213	0.0049283	2502.5	-2.87283	0.23304	-12.3276	6.4308e-35	3.07455e-33
ENSG00000156218	ADAMTSL3	1529	528.171	-2.63559	0.712838	-3.69732	0.000217886	0.00220215	450.049	-2.88226	0.265969	-10.8368	2.30336e-27	6.25233e-26
ENSG00000100678	SLC8A3	1530	22.5521	-3.07518	0.817146	-3.76332	0.000167669	0.00177257	15.8503	-2.37738	0.225058	-10.5634	4.40538e-26	1.08353e-24
ENSG00000204421	LY6G6C	1531	158.168	4.63637	0.732978	6.3254	2.52585e-10	1.33859e-08	22.5803	2.42132	0.334442	7.23987	4.49124e-13	3.51118e-12
ENSG00000260230	FRRS1L	1532	61.9439	-3.1054	0.912723	-3.40235	0.000668102	0.00548895	45.1859	-4.47666	0.349542	-12.8072	1.49402e-37	8.44758e-36
ENSG00000106105	GARS1	1533	4495.64	1.1619	0.337089	3.44688	0.000567107	0.00483703	4701.62	1.03903	0.084987	12.2257	2.26555e-34	1.05517e-32
ENSG00000106628	POLD2	1534	4593.39	1.15914	0.315324	3.67602	0.0002369	0.00235749	4827.29	1.33804	0.122718	10.9034	1.10981e-27	3.10323e-26
ENSG00000092445	TYRO3	1535	471.108	1.85322	0.372501	4.97507	6.52257e-07	1.55567e-05	461.868	1.96754	0.242494	8.11378	4.90698e-16	5.07867e-15
ENSG00000162040	HS3ST6	1536	21.8576	-2.97606	0.622221	-4.78297	1.72727e-06	3.64356e-05	20.6692	-4.10153	0.495012	-8.28572	1.17399e-16	1.29791e-15
ENSG00000170962	PDGFD	1537	470.366	-1.5698	0.381754	-4.11208	3.92117e-05	0.000531834	406.211	-1.74387	0.185145	-9.41895	4.55623e-21	7.46686e-20
ENSG00000175662	TOM1L2	1538	3200.67	-1.14944	0.295963	-3.88373	0.000102867	0.001187	3147.39	-1.19008	0.118602	-10.0343	1.07732e-23	2.22327e-22
ENSG00000278263		1539	16.1701	-6.47258	1.15326	-5.61242	1.99521e-08	6.90046e-07	19.6898	-3.04562	0.401013	-7.59482	3.08225e-14	2.69959e-13
ENSG00000134668	SPOCD1	1540	52.3522	2.34839	0.522613	4.49354	7.00482e-06	0.000124457	67.178	2.03086	0.23498	8.64269	5.49064e-18	6.82344e-17
ENSG00000149260	CAPN5	1541	12047.9	-1.37739	0.295559	-4.66029	3.15765e-06	6.18206e-05	12104.2	-1.40123	0.166483	-8.41665	3.87393e-17	4.49699e-16
ENSG00000253313	C1orf210	1542	1860.36	-1.49095	0.414147	-3.60006	0.000318146	0.00299135	1831.5	-1.68245	0.149598	-11.2464	2.4111e-29	7.70496e-28
ENSG00000064652	SNX24	1543	366.576	-1.42895	0.413558	-3.45526	0.000549762	0.00471198	362.827	-1.82722	0.150958	-12.1041	1.00436e-33	4.45435e-32
ENSG00000154734	ADAMTS1	1544	3556.31	-3.12742	0.546344	-5.72427	1.03881e-08	3.81258e-07	1897.92	-1.42496	0.189389	-7.52399	5.3131e-14	4.55328e-13
ENSG00000111802	TDP2	1545	8713.22	-1.48104	0.43815	-3.38022	0.000724267	0.0058778	8237.55	-2.00217	0.155631	-12.8649	7.09563e-38	4.12624e-36
ENSG00000259485	LINC02253	1546	74.0481	6.07594	1.7727	3.4275	0.000609156	0.00511583	57.1982	5.6017	0.45137	12.4104	2.29402e-35	1.11769e-33
ENSG00000179528	LBX2	1547	31.7468	2.11324	0.523852	4.03404	5.48265e-05	0.000706806	40.8811	1.8989	0.198488	9.56679	1.10279e-21	1.91697e-20
ENSG00000177692	DNAJC28	1548	54.0855	-1.46227	0.419115	-3.48894	0.000484939	0.00424214	44.4043	-1.95927	0.164938	-11.8788	1.52502e-32	6.19016e-31
ENSG00000171100	MTM1	1549	1659.28	-1.26898	0.329918	-3.84634	0.000119895	0.00134377	1401.97	-1.41638	0.139774	-10.1334	3.92877e-24	8.39032e-23
ENSG00000218274		1550	12.7665	-5.05965	1.17589	-4.30283	1.6863e-05	0.000259976	8.61057	-4.80069	0.532671	-9.01249	2.01424e-19	2.82769e-18
ENSG00000272644	NA	1551	125.909	-1.88923	0.337063	-5.60499	2.08263e-08	7.18258e-07	81.7274	-1.25062	0.165242	-7.5684	3.7784e-14	3.28584e-13
ENSG00000088356	PDRG1	1552	1057.69	1.6058	0.371586	4.32149	1.54981e-05	0.000241813	1016.77	1.12005	0.124904	8.96728	3.03928e-19	4.20694e-18
ENSG00000233732	IGHV3OR16-10	1553	10.2575	-6.32953	1.26059	-5.02111	5.13748e-07	1.25453e-05	14.309	-3.23844	0.403012	-8.03559	9.31282e-16	9.40055e-15
ENSG00000043039	BARX2	1554	551.87	-3.53759	0.569701	-6.20955	5.31356e-10	2.61321e-08	683.741	-2.42155	0.334489	-7.23956	4.5015e-13	3.51831e-12
ENSG00000054277	OPN3	1555	534.053	-1.62139	0.381327	-4.25198	2.11893e-05	0.000313852	605.746	-1.43204	0.157078	-9.11672	7.74343e-20	1.13056e-18
ENSG00000174177	CTU2	1556	744.483	1.27703	0.318358	4.01129	6.03878e-05	0.000762287	688.535	1.15914	0.120678	9.60528	7.59527e-22	1.34081e-20
ENSG00000101294	HM13	1557	8770.11	1.62799	0.337717	4.82059	1.43138e-06	3.09021e-05	7751.63	1.04981	0.127673	8.22264	1.99069e-16	2.14208e-15
ENSG00000082175	PGR	1558	172.639	-2.94665	0.816079	-3.61074	0.00030532	0.00289776	124.42	-2.65353	0.238518	-11.1251	9.47283e-29	2.8743e-27
ENSG00000142973	CYP4B1	1559	110.07	-3.70205	0.708251	-5.22704	1.72245e-07	4.76971e-06	52.773	-2.6516	0.338744	-7.82775	4.96683e-15	4.68926e-14
ENSG00000215018	COL28A1	1560	245.282	-2.53131	0.495979	-5.10366	3.33155e-07	8.57831e-06	240.277	-1.95488	0.246172	-7.94112	2.00371e-15	1.95746e-14
ENSG00000196411	EPHB4	1561	4672.16	0.950891	0.269631	3.52664	0.000420863	0.00378116	5248.59	1.43663	0.124624	11.5277	9.56409e-31	3.40025e-29
ENSG00000170632	ARMC10	1562	1463.85	1.12423	0.300976	3.73529	0.000187496	0.00194359	1335.6	0.921002	0.0872776	10.5526	4.94316e-26	1.21191e-24
ENSG00000065609	SNAP91	1563	43.0003	-3.2498	0.94889	-3.42485	0.000615145	0.00516084	33.059	-3.9243	0.321018	-12.2245	2.29896e-34	1.0691e-32
ENSG00000168398	BDKRB2	1564	1349.28	-1.98533	0.411242	-4.82764	1.38161e-06	3.00919e-05	1251.5	-1.22268	0.149105	-8.20009	2.40216e-16	2.55969e-15
ENSG00000164934	DCAF13	1565	2224.88	1.61231	0.364906	4.41843	9.942e-06	0.000167219	1739.87	0.994819	0.114391	8.69668	3.41735e-18	4.34556e-17
ENSG00000121743	GJA3	1566	40.5687	4.12838	0.779445	5.29657	1.17998e-07	3.40961e-06	21.0405	2.98012	0.383709	7.76662	8.06076e-15	7.43619e-14
ENSG00000166482	MFAP4	1567	5240.3	-2.48877	0.694733	-3.58234	0.000340536	0.00316469	4560.29	-2.25246	0.200663	-11.2251	3.07165e-29	9.72456e-28
ENSG00000197415	VEPH1	1568	42.9637	-2.83213	0.640375	-4.42261	9.7517e-06	0.000164468	39.3142	-1.83172	0.211053	-8.67897	3.99384e-18	5.05139e-17
ENSG00000168268	NT5DC2	1569	1971.07	1.63319	0.333884	4.89149	1.00076e-06	2.27437e-05	2403.62	1.48304	0.182935	8.10691	5.19239e-16	5.35788e-15
ENSG00000153283	CD96	1570	265.857	-2.3372	0.475807	-4.91207	9.01189e-07	2.06755e-05	281.195	-1.59497	0.197356	-8.08168	6.388e-16	6.53644e-15
ENSG00000105696	TMEM59L	1571	101.047	-2.80737	0.834886	-3.36257	0.000772192	0.00619921	77.4772	-3.36832	0.263123	-12.8013	1.61204e-37	9.08138e-36
ENSG00000171126	KCNG3	1572	30.3217	-3.12454	0.809867	-3.85809	0.000114277	0.00129317	27.4786	-2.7722	0.277449	-9.99177	1.65601e-23	3.36762e-22
ENSG00000106789	CORO2A	1573	3436.34	-1.52084	0.367529	-4.13802	3.5032e-05	0.000484497	3963.74	-1.20701	0.130801	-9.22788	2.76053e-20	4.23208e-19
ENSG00000198846	TOX	1574	742.835	-2.18589	0.5222	-4.18593	2.84007e-05	0.000404854	729.349	-1.80074	0.196772	-9.15139	5.62082e-20	8.32958e-19
ENSG00000141385	AFG3L2	1575	3537.96	-1.22524	0.331172	-3.69972	0.000215839	0.00218552	3494.65	-0.996689	0.0938869	-10.6159	2.51495e-26	6.31746e-25
ENSG00000178695	KCTD12	1576	3843.44	-1.81425	0.365126	-4.96884	6.73561e-07	1.60489e-05	3773.24	-1.50575	0.188151	-8.0029	1.21521e-15	1.20992e-14
ENSG00000167555	ZNF528	1577	220.466	-2.34548	0.483267	-4.85339	1.2137e-06	2.68874e-05	228.651	-1.67854	0.206672	-8.12178	4.59403e-16	4.76281e-15
ENSG00000163518	FCRL4	1578	23.6257	-5.31665	1.00021	-5.31555	1.06336e-07	3.10546e-06	24.7797	-2.97878	0.38695	-7.69811	1.38093e-14	1.24874e-13
ENSG00000137727	ARHGAP20	1579	140.15	-1.92523	0.594692	-3.23736	0.00120641	0.00888989	126.007	-2.67791	0.187466	-14.2848	2.72235e-46	2.84741e-44
ENSG00000165496	RPL10L	1580	26.3891	-4.49931	0.912019	-4.93335	8.08328e-07	1.88227e-05	31.8272	-2.41934	0.301903	-8.01362	1.11385e-15	1.11589e-14
ENSG00000106278	PTPRZ1	1581	104.729	-2.98997	0.887602	-3.36859	0.000755534	0.00608734	82.7626	-4.33436	0.343192	-12.6296	1.45074e-36	7.58694e-35
ENSG00000281398	SNHG4	1582	172.495	1.85229	0.404085	4.58391	4.56371e-06	8.54046e-05	163.093	1.63772	0.195405	8.38117	5.24025e-17	5.99003e-16
ENSG00000123136	DDX39A	1583	3375.27	1.22691	0.318418	3.85315	0.000116606	0.00131289	3651.66	1.11731	0.112232	9.9554	2.38859e-23	4.78748e-22
ENSG00000211653	IGLV1-40	1584	2259.03	-5.3495	0.699485	-7.64777	2.04497e-14	2.41758e-12	3768.1	-2.13063	0.318569	-6.68814	2.2602e-11	1.47689e-10
ENSG00000110881	ASIC1	1585	511.395	1.60855	0.358605	4.48557	7.27185e-06	0.000128264	464.633	1.9084	0.224494	8.50089	1.88135e-17	2.23819e-16
ENSG00000113552	GNPDA1	1586	2375.85	1.35479	0.289768	4.67541	2.93361e-06	5.80818e-05	1999.73	0.798125	0.0965879	8.2632	1.41823e-16	1.55059e-15
ENSG00000243466	IGKV1-5	1587	5170.71	-4.95842	0.691251	-7.17311	7.33129e-13	6.57943e-11	7209.53	-2.01951	0.298434	-6.76702	1.31461e-11	8.8389e-11
ENSG00000186474	KLK12	1588	88.8891	3.21789	0.461233	6.97671	3.02176e-12	2.42036e-10	192.693	2.45412	0.360361	6.81015	9.74939e-12	6.64398e-11
ENSG00000144891	AGTR1	1589	165.962	-2.91028	0.887966	-3.27747	0.00104743	0.00797654	150.647	-4.64998	0.347564	-13.3788	8.04596e-41	5.76113e-39
ENSG00000146670	CDCA5	1590	1256.06	1.36077	0.396664	3.43053	0.000602407	0.00507997	1256.16	1.54967	0.130208	11.9015	1.16185e-32	4.77933e-31
ENSG00000214049	UCA1	1591	277.279	3.6515	0.626263	5.83061	5.52259e-09	2.15556e-07	360.52	2.10246	0.287607	7.31018	2.6679e-13	2.13697e-12
ENSG00000267480		1592	78.8304	-1.99675	0.451007	-4.42733	9.54089e-06	0.0001618	63.2314	-1.44313	0.168453	-8.56697	1.06243e-17	1.29306e-16
ENSG00000233542		1593	3.91963	5.59738	1.5677	3.57044	0.000356377	0.00328706	7.00197	4.50927	0.405836	11.1111	1.10816e-28	3.3426e-27
ENSG00000168405	CMAHP	1594	401.705	-2.50654	0.529862	-4.73054	2.23919e-06	4.56565e-05	354.874	-1.66335	0.202868	-8.19914	2.42116e-16	2.57814e-15
ENSG00000137745	MMP13	1595	12.4934	4.43429	1.09802	4.03843	5.38097e-05	0.000696777	31.4325	4.50194	0.482356	9.33324	1.02685e-20	1.639e-19
ENSG00000255085		1596	17.5407	-2.57172	0.727528	-3.53488	0.000407962	0.00369156	13.8841	-3.36754	0.300419	-11.2095	3.66451e-29	1.15538e-27
ENSG00000169918	OTUD7A	1597	148.394	-2.79025	0.645015	-4.32587	1.51929e-05	0.000237503	160.839	-1.72897	0.197761	-8.74271	2.27579e-18	2.94402e-17
ENSG00000266680		1598	87.3815	-2.0047	0.424531	-4.72216	2.33348e-06	4.73435e-05	92.6949	-1.84654	0.225337	-8.19456	2.51512e-16	2.67448e-15
ENSG00000101158	NELFCD	1599	4716.23	1.38138	0.385397	3.58431	0.000337972	0.00314324	4432.68	1.34465	0.1223	10.9946	4.05566e-28	1.16924e-26
ENSG00000166831	RBPMS2	1600	732.367	-2.84562	0.825228	-3.44828	0.000564166	0.00481529	559.583	-3.19745	0.273274	-11.7005	1.26657e-31	4.7802e-30
ENSG00000186594	MIR22HG	1601	1097.31	-1.57465	0.480948	-3.27405	0.00106018	0.00804874	967.578	-1.7081	0.128888	-13.2526	4.36097e-40	2.96992e-38
ENSG00000279117		1602	821.517	-1.50107	0.365029	-4.11221	3.91887e-05	0.000531816	619.368	-1.30146	0.141863	-9.17407	4.55485e-20	6.80253e-19
ENSG00000082293	COL19A1	1603	15.4253	-4.67116	0.91856	-5.08531	3.67035e-07	9.32375e-06	17.1577	-2.81635	0.361624	-7.78805	6.80536e-15	6.33527e-14
ENSG00000167654	ATCAY	1604	37.9179	-2.48663	0.718245	-3.46209	0.000536	0.00461493	30.7697	-3.7605	0.324996	-11.5709	5.78714e-31	2.0865e-29
ENSG00000132854	KANK4	1605	104.646	-2.53319	0.625954	-4.04693	5.18945e-05	0.000675893	70.4808	-1.95687	0.211259	-9.26288	1.98987e-20	3.09865e-19
ENSG00000101457	DNTTIP1	1606	3045.01	1.79335	0.445521	4.02529	5.69044e-05	0.000725768	2100.76	1.13559	0.12176	9.3264	1.09531e-20	1.74464e-19
ENSG00000137860	SLC28A2	1607	1069.32	-5.19262	0.752944	-6.89642	5.33288e-12	3.99803e-10	778.132	-2.31621	0.342031	-6.77194	1.27067e-11	8.56031e-11
ENSG00000184601	C14orf180	1608	21.0158	-5.57352	1.33641	-4.17051	3.03923e-05	0.000430747	20.1939	-4.37631	0.485322	-9.01732	1.92742e-19	2.71201e-18
ENSG00000158270	COLEC12	1609	619.635	-2.22674	0.617914	-3.60363	0.000313799	0.00295871	571.813	-2.11527	0.195231	-10.8347	2.35738e-27	6.38652e-26
ENSG00000165526	RPUSD4	1610	1259.97	1.12763	0.2799	4.02869	5.60895e-05	0.000716117	1158.91	0.937575	0.100737	9.30717	1.31287e-20	2.07073e-19
ENSG00000140263	SORD	1611	1799.98	1.5735	0.440914	3.56872	0.000358736	0.0033012	1642.24	1.46723	0.133597	10.9825	4.6395e-28	1.33254e-26
ENSG00000242498	ARPIN	1612	2662.31	-1.10796	0.298634	-3.71009	0.000207187	0.00211575	2378.35	-0.979726	0.0950969	-10.3024	6.87254e-25	1.54751e-23
ENSG00000167768	KRT1	1613	33.8611	-3.07774	0.696908	-4.41629	1.00411e-05	0.000168771	30.2382	-2.53229	0.298316	-8.48862	2.09101e-17	2.48088e-16
ENSG00000102003	SYP	1614	307.551	-2.08626	0.609521	-3.42279	0.000619813	0.00518808	273.614	-1.93777	0.164649	-11.7691	5.63349e-32	2.1771e-30
ENSG00000126226	PCID2	1615	2070.53	1.25837	0.334152	3.76587	0.000165972	0.00175916	1773.01	1.06649	0.105869	10.0737	7.21903e-24	1.50807e-22
ENSG00000151338	MIPOL1	1616	341.35	-2.51647	0.621149	-4.05131	5.0931e-05	0.0006644	302.605	-1.68745	0.18296	-9.22306	2.88744e-20	4.4178e-19
ENSG00000167107	ACSF2	1617	2625.86	-1.97293	0.435198	-4.5334	5.80405e-06	0.000105174	2516.11	-1.64356	0.197916	-8.30435	1.00367e-16	1.11727e-15
ENSG00000259319	JDP2-AS1	1618	49.3754	-1.75623	0.524311	-3.3496	0.000809287	0.00643608	54.4715	-1.83486	0.148916	-12.3214	6.94358e-35	3.31453e-33
ENSG00000111700	SLCO1B3	1619	22.0276	4.13436	0.914367	4.52155	6.13875e-06	0.000110426	92.3182	4.50744	0.54195	8.31709	9.01509e-17	1.00868e-15
ENSG00000211895	IGHA1	1620	124603	-6.79551	0.715817	-9.49335	2.2372e-21	7.85896e-19	190293	-2.84241	0.449418	-6.32465	2.53799e-10	1.48547e-09
ENSG00000152056	AP1S3	1621	344.576	2.32445	0.509505	4.56217	5.06269e-06	9.36732e-05	246.864	1.30013	0.157301	8.26522	1.39433e-16	1.52555e-15
ENSG00000137168	PPIL1	1622	1298.98	1.48574	0.354745	4.18819	2.81193e-05	0.000401584	1193.76	1.11314	0.124424	8.94633	3.67495e-19	5.0413e-18
ENSG00000160801	PTH1R	1623	69.5744	-2.89774	0.713029	-4.06398	4.8243e-05	0.000635742	50.8949	-2.36372	0.257204	-9.19007	3.92604e-20	5.9066e-19
ENSG00000186350	RXRA	1624	4795.11	-1.1629	0.271571	-4.28211	1.85127e-05	0.00028083	4748.14	-1.01752	0.116672	-8.72118	2.75316e-18	3.53618e-17
ENSG00000211964	IGHV3-48	1625	357.276	-5.34996	0.939228	-5.69613	1.22561e-08	4.45165e-07	616.664	-2.25236	0.310296	-7.25874	3.9072e-13	3.07815e-12
ENSG00000260549	MT1L	1626	61.4726	-1.83837	0.481676	-3.81661	0.000135296	0.00148259	88.1531	-1.96943	0.19943	-9.87534	5.32504e-23	1.03548e-21
ENSG00000133116	KL	1627	116.096	-1.63609	0.423069	-3.8672	0.000110091	0.00125563	101.004	-2.10669	0.217106	-9.70354	2.91224e-22	5.32192e-21
ENSG00000177192	PUS1	1628	1087.3	1.07741	0.301946	3.56822	0.000359421	0.00330398	1459.94	1.53118	0.140291	10.9143	9.84788e-28	2.76372e-26
ENSG00000175602	CCDC85B	1629	993.885	1.79435	0.359317	4.99378	5.92098e-07	1.42463e-05	1022.5	1.4242	0.182648	7.79749	6.3152e-15	5.8915e-14
ENSG00000243264	IGKV2D-29	1630	247.709	-5.53589	0.885395	-6.25245	4.04066e-10	2.03606e-08	423.718	-2.00535	0.287872	-6.96611	3.2582e-12	2.33242e-11
ENSG00000158315	RHBDL2	1631	762.981	-2.86082	0.719756	-3.9747	7.04671e-05	0.000866827	703.457	-2.15272	0.229449	-9.38216	6.4636e-21	1.05084e-19
ENSG00000117322	CR2	1632	355.378	-4.5939	0.871378	-5.27199	1.34953e-07	3.82757e-06	657.849	-3.3043	0.438896	-7.52867	5.12602e-14	4.39787e-13
ENSG00000162062	TEDC2	1633	219.887	1.34522	0.393146	3.42168	0.000622347	0.00519997	264.628	1.85032	0.158541	11.6709	1.7952e-31	6.70105e-30
ENSG00000150627	WDR17	1634	49.9742	-3.59036	0.999792	-3.59111	0.000329273	0.00307747	38.9503	-2.96065	0.274587	-10.7822	4.17829e-27	1.11056e-25
ENSG00000159261	CLDN14	1635	31.0313	3.37418	0.817852	4.12566	3.69666e-05	0.000506536	34.3245	2.5801	0.285526	9.03631	1.62055e-19	2.29392e-18
ENSG00000164976	MYORG	1636	5397.01	-1.30427	0.349822	-3.72837	0.000192721	0.00198951	5379.7	-1.4039	0.138619	-10.1277	4.16225e-24	8.87041e-23
ENSG00000181218	H2AW	1637	503.752	2.03968	0.520547	3.91834	8.91603e-05	0.00105457	426.151	1.98435	0.208619	9.51183	1.87333e-21	3.19477e-20
ENSG00000188536	HBA2	1638	627.127	-2.66375	0.715562	-3.7226	0.00019718	0.00202703	357.958	-2.59192	0.255586	-10.1411	3.63142e-24	7.77697e-23
ENSG00000150625	GPM6A	1639	492.75	-4.37659	1.37367	-3.18605	0.00144229	0.0102621	355.084	-5.42746	0.38727	-14.0146	1.26822e-44	1.2457e-42
ENSG00000163751	CPA3	1640	661.463	-2.36179	0.468408	-5.04216	4.60297e-07	1.13528e-05	738.491	-1.73336	0.224548	-7.71932	1.16956e-14	1.06484e-13
ENSG00000196517	SLC6A9	1641	921.557	-1.73112	0.361304	-4.7913	1.65704e-06	3.51568e-05	1460.34	-1.50229	0.188345	-7.97627	1.50826e-15	1.48672e-14
ENSG00000076513	ANKRD13A	1642	2256.83	-1.20952	0.278146	-4.34851	1.37065e-05	0.000219428	2297.58	-1.10429	0.129598	-8.52087	1.58365e-17	1.89803e-16
ENSG00000143061	IGSF3	1643	1723.89	-1.54543	0.356505	-4.33494	1.458e-05	0.000230372	1794.64	-1.38811	0.162473	-8.54363	1.30072e-17	1.57184e-16
ENSG00000174939	ASPHD1	1644	228.66	1.82349	0.479774	3.80073	0.000144271	0.00156352	223.825	2.03261	0.206302	9.85262	6.67817e-23	1.2896e-21
ENSG00000124602	UNC5CL	1645	236.142	1.78401	0.473159	3.77041	0.000162976	0.00173114	434.035	1.99364	0.200475	9.94459	2.66281e-23	5.31971e-22
ENSG00000170837	GPR27	1646	60.1372	-2.61293	0.813667	-3.2113	0.00132136	0.00958192	40.713	-2.75762	0.203712	-13.5368	9.47868e-42	7.37268e-40
ENSG00000124615	MOCS1	1647	909.101	-1.91194	0.513702	-3.72189	0.000197737	0.00203106	769.918	-1.96664	0.194719	-10.0999	5.5309e-24	1.16897e-22
ENSG00000166143	PPP1R14D	1648	2498.61	-1.55678	0.408906	-3.80719	0.000140556	0.00153136	2616.22	-2.13331	0.21718	-9.82279	8.9824e-23	1.71832e-21
ENSG00000167914	GSDMA	1649	141.069	3.44464	0.503606	6.83996	7.92174e-12	5.69578e-10	102.328	1.99903	0.299158	6.68219	2.35395e-11	1.5352e-10
ENSG00000137675	MMP27	1650	9.15631	-4.68144	1.22902	-3.80908	0.000139483	0.00152169	6.459	-3.94869	0.402585	-9.80835	1.03651e-22	1.97175e-21
ENSG00000250641	LY6G6F-LY6G6D	1651	279.674	6.30083	1.44302	4.36641	1.26305e-05	0.000203948	134.338	5.41104	0.637985	8.48145	2.22414e-17	2.63068e-16
ENSG00000220205	VAMP2	1652	2702.22	-1.37766	0.334902	-4.11364	3.89466e-05	0.000528822	2123.53	-1.36861	0.151992	-9.00454	2.16576e-19	3.03206e-18
ENSG00000004776	HSPB6	1653	3244.84	-3.26617	0.942065	-3.46704	0.000526231	0.00454354	2164.29	-3.44788	0.306453	-11.251	2.29091e-29	7.32853e-28
ENSG00000261863	LINC01996	1654	15.9344	5.86751	1.07271	5.46981	4.50521e-08	1.43874e-06	14.0835	3.97052	0.542498	7.31896	2.49905e-13	2.01277e-12
ENSG00000186862	PDZD7	1655	58.3899	2.36861	0.561843	4.21579	2.48903e-05	0.000359819	54.8993	1.83787	0.209596	8.76864	1.80837e-18	2.35327e-17
ENSG00000159200	RCAN1	1656	2918.24	-1.50451	0.381863	-3.93991	8.15107e-05	0.000981267	2285.4	-1.32962	0.141812	-9.37596	6.8551e-21	1.10802e-19
ENSG00000172901	LVRN	1657	36.2783	-3.56106	0.925983	-3.84571	0.000120202	0.00134659	39.4474	-3.09192	0.319843	-9.66699	4.16461e-22	7.52527e-21
ENSG00000215866	LINC01356	1658	25.8404	2.79371	0.795586	3.51151	0.000445561	0.00396143	23.4196	2.63847	0.23973	11.006	3.57481e-28	1.03744e-26
ENSG00000233017		1659	27.5077	3.2804	0.829204	3.95608	7.61886e-05	0.000925174	47.0772	3.45386	0.370566	9.32048	1.15811e-20	1.83893e-19
ENSG00000093072	ADA2	1660	1808.61	-1.7737	0.370888	-4.78232	1.73285e-06	3.64819e-05	2034.42	-1.5378	0.193726	-7.93798	2.05498e-15	2.00499e-14
ENSG00000111885	MAN1A1	1661	3961.81	-1.18791	0.302042	-3.93294	8.39139e-05	0.00100313	4327.89	-1.61884	0.172566	-9.38101	6.53419e-21	1.06119e-19
ENSG00000106366	SERPINE1	1662	630.19	1.68233	0.471254	3.56991	0.000357105	0.00329254	1124.5	2.27223	0.21185	10.7257	7.71265e-27	2.01674e-25
ENSG00000185811	IKZF1	1663	621.198	-2.24527	0.460252	-4.87836	1.06974e-06	2.40447e-05	677.729	-1.48811	0.190616	-7.80688	5.86202e-15	5.48877e-14
ENSG00000180011	ZADH2	1664	2281.27	-1.0675	0.285866	-3.73427	0.000188262	0.00194838	2181.28	-0.920618	0.0920704	-9.99907	1.53829e-23	3.13656e-22
ENSG00000254510		1665	52.8832	-3.02148	0.781152	-3.86798	0.00010974	0.0012522	35.7415	-3.11117	0.325585	-9.55564	1.22826e-21	2.12422e-20
ENSG00000156697	UTP14A	1666	1477.91	1.50962	0.364308	4.14382	3.41572e-05	0.000474267	1244.14	1.13618	0.128022	8.87487	7.0012e-19	9.4146e-18
ENSG00000115993	TRAK2	1667	3304.92	-0.938117	0.288817	-3.24814	0.00116162	0.00865323	2759.1	-1.11391	0.0863433	-12.9009	4.44796e-38	2.62644e-36
ENSG00000196664	TLR7	1668	181.63	-1.86967	0.485434	-3.85153	0.00011738	0.00131918	172.275	-1.82707	0.190267	-9.60268	7.78914e-22	1.37266e-20
ENSG00000249115	HAUS5	1669	612.205	0.980658	0.30263	3.24045	0.00119342	0.00882915	672.912	1.28562	0.098951	12.9925	1.34894e-38	8.26792e-37
ENSG00000259120	SMIM6	1670	268.388	-1.46635	0.427241	-3.43215	0.000598825	0.00505496	257.51	-1.76477	0.155735	-11.3319	9.12389e-30	3.03925e-28
ENSG00000129250	KIF1C	1671	11045.1	-1.1289	0.319632	-3.53187	0.000412626	0.00371842	10819.5	-0.989286	0.0910248	-10.8683	1.63186e-27	4.47718e-26
ENSG00000103056	SMPD3	1672	2935.22	-1.45876	0.342463	-4.25962	2.04775e-05	0.000305547	2782.03	-1.22834	0.142184	-8.63908	5.6669e-18	7.02824e-17
ENSG00000164938	TP53INP1	1673	1347.96	-1.60085	0.277521	-5.7684	8.00255e-09	3.00927e-07	1371.38	-1.08525	0.152911	-7.09723	1.2728e-12	9.4906e-12
ENSG00000204614	TRIM40	1674	225.033	-2.62101	0.691015	-3.79299	0.000148843	0.00160529	411.223	-2.7772	0.283727	-9.78829	1.26414e-22	2.38846e-21
ENSG00000036828	CASR	1675	15.4435	-4.41486	0.99358	-4.44339	8.85525e-06	0.000151486	10.4157	-3.8425	0.463781	-8.28516	1.17949e-16	1.30305e-15
ENSG00000130558	OLFM1	1676	384.91	-2.18156	0.576882	-3.78163	0.000155804	0.00166575	418.841	-1.95454	0.199072	-9.81826	9.39532e-23	1.79619e-21
ENSG00000184575	XPOT	1677	3514.63	1.48959	0.408907	3.64286	0.000269624	0.00262473	3085.89	1.18846	0.115221	10.3146	6.05372e-25	1.36614e-23
ENSG00000117791	MTARC2	1678	668.912	-1.38525	0.316985	-4.37008	1.24199e-05	0.000201189	690.772	-1.11018	0.132242	-8.39504	4.65738e-17	5.36983e-16
ENSG00000113946	CLDN16	1679	26.0142	3.43609	0.807585	4.25477	2.09261e-05	0.000311404	19.4971	3.01933	0.350163	8.62263	6.54321e-18	8.09549e-17
ENSG00000162129	CLPB	1680	704.987	1.37662	0.31819	4.3264	1.51566e-05	0.000237251	640.558	1.08334	0.12768	8.48475	2.16183e-17	2.55995e-16
ENSG00000237111	IGHJ3P	1681	26.5284	-5.95143	1.05228	-5.65576	1.5516e-08	5.49768e-07	40.7314	-2.7878	0.390085	-7.14665	8.89219e-13	6.73197e-12
ENSG00000256377	MRPS35-DT	1682	73.1359	-3.78846	0.713162	-5.3122	1.0831e-07	3.15935e-06	84.8838	-2.49289	0.338673	-7.36078	1.82835e-13	1.48941e-12
ENSG00000182352	CD300LD-AS1	1683	74.9031	4.04602	0.774354	5.22503	1.74129e-07	4.81106e-06	67.1197	3.68496	0.496485	7.42209	1.15285e-13	9.59019e-13
ENSG00000172661	WASHC2C	1684	1474.94	-1.35333	0.320125	-4.2275	2.36298e-05	0.000344133	1461.09	-1.22194	0.141168	-8.65591	4.89012e-18	6.12684e-17
ENSG00000258986	TMEM179	1685	49.1878	-2.99486	0.90063	-3.3253	0.000883244	0.006906	40.1152	-4.05809	0.337729	-12.0158	2.93522e-33	1.25632e-31
ENSG00000011426	ANLN	1686	1384.92	1.66798	0.47166	3.5364	0.000405614	0.00367368	1382.17	2.00005	0.186174	10.743	6.39652e-27	1.6812e-25
ENSG00000114993	RTKN	1687	2477.83	1.13353	0.339447	3.33935	0.000839746	0.00663753	2346.47	1.20621	0.101405	11.8949	1.25755e-32	5.14539e-31
ENSG00000089169	RPH3A	1688	14.923	-3.73376	1.03755	-3.59862	0.00031991	0.00300481	12.0071	-3.41862	0.32634	-10.4756	1.11795e-25	2.68922e-24
ENSG00000007376	RPUSD1	1689	1592.78	1.41527	0.291215	4.8599	1.17448e-06	2.60889e-05	1476.25	0.955103	0.123105	7.75841	8.60002e-15	7.9146e-14
ENSG00000223572	CKMT1A	1690	850.986	-1.56885	0.329828	-4.75656	1.96918e-06	4.07936e-05	849.692	-1.24187	0.157692	-7.87528	3.39981e-15	3.25392e-14
ENSG00000172915	NBEA	1691	329.415	-2.32469	0.602429	-3.85886	0.000113916	0.00129027	301.859	-2.45751	0.258689	-9.49987	2.10151e-21	3.56407e-20
ENSG00000189046	ALKBH2	1692	476.79	1.29676	0.368123	3.52262	0.000427297	0.00382777	515.601	1.32772	0.122894	10.8038	3.30182e-27	8.83735e-26
ENSG00000012124	CD22	1693	282.687	-3.47268	0.652573	-5.32152	1.02901e-07	3.01655e-06	395.475	-2.35032	0.321369	-7.31346	2.60345e-13	2.08971e-12
ENSG00000255717	SNHG1	1694	1396.29	1.46613	0.44833	3.27019	0.00107473	0.00813661	1313.27	1.64035	0.131939	12.4327	1.73693e-35	8.57167e-34
ENSG00000250538	NPY2R-AS1	1695	29.0718	-3.78616	0.887029	-4.26836	1.96914e-05	0.000295767	6.63048	-3.77511	0.442156	-8.53796	1.36615e-17	1.64637e-16
ENSG00000211945	IGHV1-18	1696	2170.92	-5.3758	0.765756	-7.02026	2.21462e-12	1.81525e-10	3227.02	-2.06235	0.318024	-6.48488	8.88018e-11	5.44938e-10
ENSG00000161714	PLCD3	1697	8311.93	-1.61395	0.374511	-4.30949	1.63629e-05	0.000253361	8248.56	-1.61692	0.19135	-8.45005	2.91185e-17	3.41119e-16
ENSG00000185105	MYADML2	1698	34.6978	4.69791	1.0809	4.34628	1.38465e-05	0.000220951	54.5646	3.13192	0.373981	8.37455	5.54373e-17	6.32749e-16
ENSG00000163468	CCT3	1699	12667.2	1.125	0.293872	3.8282	0.000129086	0.00142278	11249.2	0.892707	0.0930835	9.59038	8.77583e-22	1.53507e-20
ENSG00000056972	TRAF3IP2	1700	1996.71	-1.24963	0.301129	-4.1498	3.32761e-05	0.000464129	2111.59	-1.02016	0.117005	-8.71895	2.80787e-18	3.60494e-17
ENSG00000145220	LYAR	1701	936.421	1.40239	0.376854	3.72132	0.000198188	0.00203399	750.38	1.08783	0.109794	9.9079	3.84657e-23	7.56624e-22
ENSG00000181631	P2RY13	1702	156.648	-1.97845	0.388247	-5.09586	3.47161e-07	8.89239e-06	174.206	-1.5521	0.207319	-7.48654	7.07111e-14	5.97796e-13
ENSG00000065534	MYLK	1703	24531.9	-2.34121	0.676535	-3.46059	0.000538992	0.0046342	21987.1	-2.87031	0.259648	-11.0546	2.08233e-28	6.13017e-27
ENSG00000124491	F13A1	1704	1842.33	-2.32937	0.635765	-3.66388	0.00024842	0.00245623	2129.52	-2.48852	0.246807	-10.0829	6.57896e-24	1.37906e-22
ENSG00000163900	TMEM41A	1705	1250.19	1.26985	0.328073	3.87065	0.000108546	0.00124089	1222.02	0.940432	0.099804	9.42279	4.39256e-21	7.21406e-20
ENSG00000109065	NAT9	1706	1090.77	1.16156	0.27727	4.18926	2.7986e-05	0.000400102	1118.18	1.05531	0.122031	8.64786	5.24741e-18	6.5424e-17
ENSG00000162631	NTNG1	1707	27.7102	-3.98402	1.00008	-3.9837	6.78519e-05	0.000841746	39.6771	-3.49268	0.38275	-9.12524	7.15807e-20	1.0491e-18
ENSG00000131089	ARHGEF9	1708	1218.91	-1.22985	0.295555	-4.16116	3.1663e-05	0.000446954	1242.44	-0.821666	0.094839	-8.6638	4.56312e-18	5.73355e-17
ENSG00000280411	IGHV1-69D	1709	443.043	-5.30841	0.78206	-6.78772	1.13917e-11	7.93544e-10	956.813	-2.16289	0.331439	-6.52577	6.76528e-11	4.2063e-10
ENSG00000124939	SCGB2A1	1710	81.4715	-3.77836	0.961655	-3.92902	8.52938e-05	0.00101568	80.2548	-3.26369	0.353626	-9.22923	2.72595e-20	4.18325e-19
ENSG00000211650	IGLV5-45	1711	421.644	-6.64816	1.42114	-4.67804	2.89629e-06	5.75282e-05	737.769	-2.76455	0.350349	-7.89084	3.00164e-15	2.88455e-14
ENSG00000186281	GPAT2	1712	96.0315	-2.73914	0.449968	-6.08741	1.14751e-09	5.23513e-08	120.034	-1.47645	0.217449	-6.78986	1.12246e-11	7.60365e-11
ENSG00000114346	ECT2	1713	2764.25	1.96266	0.491282	3.99497	6.47025e-05	0.000808042	2210.86	1.61535	0.177701	9.09029	9.87744e-20	1.42382e-18
ENSG00000224220	DTNB-AS1	1714	11.6364	-5.49602	1.2642	-4.34745	1.37731e-05	0.000220208	21.4572	-2.43038	0.292403	-8.31175	9.43002e-17	1.0528e-15
ENSG00000227051	C14orf132	1715	541.711	-2.14683	0.592284	-3.62466	0.00028934	0.00278142	534.466	-2.16689	0.21298	-10.1741	2.58726e-24	5.6114e-23
ENSG00000114812	VIPR1	1716	3276.29	-1.61831	0.369569	-4.3789	1.19278e-05	0.000194628	3027.52	-1.57329	0.190295	-8.26764	1.36633e-16	1.49759e-15
ENSG00000158473	CD1D	1717	223.165	-2.02103	0.429026	-4.71073	2.46835e-06	4.98741e-05	217.254	-1.3907	0.177611	-7.83004	4.8773e-15	4.60757e-14
ENSG00000242265	PEG10	1718	273.458	-2.38176	0.591988	-4.02332	5.73832e-05	0.000731115	507.731	-2.94183	0.326896	-8.99927	2.27232e-19	3.16967e-18
ENSG00000174123	TLR10	1719	69.4075	-3.1556	0.650101	-4.85401	1.20987e-06	2.68266e-05	94.5846	-2.19509	0.286377	-7.66502	1.788e-14	1.60032e-13
ENSG00000231475	IGHV4-31	1720	449.818	-5.40361	0.812464	-6.65089	2.91331e-11	1.90528e-09	865.814	-2.00197	0.306827	-6.52474	6.8118e-11	4.23437e-10
ENSG00000108924	HLF	1721	306.061	-2.47713	0.701943	-3.52897	0.000417182	0.00375219	308.028	-2.74271	0.258366	-10.6156	2.5225e-26	6.33125e-25
ENSG00000280109	PLAC4	1722	16.3278	2.81074	0.674612	4.16646	3.09368e-05	0.000437205	33.6621	3.1749	0.368469	8.61647	6.90502e-18	8.51897e-17
ENSG00000080608	PUM3	1723	1396.47	1.12527	0.336413	3.3449	0.000823128	0.00652716	1371.45	1.015	0.0873884	11.6148	3.4662e-31	1.26459e-29
ENSG00000033122	LRRC7	1724	38.1195	-2.646	0.508106	-5.20757	1.91333e-07	5.23345e-06	34.4747	-1.79412	0.245374	-7.31179	2.63603e-13	2.11421e-12
ENSG00000162391	FAM151A	1725	177.553	-2.54177	0.502112	-5.06215	4.14551e-07	1.03701e-05	176.586	-1.73052	0.232562	-7.44112	9.98378e-14	8.33914e-13
ENSG00000242534	IGKV2D-28	1726	6.72218	-5.07333	1.31994	-3.84362	0.000121234	0.00135507	23.6956	-4.95159	0.525095	-9.42989	4.105e-21	6.77082e-20
ENSG00000183199	HSP90AB3P	1727	48.6307	1.62677	0.387542	4.19768	2.69669e-05	0.000386431	96.3246	1.96556	0.229545	8.56286	1.101e-17	1.33788e-16
ENSG00000164284	GRPEL2	1728	881.015	1.32296	0.360323	3.67158	0.000241054	0.00239303	744.529	0.96433	0.0967937	9.96273	2.21879e-23	4.46467e-22
ENSG00000130766	SESN2	1729	1280.44	-1.40958	0.367512	-3.83546	0.000125331	0.00139032	1611.37	-1.15	0.121622	-9.45551	3.21454e-21	5.34814e-20
ENSG00000110002	VWA5A	1730	2926.06	-1.56301	0.407268	-3.83779	0.000124148	0.00138011	2880.35	-1.3653	0.144661	-9.43792	3.8025e-21	6.29559e-20
ENSG00000184811	TRARG1	1731	162.427	-6.68689	1.65664	-4.03641	5.42762e-05	0.000701341	62.9337	-4.55445	0.511575	-8.90281	5.4449e-19	7.38339e-18
ENSG00000256663		1732	24.0657	1.90278	0.529511	3.59347	0.000326305	0.00305554	39.6834	2.38318	0.231734	10.2841	8.30995e-25	1.86569e-23
ENSG00000106348	IMPDH1	1733	2503.73	1.31727	0.341669	3.85541	0.000115536	0.00130502	2655.69	1.47566	0.157593	9.36372	7.69798e-21	1.23644e-19
ENSG00000197953	AADACL2	1734	12.4268	-4.12124	1.12675	-3.65762	0.000254563	0.00250589	10.0661	-4.72011	0.472454	-9.99063	1.67508e-23	3.40415e-22
ENSG00000197763	TXNRD3	1735	281.96	1.48487	0.379542	3.91228	9.1429e-05	0.00107881	255.923	1.24017	0.134782	9.20127	3.53746e-20	5.36071e-19
ENSG00000188403	IGHV1OR15-9	1736	35.4254	-4.52712	0.845346	-5.35534	8.53947e-08	2.54528e-06	64.4754	-2.61208	0.363739	-7.18119	6.9106e-13	5.30251e-12
ENSG00000180660	MAB21L1	1737	22.7152	-2.98205	0.8563	-3.48248	0.000496796	0.00433045	26.1589	-3.29259	0.305212	-10.7879	3.92733e-27	1.04476e-25
ENSG00000017483	SLC38A5	1738	3030.99	2.49998	0.358777	6.96805	3.21353e-12	2.55814e-10	2475.83	1.66252	0.260499	6.38207	1.74705e-10	1.0382e-09
ENSG00000271952	LINC01954	1739	12.0364	-3.78547	0.967519	-3.91255	9.13257e-05	0.00107863	12.946	-4.02025	0.437294	-9.19347	3.80369e-20	5.73379e-19
ENSG00000262772	LINC01977	1740	14.8699	3.55232	0.99594	3.5668	0.000361373	0.00331945	20.8951	3.65841	0.351747	10.4007	2.46165e-25	5.72814e-24
ENSG00000083093	PALB2	1741	650.464	1.21224	0.280229	4.32588	1.51921e-05	0.000237503	548.924	0.753642	0.0908912	8.29169	1.11649e-16	1.23747e-15
ENSG00000138650	PCDH10	1742	26.0524	-3.21271	0.939541	-3.41945	0.000627487	0.00523403	28.4763	-3.74128	0.337086	-11.0989	1.27021e-28	3.81262e-27
ENSG00000241566	IGKV2D-24	1743	27.9363	-6.03718	1.07599	-5.61079	2.01401e-08	6.95568e-07	87.7552	-2.53844	0.362609	-7.0005	2.55047e-12	1.8417e-11
ENSG00000026751	SLAMF7	1744	952.727	-2.28212	0.428592	-5.3247	1.01119e-07	2.97075e-06	1357.48	-1.76783	0.246296	-7.17767	7.09118e-13	5.43291e-12
ENSG00000132932	ATP8A2	1745	53.1531	-1.87026	0.471012	-3.97073	7.16516e-05	0.000879637	51.3722	-1.8476	0.204269	-9.04495	1.49731e-19	2.12339e-18
ENSG00000254726	MEX3A	1746	323.626	1.89872	0.564455	3.36381	0.000768732	0.00617944	395.15	2.58918	0.228417	11.3353	8.77101e-30	2.93126e-28
ENSG00000237973	MTCO1P12	1747	2926.24	-2.26367	0.396585	-5.70791	1.14374e-08	4.16659e-07	7214.77	-1.82417	0.263244	-6.92956	4.22144e-12	2.98157e-11
ENSG00000134057	CCNB1	1748	2764.34	1.56685	0.403477	3.88337	0.000103019	0.00118708	2372.56	1.52361	0.164914	9.2388	2.49277e-20	3.84272e-19
ENSG00000114166	KAT2B	1749	1011.57	-1.33585	0.374611	-3.56598	0.0003625	0.00332731	948.707	-1.94124	0.187288	-10.365	3.57732e-25	8.22434e-24
ENSG00000135116	HRK	1750	28.5361	-3.66831	0.907858	-4.04063	5.33088e-05	0.000691383	26.5245	-3.75005	0.425735	-8.80842	1.26923e-18	1.67514e-17
ENSG00000145113	MUC4	1751	4974.54	-3.93699	0.537808	-7.32044	2.47157e-13	2.48065e-11	6227.97	-1.97569	0.31767	-6.21932	4.99315e-10	2.83528e-09
ENSG00000230006	ANKRD36BP2	1752	103.296	-4.46123	0.755036	-5.90863	3.44975e-09	1.41855e-07	163.444	-2.01448	0.297087	-6.78076	1.19541e-11	8.07642e-11
ENSG00000128645	HOXD1	1753	63.8187	-2.59701	0.660664	-3.93092	8.4623e-05	0.00100916	69.4394	-2.31544	0.253795	-9.12326	7.28948e-20	1.06734e-18
ENSG00000182162	P2RY8	1754	302.739	-2.05172	0.433433	-4.73364	2.20529e-06	4.50732e-05	340.284	-1.52384	0.197334	-7.72215	1.14387e-14	1.0433e-13
ENSG00000119782	FKBP1B	1755	133.25	-1.83887	0.46769	-3.93182	8.43052e-05	0.00100634	148.094	-1.77567	0.194869	-9.11212	8.07868e-20	1.17671e-18
ENSG00000088451	TGDS	1756	895.723	1.72724	0.427779	4.0377	5.39782e-05	0.000698223	617.231	1.07406	0.122092	8.79708	1.40421e-18	1.84376e-17
ENSG00000155545	MIER3	1757	3250.33	-1.37237	0.399706	-3.43344	0.000595981	0.00503441	3363.7	-2.08674	0.191207	-10.9135	9.93811e-28	2.78649e-26
ENSG00000168646	AXIN2	1758	3636.18	2.00813	0.417616	4.80855	1.52029e-06	3.25362e-05	3289.59	1.8354	0.240838	7.6209	2.51908e-14	2.22285e-13
ENSG00000090006	LTBP4	1759	9917.12	-1.87258	0.386457	-4.84551	1.26286e-06	2.78259e-05	9182.63	-1.27362	0.168494	-7.55886	4.06603e-14	3.52198e-13
ENSG00000211445	GPX3	1760	5282.3	-2.40999	0.718879	-3.35243	0.000801065	0.00639344	3623.82	-2.41925	0.213525	-11.3301	9.31427e-30	3.09258e-28
ENSG00000197928	ZNF677	1761	124.228	-1.79143	0.493094	-3.63303	0.000280111	0.0027054	105.192	-1.64344	0.164632	-9.98249	1.81842e-23	3.6881e-22
ENSG00000075914	EXOSC7	1762	1215.41	1.18163	0.269113	4.39082	1.12923e-05	0.000185862	1276.63	1.06677	0.130777	8.1572	3.4289e-16	3.59501e-15
ENSG00000188171	ZNF626	1763	71.1965	-1.96065	0.498921	-3.92977	8.5027e-05	0.00101315	67.3405	-1.65136	0.181478	-9.09953	9.07242e-20	1.31582e-18
ENSG00000167077	MEI1	1764	140.093	-2.37311	0.475888	-4.98671	6.14174e-07	1.47342e-05	205.284	-1.49314	0.20213	-7.38701	1.50162e-13	1.23639e-12
ENSG00000211899	IGHM	1765	24645.4	-5.00323	0.693972	-7.20956	5.61327e-13	5.16967e-11	31872.5	-1.79449	0.28881	-6.2134	5.18503e-10	2.93933e-09
ENSG00000250137		1766	9.64165	-5.17997	1.31722	-3.9325	8.40659e-05	0.00100446	7.3528	-3.88879	0.427979	-9.08639	1.02378e-19	1.473e-18
ENSG00000129473	BCL2L2	1767	2208.15	-1.19485	0.297294	-4.0191	5.84205e-05	0.000741642	2095.07	-0.889519	0.100586	-8.84338	9.28631e-19	1.2368e-17
ENSG00000135451	TROAP	1768	555.432	1.22382	0.396873	3.08366	0.00204473	0.0135453	640.048	1.89327	0.132671	14.2705	3.34378e-46	3.45028e-44
ENSG00000166165	CKB	1769	47404.6	-2.14197	0.498767	-4.29452	1.75072e-05	0.000268393	43981.6	-2.40834	0.291065	-8.27422	1.29297e-16	1.41972e-15
ENSG00000179914	ITLN1	1770	7918.61	-4.78278	0.906818	-5.27425	1.33303e-07	3.79389e-06	8674.95	-2.88643	0.404321	-7.13896	9.40418e-13	7.10203e-12
ENSG00000081189	MEF2C	1771	862.839	-1.47878	0.463434	-3.19091	0.00141828	0.0101453	849.187	-1.86866	0.147708	-12.651	1.1043e-36	5.82482e-35
ENSG00000113327	GABRG2	1772	18.0962	-3.52505	1.0206	-3.45388	0.000552584	0.00473451	15.6157	-4.66376	0.435038	-10.7204	8.16916e-27	2.12884e-25
ENSG00000042980	ADAM28	1773	412.346	-2.26629	0.410348	-5.52285	3.33537e-08	1.10386e-06	552.554	-1.42104	0.204732	-6.94098	3.89388e-12	2.76487e-11
ENSG00000189091	SF3B3	1774	8228.7	1.03155	0.292879	3.5221	0.000428139	0.00383392	7584.13	0.965173	0.0927887	10.4018	2.43215e-25	5.66748e-24
ENSG00000134013	LOXL2	1775	1554.88	1.50299	0.411487	3.65259	0.000259612	0.00254337	2052.48	1.79133	0.181796	9.85354	6.61685e-23	1.27856e-21
ENSG00000124568	SLC17A1	1776	13.1594	-3.44873	0.853588	-4.04027	5.33895e-05	0.000692065	11.8711	-3.09405	0.355538	-8.70244	3.24822e-18	4.14253e-17
ENSG00000067191	CACNB1	1777	422.54	-1.64952	0.387247	-4.25962	2.04772e-05	0.000305547	396.279	-1.46952	0.177031	-8.30092	1.03306e-16	1.1479e-15
ENSG00000198838	RYR3	1778	132.05	-2.2759	0.544772	-4.17771	2.94461e-05	0.000418302	121.501	-2.11484	0.250937	-8.42779	3.52266e-17	4.09543e-16
ENSG00000105523	FAM83E	1779	2560.41	-1.6623	0.290695	-5.71836	1.07554e-08	3.94153e-07	3100.12	-0.873826	0.128503	-6.80007	1.0457e-11	7.10408e-11
ENSG00000239819	IGKV1D-8	1780	77.9715	-5.66261	1.00296	-5.6459	1.64316e-08	5.76395e-07	163.419	-2.02623	0.29596	-6.84631	7.57771e-12	5.21974e-11
ENSG00000114248	LRRC31	1781	1088.89	-1.50306	0.296282	-5.07308	3.91433e-07	9.85192e-06	973.906	-1.4881	0.204783	-7.26673	3.68295e-13	2.90746e-12
ENSG00000169181	GSG1L	1782	10.8646	-3.2827	0.997788	-3.28998	0.00100194	0.00769692	9.09038	-3.86766	0.334113	-11.5759	5.45922e-31	1.97059e-29
ENSG00000161649	CD300LG	1783	32.3454	-4.08158	1.06076	-3.84778	0.000119193	0.00133772	34.9797	-4.03449	0.437738	-9.21668	3.06448e-20	4.67699e-19
ENSG00000244734	HBB	1784	4307.82	-2.45793	0.754668	-3.25697	0.00112608	0.00845508	2005.1	-2.92302	0.246925	-11.8377	2.49185e-32	9.86632e-31
ENSG00000174151	CYB561D1	1785	885.834	-1.0987	0.28327	-3.87865	0.000105038	0.00120518	816.435	-0.865623	0.0946446	-9.14604	5.90574e-20	8.73491e-19
ENSG00000223462		1786	8.28856	-3.78864	1.05157	-3.60283	0.000314773	0.00296576	6.13389	-3.65328	0.365134	-10.0053	1.4445e-23	2.95319e-22
ENSG00000070808	CAMK2A	1787	33.3447	-3.13794	0.728166	-4.30937	1.63721e-05	0.000253361	32.5061	-1.93739	0.236086	-8.20628	2.28143e-16	2.44038e-15
ENSG00000106397	PLOD3	1788	6862.12	1.31158	0.328242	3.99578	6.44824e-05	0.000805702	6942.74	1.19305	0.135527	8.80301	1.33189e-18	1.75256e-17
ENSG00000260328		1789	10.7547	5.41903	1.19834	4.52211	6.1225e-06	0.000110214	7.77987	3.64408	0.463336	7.86488	3.69447e-15	3.51945e-14
ENSG00000155511	GRIA1	1790	17.516	-4.20247	0.902365	-4.65718	3.2057e-06	6.26615e-05	13.0439	-2.4497	0.318421	-7.69327	1.43423e-14	1.29465e-13
ENSG00000162344	FGF19	1791	61.4296	5.61926	1.12232	5.00681	5.53384e-07	1.34066e-05	67.8366	5.30119	0.725536	7.30658	2.74018e-13	2.19143e-12
ENSG00000135905	DOCK10	1792	595.238	-1.95253	0.340295	-5.73777	9.59336e-09	3.55272e-07	562.738	-1.21974	0.180345	-6.76336	1.34826e-11	9.04726e-11
ENSG00000106638	TBL2	1793	2665.32	1.06149	0.294629	3.60282	0.000314788	0.00296576	2464.37	0.773842	0.0775507	9.97853	1.89254e-23	3.8283e-22
ENSG00000128383	APOBEC3A	1794	76.6234	-2.78169	0.54636	-5.09132	3.55587e-07	9.06102e-06	133.417	-2.16956	0.300271	-7.22534	4.99862e-13	3.88505e-12
ENSG00000122025	FLT3	1795	46.4173	-3.18255	0.602871	-5.27898	1.29904e-07	3.71004e-06	60.447	-1.74098	0.246353	-7.06702	1.58296e-12	1.16586e-11
ENSG00000091622	PITPNM3	1796	1035.32	-1.59338	0.385353	-4.13488	3.55146e-05	0.000488425	1106.1	-1.63714	0.193387	-8.46562	2.54789e-17	3.00202e-16
ENSG00000160111	CPAMD8	1797	105.963	-2.04953	0.543804	-3.76887	0.000163989	0.0017404	106.162	-1.79911	0.19142	-9.39879	5.51934e-21	9.00191e-20
ENSG00000164885	CDK5	1798	788.687	1.22519	0.311361	3.93495	8.32139e-05	0.000996703	678.357	0.822024	0.0918591	8.94875	3.59541e-19	4.9366e-18
ENSG00000086717	PPEF1	1799	12.234	4.21496	1.01906	4.13614	3.53192e-05	0.000486554	10.0596	2.83508	0.335273	8.45602	2.76648e-17	3.24958e-16
ENSG00000125864	BFSP1	1800	93.103	1.85271	0.500444	3.70214	0.000213792	0.00217147	82.623	1.84846	0.192756	9.58965	8.83818e-22	1.54509e-20
ENSG00000221955	SLC12A8	1801	741.403	1.27844	0.357528	3.57578	0.000349188	0.00323045	710.48	1.28057	0.127378	10.0533	8.88064e-24	1.84763e-22
ENSG00000138772	ANXA3	1802	3985.89	2.57312	0.352548	7.29864	2.90694e-13	2.83658e-11	2421.5	1.24618	0.205002	6.07888	1.21026e-09	6.59489e-09
ENSG00000087269	NOP14	1803	2670.34	1.14529	0.293407	3.90343	9.48401e-05	0.00111	2252.49	0.743928	0.0824626	9.02139	1.85713e-19	2.61672e-18
ENSG00000168081	PNOC	1804	35.888	-4.25717	0.884984	-4.81045	1.50591e-06	3.22846e-05	58.0407	-2.1934	0.292911	-7.4883	6.9769e-14	5.90483e-13
ENSG00000211658	IGLV3-27	1805	118.456	-4.49467	0.66257	-6.78369	1.17145e-11	8.13727e-10	225.985	-2.07547	0.333265	-6.22769	4.73351e-10	2.69584e-09
ENSG00000188730	VWC2	1806	20.7843	-3.14912	0.748215	-4.20885	2.56674e-05	0.000369532	21.9191	-2.65735	0.319518	-8.31676	9.0404e-17	1.01114e-15
ENSG00000109084	TMEM97	1807	1958.05	1.4319	0.440601	3.24989	0.00115451	0.00861071	1964.03	1.47588	0.12529	11.7797	4.9677e-32	1.92709e-30
ENSG00000160214	RRP1	1808	1265.8	1.06706	0.28866	3.6966	0.000218508	0.00220752	1433.17	1.08373	0.112976	9.59259	8.58984e-22	1.50425e-20
ENSG00000147036	LANCL3	1809	159.816	-1.83574	0.543832	-3.37558	0.000736613	0.00595441	161.924	-2.27684	0.207031	-10.9976	3.92381e-28	1.13657e-26
ENSG00000165553	NGB	1810	46.4002	-3.41421	1.05043	-3.25029	0.00115288	0.00860378	32.3065	-5.4279	0.462464	-11.7369	8.24344e-32	3.14998e-30
ENSG00000164171	ITGA2	1811	3052.23	1.71344	0.354455	4.83402	1.33804e-06	2.92986e-05	2642.45	1.26487	0.170852	7.40329	1.32854e-13	1.09831e-12
ENSG00000101361	NOP56	1812	4135.19	1.093	0.352705	3.09891	0.00194232	0.0130211	4721.64	1.41849	0.106198	13.3571	1.07678e-40	7.67651e-39
ENSG00000134531	EMP1	1813	8638.02	-1.18649	0.322794	-3.67569	0.000237206	0.00235958	10565.5	-1.96127	0.203644	-9.63089	5.92149e-22	1.05629e-20
ENSG00000132603	NIP7	1814	1932.57	1.42641	0.317047	4.49906	6.8254e-06	0.000121621	1516.74	0.806711	0.103233	7.81449	5.51849e-15	5.17819e-14
ENSG00000272899	ATP6V1FNB	1815	84.6873	1.54344	0.41143	3.7514	0.000175852	0.00184244	112.445	2.01572	0.214933	9.37837	6.70035e-21	1.08557e-19
ENSG00000049246	PER3	1816	619.201	-1.26547	0.420126	-3.01211	0.00259441	0.0163581	706.686	-2.00729	0.135574	-14.8059	1.34168e-49	1.81133e-47
ENSG00000077157	PPP1R12B	1817	8618.93	-2.27215	0.640893	-3.54529	0.000392187	0.00356729	7748.81	-2.32211	0.230402	-10.0785	6.87488e-24	1.43912e-22
ENSG00000077152	UBE2T	1818	777.565	1.57219	0.447449	3.51368	0.000441939	0.003936	675.577	1.47022	0.143857	10.22	1.61279e-24	3.53293e-23
ENSG00000249898	MCPH1-AS1	1819	37.4943	-1.78265	0.425641	-4.18816	2.81223e-05	0.000401584	33.1591	-1.38787	0.167499	-8.28583	1.1729e-16	1.29718e-15
ENSG00000178896	EXOSC4	1820	1495.1	2.04335	0.335639	6.08795	1.14366e-09	5.22726e-08	1196.34	1.10068	0.169587	6.49037	8.56277e-11	5.25881e-10
ENSG00000198523	PLN	1821	1938.96	-2.77176	0.793794	-3.49179	0.000479796	0.00420313	1576.64	-3.34134	0.324469	-10.2979	7.20261e-25	1.62064e-23
ENSG00000074696	HACD3	1822	5137.61	1.40662	0.363075	3.87418	0.000106983	0.00122529	4174.81	1.08238	0.12002	9.01832	1.90995e-19	2.68867e-18
ENSG00000260947		1823	30.3427	-3.15349	0.856314	-3.68263	0.000230844	0.00230937	27.5494	-3.46516	0.362755	-9.55232	1.2682e-21	2.18836e-20
ENSG00000270550	IGHV3-30	1824	911.562	-4.35137	0.754807	-5.76487	8.17187e-09	3.06321e-07	1801.4	-1.8854	0.28336	-6.65372	2.85767e-11	1.84721e-10
ENSG00000139292	LGR5	1825	2201.5	2.63762	0.599741	4.39794	1.09285e-05	0.00018133	1818.98	2.26767	0.286136	7.92515	2.27873e-15	2.21273e-14
ENSG00000166821	PEX11A	1826	936.067	-1.17432	0.366546	-3.20376	0.00135646	0.00979314	867.298	-1.28971	0.107851	-11.9582	5.8801e-33	2.45841e-31
ENSG00000088756	ARHGAP28	1827	111.746	-1.55546	0.38698	-4.0195	5.83219e-05	0.000741155	110.168	-1.53901	0.179102	-8.59292	8.47874e-18	1.04019e-16
ENSG00000110777	POU2AF1	1828	588.37	-3.91192	0.657419	-5.95042	2.67454e-09	1.12808e-07	1073.11	-2.01309	0.308951	-6.51588	7.22657e-11	4.47948e-10
ENSG00000136875	PRPF4	1829	1679.23	1.07816	0.279012	3.86421	0.000111449	0.001267	1515.31	0.771839	0.0856332	9.01332	1.99916e-19	2.8078e-18
ENSG00000105185	PDCD5	1830	2167.14	1.30559	0.318415	4.10028	4.12645e-05	0.000555997	1998.32	0.917628	0.109233	8.40067	4.43954e-17	5.12831e-16
ENSG00000169347	GP2	1831	221.159	-4.41439	0.998368	-4.42161	9.79679e-06	0.000165115	307.78	-3.9151	0.497583	-7.86823	3.59683e-15	3.43284e-14
ENSG00000061337	LZTS1	1832	133.839	1.47702	0.395433	3.73521	0.000187561	0.00194359	166.329	1.60441	0.171543	9.35282	8.53415e-21	1.36573e-19
ENSG00000164620	RELL2	1833	98.3978	1.9055	0.493005	3.86507	0.000111055	0.00126428	97.8173	1.69976	0.188851	9.00053	2.24621e-19	3.1361e-18
ENSG00000187151	ANGPTL5	1834	10.66	-4.40263	1.08849	-4.04473	5.23835e-05	0.000681315	7.27673	-3.32315	0.390707	-8.50546	1.80873e-17	2.15598e-16
ENSG00000065911	MTHFD2	1835	2604.8	1.56352	0.453196	3.44999	0.000560611	0.00478953	2676.02	1.48815	0.142789	10.422	1.96701e-25	4.61924e-24
ENSG00000135372	NAT10	1836	2983.09	1.1164	0.32925	3.39074	0.000697032	0.00569057	2779.99	0.974371	0.0906314	10.7509	5.86786e-27	1.54889e-25
ENSG00000232803	SLCO4A1-AS1	1837	470.068	2.90066	0.759543	3.81896	0.000134015	0.00146986	235.533	2.81352	0.3083	9.12593	7.11222e-20	1.04338e-18
ENSG00000162409	PRKAA2	1838	290.738	-2.69316	0.706351	-3.81278	0.00013741	0.0015004	222.297	-3.15652	0.345342	-9.14027	6.22989e-20	9.18331e-19
ENSG00000152932	RAB3C	1839	81.0304	-2.29253	0.65636	-3.4928	0.00047799	0.0041888	70.4749	-2.53535	0.248191	-10.2153	1.69362e-24	3.6994e-23
ENSG00000170293	CMTM8	1840	572.363	1.57877	0.405139	3.89685	9.74508e-05	0.00113516	429.791	1.20109	0.135083	8.89149	6.02961e-19	8.14023e-18
ENSG00000181617	FDCSP	1841	109.553	-6.33562	1.04066	-6.08807	1.1428e-09	5.22726e-08	247.189	-3.07545	0.479509	-6.41375	1.4198e-10	8.51993e-10
ENSG00000072864	NDE1	1842	1535.43	1.03677	0.270659	3.83055	0.000127855	0.00141111	1245.64	0.827569	0.0910072	9.09344	9.59549e-20	1.38578e-18
ENSG00000114771	AADAC	1843	117.323	5.06837	0.747556	6.77993	1.20238e-11	8.3286e-10	186.047	2.79872	0.459714	6.08796	1.14358e-09	6.24821e-09
ENSG00000226287	TMEM191A	1844	152.19	1.78589	0.431406	4.13969	3.47781e-05	0.000481257	155.392	1.46671	0.1771	8.28182	1.2131e-16	1.33633e-15
ENSG00000172724	CCL19	1845	339.382	-3.63482	0.799911	-4.54402	5.51901e-06	0.000100677	414.21	-2.47851	0.324229	-7.64432	2.10059e-14	1.8681e-13
ENSG00000198108	CHSY3	1846	66.8067	1.86413	0.435213	4.28327	1.8417e-05	0.000279552	50.8585	1.3085	0.162255	8.06447	7.35518e-16	7.48362e-15
ENSG00000135632	SMYD5	1847	1363.47	1.21395	0.337452	3.5974	0.000321419	0.00301783	1246.77	1.02262	0.104676	9.76944	1.52285e-22	2.85789e-21
ENSG00000274576	IGHV2-70	1848	95.0483	-4.29826	0.696086	-6.1749	6.62052e-10	3.19213e-08	246.042	-2.19872	0.346992	-6.3365	2.35049e-10	1.37968e-09
ENSG00000154080	CHST9	1849	15.6735	-3.22447	1.00695	-3.2022	0.00136384	0.00982907	14.483	-5.01468	0.423575	-11.8389	2.4552e-32	9.73378e-31
ENSG00000073417	PDE8A	1850	2853.18	-1.16508	0.324187	-3.59384	0.000325839	0.00305257	2459.99	-1.16818	0.119555	-9.77108	1.4984e-22	2.81373e-21
ENSG00000164342	TLR3	1851	1007	-1.6706	0.49712	-3.36056	0.000777854	0.00623856	1001.57	-2.01932	0.186603	-10.8215	2.72245e-27	7.33147e-26
ENSG00000229092	IGHV3-47	1852	21.0526	-4.80502	1.0956	-4.38576	1.15582e-05	0.000189857	32.4471	-2.09217	0.265921	-7.86765	3.61374e-15	3.4479e-14
ENSG00000239975	IGKV1D-33	1853	19.6441	-5.11561	1.16304	-4.39848	1.09011e-05	0.000180997	20.2714	-3.44974	0.440926	-7.82386	5.12282e-15	4.82613e-14
ENSG00000166851	PLK1	1854	1926.52	1.16319	0.330452	3.52001	0.000431523	0.00385473	2316.62	1.61502	0.161436	10.0041	1.46183e-23	2.98661e-22
ENSG00000179981	TSHZ1	1855	2046.17	-1.35507	0.370743	-3.65502	0.000257161	0.0025264	1754.16	-1.1973	0.125968	-9.50479	2.00458e-21	3.40911e-20
ENSG00000182557	SPNS3	1856	105.703	1.98312	0.419064	4.73226	2.22038e-06	4.53105e-05	88.614	1.38355	0.187562	7.37649	1.62514e-13	1.33237e-12
ENSG00000187840	EIF4EBP1	1857	1622.72	1.30479	0.37629	3.46751	0.000525304	0.00453714	1797.14	1.40559	0.137527	10.2204	1.60645e-24	3.52408e-23
ENSG00000198488	B3GNT6	1858	1075.29	-4.2211	0.859606	-4.91051	9.08403e-07	2.08179e-05	1800.2	-2.9957	0.416515	-7.1923	6.37075e-13	4.90178e-12
ENSG00000139874	SSTR1	1859	453.619	-2.3641	0.314597	-7.51472	5.70345e-14	6.46303e-12	552.45	-1.47984	0.253384	-5.84032	5.2102e-09	2.62661e-08
ENSG00000225762	LINC01389	1860	41.0886	-2.88436	0.569983	-5.06043	4.18315e-07	1.0443e-05	40.0107	-1.57979	0.22389	-7.0561	1.71246e-12	1.25641e-11
ENSG00000249306	LINC01411	1861	13.1501	5.64869	1.38642	4.07431	4.61519e-05	0.000612783	25.0098	4.06192	0.486013	8.35763	6.39909e-17	7.24442e-16
ENSG00000163817	SLC6A20	1862	502.697	3.83928	0.72401	5.3028	1.14038e-07	3.30683e-06	774.065	2.50825	0.367965	6.81656	9.32489e-12	6.3646e-11
ENSG00000102221	JADE3	1863	724.223	1.49171	0.384407	3.88055	0.00010422	0.001197	633.668	1.13444	0.128154	8.85216	8.58402e-19	1.14576e-17
ENSG00000263745		1864	5.24273	5.40039	1.49599	3.60991	0.000306309	0.00290256	6.23289	3.84789	0.39887	9.64699	5.06217e-22	9.08151e-21
ENSG00000280119		1865	15.2362	-4.3646	0.899528	-4.8521	1.22162e-06	2.70319e-05	15.7667	-2.60187	0.360117	-7.22506	5.00871e-13	3.89092e-12
ENSG00000173114	LRRN3	1866	49.5756	-2.66658	0.541332	-4.92597	8.39433e-07	1.94593e-05	61.9422	-1.94785	0.272803	-7.14013	9.32401e-13	7.04496e-12
ENSG00000163132	MSX1	1867	145.199	2.17829	0.609515	3.5738	0.000351837	0.0032525	112.455	2.45176	0.25054	9.78591	1.29427e-22	2.43776e-21
ENSG00000171241	SHCBP1	1868	458.903	1.63874	0.44802	3.65773	0.000254455	0.00250582	404.581	1.53827	0.162673	9.45618	3.19387e-21	5.31953e-20
ENSG00000267466		1869	54.2932	-2.78999	0.707404	-3.94399	8.01385e-05	0.000967406	29.2436	-2.66231	0.308758	-8.62263	6.54328e-18	8.09549e-17
ENSG00000139567	ACVRL1	1870	4871.54	-1.49898	0.417756	-3.58817	0.000333009	0.00311003	5053.25	-1.65573	0.170879	-9.68949	3.34178e-22	6.09234e-21
ENSG00000162545	CAMK2N1	1871	8429.79	-1.43717	0.359172	-4.00135	6.29827e-05	0.000791791	7970.53	-1.39729	0.164837	-8.4768	2.31465e-17	2.73247e-16
ENSG00000164691	TAGAP	1872	394.557	-1.77507	0.427435	-4.15285	3.28359e-05	0.000458528	363.765	-1.29204	0.157644	-8.19594	2.48635e-16	2.64572e-15
ENSG00000006071	ABCC8	1873	37.0171	-2.83401	0.64676	-4.38186	1.17668e-05	0.000192385	50.418	-2.37223	0.304004	-7.80329	6.03125e-15	5.64033e-14
ENSG00000211659	IGLV3-25	1874	1590.88	-4.93502	0.807492	-6.11154	9.86755e-10	4.60423e-08	1968.84	-1.88918	0.301595	-6.26396	3.75311e-10	2.1624e-09
ENSG00000234828	IQCM	1875	17.2791	-4.51406	1.06754	-4.22847	2.35288e-05	0.000342959	14.3416	-2.73107	0.338139	-8.07678	6.64999e-16	6.79545e-15
ENSG00000138442	WDR12	1876	1716.21	1.2483	0.372412	3.35194	0.000802464	0.00639837	1397.69	0.967075	0.0902243	10.7186	8.32853e-27	2.16669e-25
ENSG00000184489	PTP4A3	1877	1441.79	2.13526	0.5595	3.81637	0.000135431	0.00148275	1532.14	1.91006	0.212397	8.99288	2.40842e-19	3.35188e-18
ENSG00000235026	DPP10-AS1	1878	100.735	-5.40937	1.51618	-3.56776	0.000360041	0.00330845	86.8652	-5.26917	0.539498	-9.7668	1.5631e-22	2.92803e-21
ENSG00000275688	CCL15-CCL14	1879	60.4782	-2.35207	0.61282	-3.83811	0.000123983	0.0013789	64.7052	-2.75612	0.30866	-8.92929	4.28743e-19	5.85172e-18
ENSG00000259225	LINC02345	1880	13.5727	4.72808	1.16418	4.0613	4.88005e-05	0.000641371	9.06164	3.44051	0.413369	8.32309	8.56965e-17	9.6059e-16
ENSG00000131153	GINS2	1881	1000.24	1.36602	0.298577	4.5751	4.76e-06	8.88749e-05	891.608	1.14428	0.152696	7.49384	6.68865e-14	5.67499e-13
ENSG00000143382	ADAMTSL4	1882	641.478	-2.2452	0.553482	-4.05649	4.98155e-05	0.00065227	508.066	-1.32728	0.159309	-8.33143	7.98688e-17	8.97564e-16
ENSG00000143498	TAF1A	1883	192.606	1.55693	0.3783	4.11559	3.86186e-05	0.000524949	182.584	1.21261	0.147088	8.24416	1.66325e-16	1.80305e-15
ENSG00000197157	SND1	1884	11344.6	0.990934	0.306321	3.23496	0.00121661	0.00895436	12060.9	1.07131	0.0944745	11.3396	8.3489e-30	2.79629e-28
ENSG00000268621	IGFL2-AS1	1885	24.0257	5.57913	1.22831	4.54211	5.56934e-06	0.000101369	24.0782	4.40945	0.585285	7.53385	4.92669e-14	4.23278e-13
ENSG00000197191	CYSRT1	1886	43.7403	2.3224	0.679603	3.41728	0.000632491	0.00526327	25.8091	2.03667	0.196368	10.3717	3.33575e-25	7.69784e-24
ENSG00000205795	CYS1	1887	300.06	-2.24569	0.649446	-3.45786	0.000544491	0.00467494	224.116	-1.95525	0.192986	-10.1316	4.00245e-24	8.54172e-23
ENSG00000131471	AOC3	1888	3879.58	-2.38527	0.703464	-3.39075	0.000697015	0.00569057	3471.02	-2.33603	0.222096	-10.5181	7.13183e-26	1.72776e-24
ENSG00000172244	C5orf34	1889	103.913	1.57576	0.435479	3.61846	0.000296361	0.00283451	103.512	1.33919	0.140478	9.53308	1.52689e-21	2.61852e-20
ENSG00000237125	HAND2-AS1	1890	539.254	-4.35088	1.45001	-3.00059	0.00269461	0.0168645	384.709	-4.53065	0.327234	-13.8453	1.35817e-43	1.24246e-41
ENSG00000261834	IGHV3OR16-15	1891	7.49021	-5.50962	1.28091	-4.30132	1.69781e-05	0.000261497	11.9038	-3.06508	0.386824	-7.92372	2.30509e-15	2.2362e-14
ENSG00000145708	CRHBP	1892	17.4894	-2.57909	0.796561	-3.23778	0.00120465	0.00888245	16.9931	-2.67204	0.236313	-11.3072	1.20898e-29	3.98392e-28
ENSG00000196361	ELAVL3	1893	17.1043	-3.069	0.98234	-3.12417	0.00178307	0.0121422	15.4301	-4.27235	0.34797	-12.2779	1.19033e-34	5.60349e-33
ENSG00000254838	GVINP1	1894	154.063	-2.28311	0.461389	-4.94833	7.4852e-07	1.75631e-05	186.47	-1.52003	0.215118	-7.06603	1.59426e-12	1.17362e-11
ENSG00000102898	NUTF2	1895	4421.63	1.33956	0.291366	4.59751	4.27573e-06	8.04439e-05	4231.17	1.01941	0.136829	7.45027	9.31462e-14	7.79721e-13
ENSG00000254174	IGHV1-12	1896	22.3002	-4.27047	0.880911	-4.84779	1.24845e-06	2.75578e-05	41.9452	-2.48509	0.347432	-7.15275	8.50551e-13	6.45517e-12
ENSG00000165457	FOLR2	1897	758.508	-2.13454	0.625871	-3.41051	0.000648405	0.00535969	764.432	-1.90984	0.183853	-10.3879	2.81591e-25	6.52771e-24
ENSG00000203685	STUM	1898	466.193	-2.8421	0.93463	-3.04088	0.00235888	0.0151925	486.017	-4.05493	0.306464	-13.2313	5.78466e-40	3.89619e-38
ENSG00000197587	DMBX1	1899	4.14566	5.27852	1.59044	3.31891	0.000903696	0.00704562	10.7179	4.57365	0.422133	10.8346	2.35905e-27	6.38652e-26
ENSG00000177426	TGIF1	1900	3451.13	1.19028	0.297748	3.99761	6.39841e-05	0.000801105	2527.84	0.855382	0.101551	8.42315	3.66492e-17	4.25758e-16
ENSG00000253102		1901	15.0147	-2.4852	0.742683	-3.34624	0.000819143	0.00649975	13.0578	-3.26772	0.306075	-10.6762	1.31529e-26	3.37027e-25
ENSG00000178105	DDX10	1902	1301.35	1.44138	0.328794	4.38384	1.16608e-05	0.0001914	976.323	0.801266	0.103605	7.73386	1.04333e-14	9.54448e-14
ENSG00000126759	CFP	1903	163.599	-2.14976	0.596149	-3.60607	0.000310865	0.00293443	172.487	-1.58759	0.166306	-9.54622	1.34514e-21	2.31591e-20
ENSG00000260173		1904	11.9019	-3.33461	0.855756	-3.89669	9.75161e-05	0.00113538	11.9842	-2.76148	0.319034	-8.65577	4.89575e-18	6.13139e-17
ENSG00000188343	CIBAR1	1905	791.209	2.2041	0.355655	6.1973	5.74388e-10	2.80799e-08	420.215	0.98332	0.159567	6.16245	7.16296e-10	3.99847e-09
ENSG00000272455	MRPL20-DT	1906	76.0005	1.19492	0.367956	3.24744	0.00116447	0.00867185	74.6794	1.30146	0.116629	11.159	6.47364e-29	1.99589e-27
ENSG00000139146	SINHCAF	1907	3821.29	1.57351	0.390494	4.02954	5.5886e-05	0.000714632	2927.9	1.03304	0.12381	8.3437	7.19991e-17	8.12402e-16
ENSG00000128683	GAD1	1908	45.489	2.75974	0.888857	3.10482	0.00190396	0.0128059	68.7007	4.77278	0.385255	12.3886	3.01081e-35	1.45535e-33
ENSG00000062524	LTK	1909	502.179	-4.32283	0.485799	-8.89841	5.66539e-19	1.42155e-16	588.048	-1.65851	0.299146	-5.54414	2.95402e-08	1.35381e-07
ENSG00000158006	PAFAH2	1910	1992.91	-1.07086	0.337079	-3.17688	0.00148871	0.0105254	1876.09	-1.28465	0.110064	-11.6718	1.77677e-31	6.64036e-30
ENSG00000203943	SAMD13	1911	461.78	-1.86803	0.436067	-4.28382	1.83708e-05	0.000279195	411.301	-1.49134	0.188692	-7.90358	2.71005e-15	2.615e-14
ENSG00000186912	P2RY4	1912	15.2694	-4.36516	0.92827	-4.70247	2.57037e-06	5.16954e-05	33.573	-3.01651	0.414912	-7.27024	3.58847e-13	2.83726e-12
ENSG00000203805	PLPP4	1913	67.3594	2.58822	0.717284	3.60836	0.000308138	0.00291764	60.5733	2.79689	0.294279	9.50421	2.01575e-21	3.42622e-20
ENSG00000160746	ANO10	1914	2761.06	-0.983051	0.268834	-3.65672	0.000255459	0.00251242	2653.25	-1.30427	0.140071	-9.31149	1.26057e-20	1.99131e-19
ENSG00000198049	AVPR1B	1915	5.57919	-5.06415	1.33611	-3.79021	0.000150522	0.00162055	6.15559	-3.31394	0.369839	-8.9605	3.23202e-19	4.45763e-18
ENSG00000076356	PLXNA2	1916	4076.82	-1.34861	0.266256	-5.06509	4.08199e-07	1.02216e-05	3782.13	-1.08797	0.157605	-6.90317	5.08552e-12	3.57047e-11
ENSG00000271375		1917	21.4253	-3.98629	0.897572	-4.44119	8.94631e-06	0.000152771	49.2331	-2.69065	0.354295	-7.59437	3.09301e-14	2.70824e-13
ENSG00000165023	DIRAS2	1918	15.8571	-2.88375	0.782663	-3.68453	0.000229124	0.00229577	15.8683	-3.31514	0.359274	-9.22732	2.77496e-20	4.25207e-19
ENSG00000073111	MCM2	1919	2969.12	1.30834	0.36071	3.62713	0.000286592	0.00275716	3396.11	1.48037	0.157271	9.41285	4.8287e-21	7.8965e-20
ENSG00000015475	BID	1920	1883.98	1.26306	0.296865	4.25468	2.09349e-05	0.000311404	1896.27	1.01971	0.128463	7.93784	2.05741e-15	2.00673e-14
ENSG00000253274	IGHV1-67	1921	31.4435	-4.56991	1.00291	-4.55666	5.1973e-06	9.57315e-05	51.6801	-2.10068	0.283236	-7.41671	1.20064e-13	9.96881e-13
ENSG00000168765	GSTM4	1922	1745.4	-1.34402	0.303707	-4.42538	9.62746e-06	0.000162819	1733.44	-1.03503	0.136053	-7.60758	2.79285e-14	2.45665e-13
ENSG00000074370	ATP2A3	1923	10920.3	-2.07735	0.444778	-4.67054	3.00408e-06	5.93336e-05	11153.4	-1.44695	0.198755	-7.28005	3.337e-13	2.64526e-12
ENSG00000228113		1924	26.5879	-2.61083	0.60304	-4.32945	1.49481e-05	0.000234576	26.2923	-2.20154	0.282907	-7.78183	7.14802e-15	6.64014e-14
ENSG00000110324	IL10RA	1925	1162.1	-1.967	0.446154	-4.40879	1.03952e-05	0.000173536	1071.08	-1.22953	0.16121	-7.62691	2.40449e-14	2.12664e-13
ENSG00000005469	CROT	1926	946.483	-1.60104	0.362177	-4.42059	9.84296e-06	0.00016578	940.435	-1.43172	0.188337	-7.60189	2.91839e-14	2.56266e-13
ENSG00000121895	TMEM156	1927	46.3357	-2.67946	0.567373	-4.72257	2.3288e-06	4.72875e-05	61.2748	-1.82443	0.252485	-7.22586	4.97929e-13	3.87298e-12
ENSG00000128573	FOXP2	1928	563.733	-2.82429	0.791894	-3.5665	0.000361778	0.00332192	520.926	-2.56272	0.266771	-9.60642	7.51182e-22	1.32684e-20
ENSG00000168785	TSPAN5	1929	908.312	1.48777	0.343412	4.33233	1.4754e-05	0.000232319	625.03	1.1272	0.145008	7.77336	7.64321e-15	7.07655e-14
ENSG00000168065	SLC22A11	1930	48.1861	3.86372	0.668022	5.78383	7.30199e-09	2.78381e-07	60.9476	2.90271	0.458462	6.3314	2.42941e-10	1.42573e-09
ENSG00000081026	MAGI3	1931	1540.7	-1.42257	0.39149	-3.63372	0.000279359	0.0026997	1508.7	-1.25742	0.134567	-9.34422	9.25692e-21	1.47985e-19
ENSG00000128965	CHAC1	1932	245.692	1.81432	0.446964	4.0592	4.92417e-05	0.000646133	315.597	1.50998	0.183389	8.23379	1.81385e-16	1.95523e-15
ENSG00000163938	GNL3	1933	3393.38	1.2909	0.363177	3.55445	0.000378765	0.00345854	3126.64	0.987503	0.102637	9.62133	6.4983e-22	1.15381e-20
ENSG00000277653		1934	6.28111	-5.69816	1.39052	-4.09785	4.17011e-05	0.000560651	7.01278	-3.92407	0.480334	-8.16945	3.09794e-16	3.26141e-15
ENSG00000130332	LSM7	1935	2555.8	1.33993	0.278988	4.80281	1.56451e-06	3.33084e-05	3412.36	1.20378	0.169323	7.10938	1.16569e-12	8.73655e-12
ENSG00000257194		1936	11.844	-4.33453	1.1185	-3.87532	0.000106487	0.00122018	11.5067	-3.61015	0.418209	-8.6324	6.00753e-18	7.44468e-17
ENSG00000139289	PHLDA1	1937	3621.35	1.54158	0.520089	2.96406	0.00303605	0.0185436	3289.71	2.52501	0.181027	13.9483	3.22299e-44	3.06744e-42
ENSG00000211448	DIO2	1938	328.61	2.00491	0.440696	4.54942	5.37947e-06	9.85702e-05	303.131	1.78916	0.242345	7.38267	1.55147e-13	1.27402e-12
ENSG00000173578	XCR1	1939	65.6392	-2.44734	0.529415	-4.62273	3.78724e-06	7.25863e-05	63.2912	-1.74386	0.238723	-7.30497	2.7732e-13	2.21553e-12
ENSG00000204219	TCEA3	1940	4152.49	-2.40116	0.716975	-3.34902	0.000810984	0.0064475	4246.19	-1.51779	0.144883	-10.476	1.11345e-25	2.68051e-24
ENSG00000171490	RSL1D1	1941	7561.68	1.255	0.300317	4.17893	2.92888e-05	0.000416308	5945.57	0.726642	0.0908211	8.0008	1.23613e-15	1.2296e-14
ENSG00000174600	CMKLR1	1942	587.724	-1.63313	0.402931	-4.05313	5.05376e-05	0.000660319	624.541	-1.36246	0.16588	-8.2135	2.1483e-16	2.30279e-15
ENSG00000105737	GRIK5	1943	212.783	-2.62515	0.800144	-3.28084	0.00103497	0.00789633	165.597	-2.9014	0.268186	-10.8186	2.81033e-27	7.55486e-26
ENSG00000156804	FBXO32	1944	4922.97	-1.63385	0.440884	-3.70585	0.000210679	0.00214586	3837.61	-1.89287	0.207722	-9.1125	8.05032e-20	1.17313e-18
ENSG00000241186	TDGF1	1945	746.707	2.63056	0.582524	4.5158	6.30792e-06	0.000113138	555.135	2.407	0.325655	7.39125	1.45458e-13	1.19928e-12
ENSG00000272989	LINC02012	1946	78.965	-2.30926	0.507063	-4.55418	5.25897e-06	9.66502e-05	72.4886	-1.52829	0.207795	-7.35482	1.91183e-13	1.55329e-12
ENSG00000172955	ADH6	1947	638.821	-2.79582	0.66216	-4.22228	2.41841e-05	0.000350641	575.614	-1.94364	0.245064	-7.93116	2.17107e-15	2.11154e-14
ENSG00000028277	POU2F2	1948	284.725	-2.32814	0.542801	-4.28912	1.79382e-05	0.000273635	351.213	-1.55206	0.199469	-7.78098	7.19627e-15	6.68294e-14
ENSG00000176148	TCP11L1	1949	433.923	-0.938333	0.29326	-3.19966	0.00137588	0.00989554	454.213	-1.05861	0.0940717	-11.2532	2.23261e-29	7.16445e-28
ENSG00000117650	NEK2	1950	751.143	1.3568	0.421806	3.21665	0.00129699	0.00943577	712.476	1.43296	0.128487	11.1525	6.95836e-29	2.14317e-27
ENSG00000211970	IGHV4-61	1951	248.758	-5.09579	0.897009	-5.68087	1.34009e-08	4.82473e-07	331.798	-2.03604	0.321987	-6.32336	2.55942e-10	1.49773e-09
ENSG00000161980	POLR3K	1952	846.469	1.20674	0.272083	4.43518	9.1995e-06	0.000156768	896.067	1.08589	0.144847	7.49681	6.53915e-14	5.55583e-13
ENSG00000143297	FCRL5	1953	213.76	-4.64707	0.723581	-6.42232	1.34216e-10	7.65746e-09	352.119	-1.70824	0.289329	-5.90417	3.54434e-09	1.82831e-08
ENSG00000166508	MCM7	1954	7317.24	1.08622	0.33919	3.20239	0.00136291	0.00982525	8405.09	1.49358	0.133057	11.2251	3.07153e-29	9.72456e-28
ENSG00000106688	SLC1A1	1955	1672.55	-2.08923	0.540769	-3.86343	0.000111804	0.00126928	1778.25	-1.86434	0.216861	-8.59694	8.18706e-18	1.00561e-16
ENSG00000232973	CYP1B1-AS1	1956	26.1	-2.69757	0.667369	-4.0421	5.29754e-05	0.000687785	30.909	-2.01129	0.245423	-8.1952	2.50167e-16	2.6611e-15
ENSG00000211677	IGLC2	1957	6420.93	-4.8424	0.730814	-6.62604	3.44822e-11	2.21968e-09	12115.1	-1.74886	0.29987	-5.83204	5.4753e-09	2.75211e-08
ENSG00000254056	IGHV3-71	1958	30.3037	-4.50859	0.987651	-4.56496	4.99584e-06	9.27152e-05	55.5223	-2.5192	0.345039	-7.30121	2.85199e-13	2.27491e-12
ENSG00000162849	KIF26B	1959	201.828	2.01643	0.655992	3.07386	0.0021131	0.0139231	279.761	2.91554	0.237904	12.2551	1.57661e-34	7.39921e-33
ENSG00000102030	NAA10	1960	1656.52	1.26954	0.307891	4.12335	3.73407e-05	0.000510683	1851.3	1.2542	0.156136	8.03273	9.53251e-16	9.61281e-15
ENSG00000102393	GLA	1961	1314.34	1.5583	0.316186	4.92843	8.28943e-07	1.92663e-05	1064.03	0.864014	0.125447	6.88747	5.67922e-12	3.9682e-11
ENSG00000172543	CTSW	1962	174.026	-1.76937	0.457241	-3.86967	0.000108983	0.0012453	201.92	-1.67928	0.196486	-8.54659	1.26783e-17	1.53391e-16
ENSG00000162949	CAPN13	1963	1126.87	-2.42078	0.501915	-4.82309	1.41351e-06	3.05971e-05	628.66	-1.90513	0.271775	-7.00994	2.3842e-12	1.72692e-11
ENSG00000224272		1964	449.668	-2.19221	0.386077	-5.67817	1.36143e-08	4.88724e-07	376.267	-1.51956	0.241429	-6.29401	3.09363e-10	1.79628e-09
ENSG00000094804	CDC6	1965	1159.05	1.76099	0.496807	3.54461	0.00039319	0.00357432	987.753	1.491	0.15631	9.53877	1.44533e-21	2.48143e-20
ENSG00000134297	PLEKHA8P1	1966	96.5966	1.30847	0.393384	3.3262	0.000880379	0.00689005	80.8272	1.73861	0.166061	10.4697	1.19003e-25	2.85813e-24
ENSG00000003137	CYP26B1	1967	257.234	-1.99884	0.404541	-4.941	7.77231e-07	1.82062e-05	177.794	-1.30537	0.190412	-6.85549	7.10682e-12	4.91626e-11
ENSG00000093167	LRRFIP2	1968	2715.26	-0.917417	0.280484	-3.27083	0.00107231	0.00812324	2505.43	-1.10818	0.103261	-10.7319	7.20911e-27	1.89153e-25
ENSG00000178343	SHISA3	1969	158.443	-2.4951	0.686395	-3.63509	0.000277886	0.00269059	188.452	-2.89471	0.314006	-9.21863	3.0091e-20	4.59476e-19
ENSG00000127241	MASP1	1970	924.407	-2.91508	0.775366	-3.75962	0.000170172	0.00179363	693.401	-3.05381	0.344423	-8.86647	7.55019e-19	1.01343e-17
ENSG00000164237	CMBL	1971	6955.29	-1.55606	0.432242	-3.59999	0.000318234	0.00299135	6699.14	-1.78645	0.191311	-9.33793	9.8233e-21	1.56958e-19
ENSG00000067141	NEO1	1972	8676.15	-1.21709	0.318249	-3.82434	0.000131121	0.00144133	7097.7	-1.17579	0.135624	-8.6695	4.34017e-18	5.46013e-17
ENSG00000131018	SYNE1	1973	1374.28	-1.90829	0.450461	-4.23629	2.27242e-05	0.000333662	1388.41	-1.41267	0.180742	-7.81596	5.45467e-15	5.12301e-14
ENSG00000204175	GPRIN2	1974	611.934	-2.13005	0.41574	-5.12351	2.999e-07	7.82859e-06	642.44	-1.21907	0.182174	-6.69179	2.20452e-11	1.44204e-10
ENSG00000134757	DSG3	1975	66.5757	3.89049	0.881581	4.41308	1.01911e-05	0.000170591	296.213	3.0527	0.407488	7.49151	6.80863e-14	5.7672e-13
ENSG00000076662	ICAM3	1976	107.588	-2.72033	0.501614	-5.42314	5.85598e-08	1.82276e-06	137.744	-1.33861	0.207497	-6.45124	1.10941e-10	6.73246e-10
ENSG00000280734	LINC01232	1977	194.306	2.05935	0.537222	3.83334	0.000126416	0.00139837	157.239	1.28198	0.148331	8.64273	5.48853e-18	6.82344e-17
ENSG00000172167	MTBP	1978	250.328	1.86456	0.483092	3.85964	0.000113555	0.00128691	186.728	1.46765	0.171805	8.54256	1.31278e-17	1.58454e-16
ENSG00000223350	IGLV9-49	1979	60.6434	-5.41799	1.15533	-4.68955	2.73802e-06	5.46937e-05	145.119	-2.12886	0.299455	-7.10911	1.16791e-12	8.75105e-12
ENSG00000143228	NUF2	1980	451.322	1.75186	0.492395	3.55782	0.00037394	0.00341828	394.315	1.59252	0.16829	9.46296	2.99348e-21	5.00754e-20
ENSG00000145194	ECE2	1981	589.441	1.41981	0.338825	4.19037	2.78497e-05	0.000398385	670.479	1.30461	0.165832	7.86708	3.63026e-15	3.46151e-14
ENSG00000118113	MMP8	1982	11.325	5.42836	1.13876	4.76691	1.87074e-06	3.89844e-05	8.98744	4.11089	0.58421	7.03667	1.96892e-12	1.437e-11
ENSG00000079385	CEACAM1	1983	22459.8	-1.62659	0.516231	-3.15089	0.00162772	0.0112971	27553.1	-2.72404	0.238162	-11.4378	2.70753e-30	9.3863e-29
ENSG00000197540	GZMM	1984	70.1628	-2.45084	0.576866	-4.24854	2.15167e-05	0.000317204	84.1877	-1.60992	0.206908	-7.78083	7.20485e-15	6.68691e-14
ENSG00000253742	IGHV3-60	1985	20.6591	-4.0439	0.879277	-4.59912	4.24288e-06	7.99482e-05	31.4656	-2.21302	0.306357	-7.22365	5.06115e-13	3.92867e-12
ENSG00000169908	TM4SF1	1986	4858	2.00644	0.426225	4.70746	2.50819e-06	5.05958e-05	4038.83	1.05255	0.148714	7.07766	1.46612e-12	1.08528e-11
ENSG00000167664	TMIGD2	1987	39.9741	-2.92457	0.578464	-5.05575	4.28702e-07	1.06698e-05	55.5848	-1.56202	0.232325	-6.72344	1.77484e-11	1.17375e-10
ENSG00000120158	RCL1	1988	518.326	1.11337	0.343483	3.24142	0.00118935	0.00881073	449.113	0.931916	0.0858954	10.8494	2.00694e-27	5.47682e-26
ENSG00000118420	UBE3D	1989	164.67	1.13512	0.316377	3.58787	0.000333394	0.00311244	169.122	1.08522	0.116452	9.31906	1.1738e-20	1.86192e-19
ENSG00000115295	CLIP4	1990	379.872	-1.90696	0.581396	-3.27998	0.00103816	0.00791546	364.651	-2.07473	0.195499	-10.6125	2.60782e-26	6.52926e-25
ENSG00000165271	NOL6	1991	2267.47	1.0696	0.335532	3.18776	0.00143377	0.0102193	2424.07	1.10728	0.0991546	11.1672	5.89971e-29	1.82444e-27
ENSG00000169989	TIGD4	1992	39.3227	2.49944	0.606778	4.1192	3.80185e-05	0.000518214	26.1399	1.47975	0.185497	7.97722	1.49667e-15	1.47768e-14
ENSG00000132746	ALDH3B2	1993	25.8171	3.32319	0.683394	4.86278	1.15748e-06	2.57346e-05	73.7187	2.46751	0.358189	6.88884	5.62489e-12	3.93114e-11
ENSG00000179241	LDLRAD3	1994	379.314	1.70016	0.440904	3.85607	0.000115225	0.0013021	379.487	1.6422	0.192852	8.51533	1.66109e-17	1.98618e-16
ENSG00000103152	MPG	1995	1661.58	1.64738	0.354879	4.64208	3.4492e-06	6.68895e-05	1403.8	0.992902	0.139235	7.1311	9.95708e-13	7.50663e-12
ENSG00000151364	KCTD14	1996	634.495	1.59139	0.419375	3.79466	0.000147845	0.00159662	563.9	1.22456	0.14117	8.67432	4.1604e-18	5.24043e-17
ENSG00000134901	POGLUT2	1997	199.156	1.29379	0.343895	3.76216	0.000168455	0.00177947	181.705	1.15754	0.13204	8.76656	1.8421e-18	2.39411e-17
ENSG00000123612	ACVR1C	1998	517.169	-1.93434	0.454983	-4.25146	2.1238e-05	0.000314036	398.642	-1.66717	0.215383	-7.74048	9.90455e-15	9.077e-14
[truncated: 3,288 more rows]
