# Supplementary material for: Insights into Early Onset Colorectal Cancer through Analysis of Normal Colon Organoids of Familial Adenomatous Polyposis Patients
Source: Cancers (Basel). 2022 Aug 26;14(17):4138. doi: 10.3390/cancers14174138 (PMC9454756; doi:10.3390/cancers14174138)
Supplement: Supplementary file 1 [file cancers-14-04138-s001.zip › TableS6.xlsx]

## Sheet: Sheet1
Summary			FAP tumors						TCGA-EOCRC
Ensembl	HGNC	CumulativeRank	baseMean	log2FoldChange	lfcSE	stat	pvalue	padj	baseMean	log2FoldChange	lfcSE	stat	pvalue	padj
ENSG00000062038	CDH3	1	326.213	3.09259	0.380052	8.1373	4.04e-16	6.52e-12	2042.17	6.86196	0.351386	19.5283	6.31466e-85	5.17592e-81
ENSG00000167767	KRT80	2	142.774	4.52521	0.581508	7.78186	7.15e-15	2.98e-11	1479.99	8.05832	0.375276	21.4731	2.78135e-102	3.41967e-98
ENSG00000185479	KRT6B	3	50.9666	4.1121	0.699558	5.87814	4.15e-09	1.87e-06	301.556	8.31886	0.718765	11.5738	5.59281e-31	6.25123e-28
ENSG00000157005	SST	4	639.268	-3.13616	0.43313	-7.24069	4.46e-13	9.3e-10	405.988	-6.56465	0.701397	-9.3594	8.019e-21	2.52804e-18
ENSG00000137673	MMP7	5	385.939	4.71801	0.71443	6.60387	4.01e-11	4.14e-08	1812.87	8.65737	0.883647	9.79732	1.15617e-22	4.90177e-20
ENSG00000129167	TPH1	6	437.906	-2.97126	0.401862	-7.39373	1.43e-13	3.97e-10	318.8	-5.7774	0.655199	-8.81778	1.16747e-18	2.7341e-16
ENSG00000088002	SULT2B1	7	77.7173	2.21836	0.389861	5.69014	1.27e-08	4.5e-06	863.455	4.31036	0.439785	9.80108	1.1139e-22	4.80538e-20
ENSG00000168748	CA7	8	1668.08	-2.14485	0.409673	-5.23551	1.65e-07	3.61e-05	3150.51	-7.57705	0.617261	-12.2753	1.22965e-34	2.15979e-31
ENSG00000158055	GRHL3	9	36.0259	2.64528	0.497766	5.31431	1.07e-07	2.59e-05	136.623	4.19483	0.368446	11.3852	4.95482e-30	4.20135e-27
ENSG00000175832	ETV4	10	148.105	2.383	0.458773	5.19431	2.05e-07	4.23e-05	3376.69	6.09552	0.439724	13.8622	1.07383e-43	2.64054e-40
ENSG00000181577	C6orf223	11	162.011	2.61006	0.481079	5.42543	5.78e-08	1.63e-05	893.502	6.84651	0.721603	9.48792	2.35695e-21	8.16303e-19
ENSG00000163347	CLDN1	12	143.251	2.4671	0.489913	5.0358	4.76e-07	8.44e-05	3418.17	5.6772	0.457464	12.4101	2.30222e-35	4.71764e-32
ENSG00000172031	EPHX4	13	20.7266	2.73033	0.540104	5.05519	4.3e-07	7.71e-05	314.992	5.78193	0.487064	11.871	1.67472e-32	2.16744e-29
ENSG00000169432	SCN9A	14	332.363	-1.36386	0.231474	-5.89205	3.81e-09	1.77e-06	497.286	-3.10409	0.37204	-8.34344	7.21577e-17	1.25841e-14
ENSG00000169247	SH3TC2	15	157.045	1.46833	0.275725	5.32532	1.01e-07	2.51e-05	411.917	3.95161	0.439207	8.99713	2.31695e-19	6.1928e-17
ENSG00000115263	GCG	16	5060.32	-3.5777	0.694319	-5.15282	2.57e-07	5.16e-05	771.448	-7.27384	0.775343	-9.38145	6.50744e-21	2.1624e-18
ENSG00000137699	TRIM29	17	458.71	2.10248	0.368209	5.71002	1.13e-08	4.09e-06	1255.32	3.85242	0.476601	8.08312	6.31299e-16	9.18558e-14
ENSG00000162992	NEUROD1	18	133.04	-2.54826	0.43724	-5.82806	5.61e-09	2.46e-06	48.8522	-7.22127	0.972406	-7.42619	1.11772e-13	1.20021e-11
ENSG00000164379	FOXQ1	19	189.799	3.45372	0.704836	4.90003	9.58e-07	0.000133154	1148.3	6.06957	0.584249	10.3887	2.79236e-25	1.56055e-22
ENSG00000101255	TRIB3	20	134.931	1.33232	0.282881	4.70984	2.48e-06	0.000256762	1560.08	3.87407	0.31273	12.3879	3.03834e-35	5.74713e-32
ENSG00000101187	SLCO4A1	21	253.047	1.1134	0.229723	4.84671	1.26e-06	0.000157378	2352.92	3.86695	0.38758	9.97717	1.91854e-23	8.9013e-21
ENSG00000131096	PYY	22	3826.6	-2.89209	0.602188	-4.80263	1.57e-06	0.000187854	2039.04	-8.43299	0.848343	-9.94054	2.77319e-23	1.26283e-20
ENSG00000179546	HTR1D	23	74.0571	2.05441	0.359338	5.71721	1.08e-08	4.01e-06	194.455	4.51009	0.624552	7.22132	5.14838e-13	4.86918e-11
ENSG00000079689	SCGN	24	395.547	-3.21102	0.60968	-5.26672	1.39e-07	3.17e-05	313.978	-4.98141	0.629864	-7.90871	2.60073e-15	3.47565e-13
ENSG00000163497	FEV	25	138.371	-2.60694	0.418883	-6.22356	4.86e-10	3.24e-07	69.1589	-4.38859	0.649531	-6.75656	1.41308e-11	9.67902e-10
ENSG00000153993	SEMA3D	26	194.953	-2.07149	0.397126	-5.21621	1.83e-07	3.9e-05	127.422	-3.78107	0.514199	-7.35331	1.93364e-13	1.99782e-11
ENSG00000165376	CLDN2	27	490.306	4.93368	0.701768	7.03036	2.06e-12	3.41e-09	2283.95	4.73527	0.752535	6.29242	3.12548e-10	1.62485e-08
ENSG00000081277	PKP1	28	81.7773	2.99947	0.561595	5.34098	9.24e-08	2.37e-05	135.248	2.79128	0.408733	6.8291	8.5446e-12	6.05509e-10
ENSG00000196616	ADH1B	29	2317.74	-1.95225	0.400311	-4.87683	1.08e-06	0.000143012	3134.88	-6.75391	0.838851	-8.05138	8.18636e-16	1.1636e-13
ENSG00000089199	CHGB	30	406.589	-1.30096	0.27052	-4.80912	1.52e-06	0.000183183	435.903	-4.54337	0.614772	-7.39034	1.46452e-13	1.55898e-11
ENSG00000115590	IL1R2	31	2554.28	-1.52225	0.32112	-4.74045	2.13e-06	0.000232406	1070.98	-3.38591	0.454243	-7.45397	9.0576e-14	9.94314e-12
ENSG00000214049	UCA1	32	281.095	2.04464	0.351386	5.81878	5.93e-09	2.53e-06	277.279	3.6515	0.626263	5.83061	5.52259e-09	2.15556e-07
ENSG00000105464	GRIN2D	33	81.8354	2.02581	0.469587	4.31403	1.6e-05	0.000944538	729.363	5.21092	0.476492	10.936	7.75389e-28	5.1532e-25
ENSG00000141338	ABCA8	34	1217.43	-1.83579	0.406409	-4.5171	6.27e-06	0.000475189	1037.22	-5.61669	0.688273	-8.16055	3.33514e-16	5.19058e-14
ENSG00000105976	MET	35	2765.96	1.1503	0.245567	4.68424	2.81e-06	0.00026978	5660.17	2.17396	0.307527	7.06917	1.55858e-12	1.30804e-10
ENSG00000108231	LGI1	36	25.9644	-3.60127	0.665088	-5.41472	6.14e-08	1.71e-05	68.1653	-5.11383	0.867592	-5.89428	3.76322e-09	1.52954e-07
ENSG00000155850	SLC26A2	37	70484.9	-1.72102	0.387616	-4.44	9e-06	0.000612259	45970	-5.31103	0.633628	-8.38194	5.20604e-17	9.41298e-15
ENSG00000198535	C2CD4A	38	117.945	2.70971	0.578688	4.68251	2.83e-06	0.00026978	519.844	4.30758	0.620281	6.94456	3.79646e-12	2.96365e-10
ENSG00000156284	CLDN8	39	3280.37	-3.16339	0.724098	-4.36874	1.25e-05	0.000773013	1501.25	-7.25184	0.824967	-8.79046	1.48951e-18	3.42309e-16
ENSG00000131389	SLC6A6	40	791.489	1.1386	0.251796	4.52192	6.13e-06	0.000466608	3135.41	3.008	0.399879	7.52226	5.38364e-14	6.18615e-12
ENSG00000172410	INSL5	41	5016	-3.96897	0.803272	-4.941	7.77e-07	0.000113689	177.115	-5.57959	0.887703	-6.28543	3.26954e-10	1.68904e-08
ENSG00000187783	TMEM72	42	158.651	-1.28896	0.305881	-4.21393	2.51e-05	0.00124922	657.667	-6.01937	0.527798	-11.4047	3.96218e-30	3.74731e-27
ENSG00000109182	CWH43	43	974.305	-0.76516	0.175158	-4.36839	1.25e-05	0.000773013	1030.29	-6.07688	0.712267	-8.53174	1.44159e-17	2.88202e-15
ENSG00000182168	UNC5C	44	348.554	-1.26969	0.276397	-4.59371	4.35e-06	0.00036486	391.23	-3.06777	0.428272	-7.16314	7.88475e-13	7.02485e-11
ENSG00000206075	SERPINB5	45	2633.18	2.37705	0.350342	6.78493	1.16e-11	1.49e-08	1452.9	3.57612	0.671195	5.32799	9.93048e-08	2.92094e-06
ENSG00000147655	RSPO2	46	52.1901	-2.13997	0.455551	-4.69755	2.63e-06	0.0002666	167.105	-4.51708	0.674332	-6.69861	2.10417e-11	1.40602e-09
ENSG00000189433	GJB4	47	48.1686	1.37539	0.318977	4.31186	1.62e-05	0.000947236	130.248	5.11809	0.606605	8.43727	3.24835e-17	6.25331e-15
ENSG00000104112	SCG3	48	66.3719	-2.3683	0.399209	-5.93247	2.98e-09	1.46e-06	88.0843	-3.08411	0.580703	-5.311	1.09026e-07	3.17649e-06
ENSG00000178473	UCN3	49	89.1684	-2.29327	0.483203	-4.74598	2.08e-06	0.000229145	103.801	-4.03054	0.646665	-6.23281	4.58133e-10	2.2944e-08
ENSG00000139629	GALNT6	50	1092.65	1.81121	0.303353	5.97063	2.36e-09	1.26e-06	2943.84	2.35043	0.449718	5.22646	1.72788e-07	4.77938e-06
ENSG00000167755	KLK6	51	54.2475	5.68247	1.38804	4.09388	4.24e-05	0.0018231	823.131	9.49363	0.840899	11.2899	1.47273e-29	1.20715e-26
ENSG00000015413	DPEP1	52	592.617	4.05906	1.00076	4.05599	4.99e-05	0.00203534	5286.79	7.4071	0.47397	15.6278	4.70819e-55	1.44718e-51
ENSG00000129451	KLK10	53	154.351	2.45549	0.547642	4.48376	7.33e-06	0.000520405	3250.88	5.10854	0.737058	6.93099	4.17895e-12	3.24165e-10
ENSG00000162073	PAQR4	54	418.708	1.02854	0.240689	4.27333	1.93e-05	0.00105961	1187.16	2.45674	0.304283	8.07388	6.80965e-16	9.8051e-14
ENSG00000006327	TNFRSF12A	55	231.434	0.905426	0.210133	4.30882	1.64e-05	0.000953616	1808.7	3.3737	0.425168	7.93499	2.10512e-15	2.85994e-13
ENSG00000120149	MSX2	56	226.731	4.05489	1.00018	4.05416	5.03e-05	0.00204637	408.52	5.52898	0.532773	10.3777	3.13114e-25	1.711e-22
ENSG00000186462	NAP1L2	57	56.9892	-1.94421	0.433223	-4.48777	7.2e-06	0.000517292	106.692	-4.01351	0.613452	-6.5425	6.04986e-11	3.71915e-09
ENSG00000050344	NFE2L3	58	1101.68	0.937921	0.225879	4.15231	3.29e-05	0.00151193	3549.98	3.05768	0.37084	8.24527	1.64791e-16	2.66592e-14
ENSG00000108375	RNF43	59	2791.52	1.32703	0.292795	4.53227	5.84e-06	0.000452566	8978.96	2.31028	0.374441	6.16994	6.83148e-10	3.28098e-08
ENSG00000042832	TG	60	56.016	2.07033	0.513249	4.03377	5.49e-05	0.0021844	135.695	3.96324	0.440337	9.00046	2.24768e-19	6.14115e-17
ENSG00000120708	TGFBI	61	3016.94	1.29956	0.317383	4.09462	4.23e-05	0.0018231	45451.5	4.1171	0.510361	8.06704	7.20211e-16	1.02965e-13
ENSG00000184292	TACSTD2	62	127.27	2.2573	0.445525	5.0666	4.05e-07	7.59e-05	1112.12	4.12562	0.798191	5.16871	2.35719e-07	6.30035e-06
ENSG00000165816	VWA2	63	517.575	1.64211	0.405809	4.04652	5.2e-05	0.00210648	510.244	4.53263	0.543014	8.34718	6.99146e-17	1.228e-14
ENSG00000078596	ITM2A	64	782.149	-1.54723	0.328829	-4.70528	2.54e-06	0.000260948	828.666	-2.2857	0.408859	-5.59043	2.26513e-08	7.77927e-07
ENSG00000112183	RBM24	65	186.161	-2.16655	0.458174	-4.72867	2.26e-06	0.000240454	112.787	-2.88657	0.521515	-5.53496	3.11291e-08	1.03862e-06
ENSG00000155918	RAET1L	66	11.908	2.5302	0.599774	4.21859	2.46e-05	0.00122735	30.3306	6.28202	0.909428	6.90766	4.92726e-12	3.76277e-10
ENSG00000112936	C7	67	493.859	-1.73862	0.301371	-5.76902	7.97e-09	3.17e-06	3069.15	-4.14916	0.852543	-4.8668	1.13418e-06	2.5308e-05
ENSG00000103257	SLC7A5	68	513.052	1.55137	0.333309	4.65446	3.25e-06	0.00029279	3775.54	2.80686	0.498088	5.63526	1.74791e-08	6.11396e-07
ENSG00000112964	GHR	69	568.016	-1.86681	0.399792	-4.66945	3.02e-06	0.000276704	484.062	-3.01665	0.538986	-5.59691	2.18209e-08	7.50455e-07
ENSG00000161091	MFSD12	70	536.804	0.649492	0.149867	4.33378	1.47e-05	0.000866704	1916.66	1.71653	0.273031	6.28695	3.23774e-10	1.67613e-08
ENSG00000185885	IFITM1	71	2488.83	0.929994	0.223077	4.16894	3.06e-05	0.0014415	6674.77	1.84851	0.271545	6.80739	9.93845e-12	6.95546e-10
ENSG00000003989	SLC7A2	72	214.401	-1.50983	0.27078	-5.57587	2.46e-08	7.75e-06	226.045	-2.06206	0.427822	-4.81991	1.43623e-06	3.09797e-05
ENSG00000100079	LGALS2	73	1138.24	-1.41136	0.344634	-4.09526	4.22e-05	0.0018231	1074.93	-4.5226	0.631533	-7.16131	7.99115e-13	7.08825e-11
ENSG00000124440	HIF3A	74	130.914	-1.35098	0.288279	-4.68637	2.78e-06	0.00026978	289.746	-3.71657	0.69265	-5.36573	8.06237e-08	2.42068e-06
ENSG00000178695	KCTD12	75	2131.18	-1.06142	0.20974	-5.06064	4.18e-07	7.66e-05	3843.44	-1.81425	0.365126	-4.96884	6.73561e-07	1.60489e-05
ENSG00000181026	AEN	76	450.598	1.02972	0.200655	5.13181	2.87e-07	5.56e-05	1523.64	1.77351	0.36122	4.90977	9.1184e-07	2.08772e-05
ENSG00000112559	MDFI	77	35.8291	1.50461	0.393021	3.82831	0.000129029	0.00389774	403.178	4.21863	0.376978	11.1907	4.52975e-29	3.48083e-26
ENSG00000127249	ATP13A4	78	282.968	-1.64226	0.371325	-4.4227	9.75e-06	0.000645001	167.049	-3.17294	0.549928	-5.76973	7.94006e-09	3.00106e-07
ENSG00000163815	CLEC3B	79	278.388	-1.36199	0.338547	-4.02306	5.74e-05	0.00226847	1070.55	-4.17813	0.571136	-7.31547	2.56477e-13	2.54306e-11
ENSG00000138772	ANXA3	80	2059.39	0.569594	0.141596	4.02266	5.75e-05	0.00226847	3985.89	2.57312	0.352548	7.29864	2.90694e-13	2.83658e-11
ENSG00000113594	LIFR	81	455.588	-1.48694	0.376328	-3.95119	7.78e-05	0.00279453	691.39	-3.33003	0.425101	-7.83351	4.74438e-15	6.14022e-13
ENSG00000080493	SLC4A4	82	7622.58	-1.21298	0.316252	-3.83547	0.000125322	0.0038344	6501.01	-6.48944	0.692051	-9.37711	6.7806e-21	2.19426e-18
ENSG00000136546	SCN7A	83	184.469	-1.9844	0.431726	-4.59642	4.3e-06	0.000361969	710.158	-4.50697	0.852681	-5.28564	1.25266e-07	3.59683e-06
ENSG00000168646	AXIN2	84	3042.88	1.74952	0.343412	5.09452	3.5e-07	6.7e-05	3636.18	2.00813	0.417616	4.80855	1.52029e-06	3.25362e-05
ENSG00000171617	ENC1	85	2344.82	1.08959	0.273271	3.98721	6.69e-05	0.0025329	4489.11	1.93094	0.27438	7.03748	1.95753e-12	1.61529e-10
ENSG00000081059	TCF7	86	555.964	1.1114	0.263908	4.21131	2.54e-05	0.00125019	1938.16	2.05541	0.34352	5.98338	2.18556e-09	9.37923e-08
ENSG00000164176	EDIL3	87	1039.59	-1.23104	0.317185	-3.88115	0.000103964	0.00340496	2440.11	-2.09305	0.262171	-7.98354	1.42201e-15	1.95347e-13
ENSG00000182836	PLCXD3	88	52.1635	-2.97153	0.461848	-6.43401	1.24e-10	9.87e-08	45.7781	-3.33865	0.758745	-4.40023	1.08137e-05	0.000179668
ENSG00000183010	PYCR1	89	1182.79	1.11071	0.251597	4.41465	1.01e-05	0.000659366	3514.35	2.04516	0.374727	5.45774	4.82241e-08	1.52225e-06
ENSG00000120254	MTHFD1L	90	299.589	1.23814	0.319132	3.87971	0.000104579	0.00340496	1186.29	2.65097	0.343316	7.72166	1.14827e-14	1.42606e-12
ENSG00000130294	KIF1A	91	44.7863	-2.61203	0.496613	-5.25969	1.44e-07	3.25e-05	255.329	-4.08642	0.895964	-4.56093	5.09286e-06	9.40897e-05
ENSG00000116194	ANGPTL1	92	155.529	-2.27164	0.438167	-5.18441	2.17e-07	4.41e-05	555.138	-3.69435	0.800973	-4.61233	3.98189e-06	7.57329e-05
ENSG00000147576	ADHFE1	93	109.346	-1.0496	0.238067	-4.40882	1.04e-05	0.000669158	128.345	-3.45927	0.643397	-5.37657	7.59186e-08	2.29952e-06
ENSG00000183018	SPNS2	94	836.227	1.33758	0.199959	6.68926	2.24e-11	2.64e-08	1563.92	1.94925	0.44995	4.33214	1.47667e-05	0.000232319
ENSG00000018236	CNTN1	95	103.972	-2.1256	0.397211	-5.35131	8.73e-08	2.28e-05	232.343	-3.69545	0.826049	-4.47364	7.68991e-06	0.00013411
ENSG00000135919	SERPINE2	96	911.453	1.29307	0.182645	7.0797	1.44e-12	2.68e-09	2615.64	1.86038	0.432011	4.30633	1.65984e-05	0.000256379
ENSG00000173175	ADCY5	97	283.613	-1.21503	0.265435	-4.5775	4.71e-06	0.000382765	961.342	-3.56255	0.705683	-5.04838	4.4558e-07	1.10452e-05
ENSG00000276043	UHRF1	98	307.351	1.41873	0.290508	4.8836	1.04e-06	0.000140076	620.035	1.773	0.374923	4.72897	2.25667e-06	4.59747e-05
ENSG00000145681	HAPLN1	99	493.129	-1.32112	0.350053	-3.77407	0.000160609	0.00451316	272.658	-2.81696	0.32905	-8.56087	1.12017e-17	2.29541e-15
ENSG00000165188	RNF183	100	28.9584	1.78714	0.421643	4.23851	2.25e-05	0.00117987	87.9824	3.08967	0.551272	5.60461	2.08722e-08	7.18835e-07
ENSG00000101057	MYBL2	101	479.05	1.14064	0.239369	4.76518	1.89e-06	0.000216983	2942.79	1.94005	0.409366	4.73917	2.14599e-06	4.40482e-05
ENSG00000141837	CACNA1A	102	163.306	-2.87597	0.430482	-6.68083	2.38e-11	2.64e-08	51.5907	-2.13014	0.498765	-4.27084	1.94742e-05	0.000293066
ENSG00000204335	SP5	103	170.53	1.88949	0.395058	4.78282	1.73e-06	0.000200158	143.573	2.35562	0.504731	4.66708	3.05515e-06	6.01972e-05
ENSG00000114200	BCHE	104	55.0893	-2.36367	0.526877	-4.4862	7.25e-06	0.0005189	471.354	-3.84376	0.762199	-5.04298	4.58336e-07	1.13157e-05
ENSG00000197905	TEAD4	105	150.717	1.34962	0.354191	3.81043	0.000138725	0.00410878	705.977	2.44681	0.332929	7.34935	1.99168e-13	2.04918e-11
ENSG00000144821	MYH15	106	171.283	-1.25145	0.311889	-4.0125	6.01e-05	0.00232444	117.119	-2.21258	0.364448	-6.07105	1.27079e-09	5.72322e-08
ENSG00000134201	GSTM5	107	70.4058	-1.56319	0.359569	-4.3474	1.38e-05	0.000832483	220.897	-3.23952	0.62615	-5.17371	2.29489e-07	6.16378e-06
ENSG00000133710	SPINK5	108	2234.8	-1.83611	0.410698	-4.47071	7.8e-06	0.000546221	353.783	-2.63173	0.525695	-5.00619	5.55178e-07	1.34368e-05
ENSG00000163191	S100A11	109	3929.35	0.926253	0.230475	4.01888	5.85e-05	0.00228354	10797.3	2.10277	0.353298	5.95182	2.65172e-09	1.12038e-07
ENSG00000168405	CMAHP	110	545.37	-1.63681	0.349437	-4.68415	2.81e-06	0.00026978	401.705	-2.50654	0.529862	-4.73054	2.23919e-06	4.56565e-05
ENSG00000111700	SLCO1B3	111	101.664	4.53937	0.930894	4.87636	1.08e-06	0.000143012	22.0276	4.13436	0.914367	4.52155	6.13875e-06	0.000110426
ENSG00000135406	PRPH	112	35.4985	-2.51727	0.466073	-5.40101	6.63e-08	1.78e-05	204.969	-3.21007	0.747984	-4.29163	1.77365e-05	0.000271231
ENSG00000205364	MT1M	113	1035	-1.48943	0.386815	-3.85051	0.000117874	0.00368081	783.242	-4.98975	0.748088	-6.67	2.55795e-11	1.68633e-09
ENSG00000163499	CRYBA2	114	67.0784	-2.22299	0.543887	-4.08723	4.37e-05	0.00186178	43.9732	-3.88872	0.688659	-5.6468	1.63465e-08	5.74229e-07
ENSG00000106809	OGN	115	168.14	-3.17517	0.781787	-4.06143	4.88e-05	0.00201312	1063.13	-4.63171	0.81347	-5.69377	1.24266e-08	4.50029e-07
ENSG00000160862	AZGP1	116	203.214	1.45354	0.367497	3.95526	7.65e-05	0.00275539	2230.95	3.06018	0.51256	5.97038	2.36708e-09	1.00529e-07
ENSG00000150593	PDCD4	117	13720.4	-0.624536	0.169816	-3.67772	0.000235327	0.00571189	10333.8	-2.37849	0.283986	-8.37536	5.50557e-17	9.81029e-15
ENSG00000180875	GREM2	118	392.956	-2.97226	0.772822	-3.84598	0.000120074	0.00373551	1374.32	-5.27716	0.803852	-6.56484	5.20901e-11	3.23458e-09
ENSG00000139117	CPNE8	119	676.222	-1.99075	0.438488	-4.54003	5.62e-06	0.000440341	567.492	-1.62749	0.34198	-4.75902	1.94537e-06	4.03684e-05
ENSG00000112378	PERP	120	5851.11	0.711859	0.167228	4.25682	2.07e-05	0.00111897	24335.7	2.05054	0.400325	5.12219	3.02013e-07	7.86706e-06
ENSG00000080293	SCTR	121	14.4902	-2.42376	0.579524	-4.18233	2.89e-05	0.00136689	23.5361	-3.42468	0.65451	-5.23243	1.67292e-07	4.66407e-06
ENSG00000123989	CHPF	122	1226.9	0.933433	0.218615	4.26975	1.96e-05	0.00106988	4918.05	1.90478	0.375503	5.07261	3.924e-07	9.86616e-06
ENSG00000101098	RIMS4	123	55.9494	-2.40291	0.635608	-3.7805	0.000156515	0.00444614	63.4932	-4.52588	0.656908	-6.88968	5.59167e-12	4.15365e-10
ENSG00000154258	ABCA9	124	206.21	-1.23457	0.260087	-4.74674	2.07e-06	0.000229145	164.859	-2.78586	0.623717	-4.46654	7.94939e-06	0.000138243
ENSG00000118271	TTR	125	43.4741	-2.50599	0.59124	-4.23853	2.25e-05	0.00117987	30.3766	-3.59125	0.70744	-5.07641	3.8464e-07	9.71077e-06
ENSG00000047936	ROS1	126	82.3028	-1.6187	0.353137	-4.58378	4.57e-06	0.000376953	27.1511	-4.09117	0.882836	-4.63412	3.58463e-06	6.92972e-05
ENSG00000068650	ATP11A	127	541.061	0.627157	0.158907	3.94668	7.92e-05	0.00283031	2481.5	2.15412	0.368401	5.84721	4.99887e-09	1.97624e-07
ENSG00000170382	LRRN2	128	479.35	-1.57714	0.409482	-3.85156	0.000117369	0.0036719	1024.71	-4.20903	0.676149	-6.225	4.81546e-10	2.40187e-08
ENSG00000166573	GALR1	129	10.1511	-3.9049	0.882486	-4.42489	9.65e-06	0.000641039	19.4651	-4.52258	0.941937	-4.80136	1.57589e-06	3.35217e-05
ENSG00000169715	MT1E	130	3922.83	-0.826944	0.227158	-3.6404	0.000272219	0.00622668	2739.07	-4.57319	0.534342	-8.55854	1.14306e-17	2.32296e-15
ENSG00000131187	F12	131	131.093	1.13161	0.272502	4.15267	3.29e-05	0.00151193	730.729	1.81908	0.354637	5.12943	2.90627e-07	7.62702e-06
ENSG00000088992	TESC	132	71.8853	1.18586	0.327451	3.62148	0.000292923	0.00657402	1797.95	4.94207	0.573988	8.61006	7.30225e-18	1.52172e-15
ENSG00000197614	MFAP5	133	484.834	-1.48648	0.330404	-4.49897	6.83e-06	0.000499396	998.183	-3.06973	0.672526	-4.56447	5.00753e-06	9.28621e-05
ENSG00000107159	CA9	134	26.4595	2.96882	0.586371	5.06303	4.13e-07	7.65e-05	423.308	3.28337	0.780239	4.20816	2.57453e-05	0.000370438
ENSG00000087258	GNAO1	135	174.498	-1.38931	0.282378	-4.92001	8.65e-07	0.00012229	994.48	-3.4099	0.801468	-4.25456	2.0946e-05	0.000311404
ENSG00000269404	SPIB	136	1115.49	-1.23675	0.35335	-3.50006	0.000465153	0.00887462	1732.08	-7.02784	0.607986	-11.5592	6.63177e-31	7.09023e-28
ENSG00000145362	ANK2	137	258.401	-1.64279	0.363108	-4.52425	6.06e-06	0.000463622	860.951	-2.96274	0.661906	-4.47607	7.6028e-06	0.000133121
ENSG00000171951	SCG2	138	493.516	-2.59756	0.409286	-6.34656	2.2e-10	1.6e-07	408.755	-2.38614	0.601392	-3.9677	7.25711e-05	0.000889149
ENSG00000149534	MS4A2	139	291.139	-1.02048	0.262396	-3.88906	0.000100634	0.0033295	128.694	-2.79957	0.495736	-5.6473	1.62983e-08	5.73354e-07
ENSG00000135069	PSAT1	140	239.681	1.54845	0.372182	4.16045	3.18e-05	0.00147941	1842.63	3.06608	0.617802	4.96289	6.94534e-07	1.64059e-05
ENSG00000047457	CP	141	638.993	-1.38045	0.351786	-3.92411	8.71e-05	0.00302411	372.136	-3.4923	0.631678	-5.5286	3.22797e-08	1.0712e-06
ENSG00000185002	RFX6	142	85.2237	-2.09776	0.260364	-8.057	7.82e-16	6.52e-12	25.0303	-3.46039	0.889038	-3.89228	9.93067e-05	0.00115132
ENSG00000110887	DAO	143	96.5561	-2.05091	0.562648	-3.64511	0.000267282	0.00615598	72.2638	-5.38079	0.734296	-7.32783	2.33916e-13	2.37685e-11
ENSG00000178773	CPNE7	144	46.7523	1.91797	0.549357	3.49129	0.000480685	0.00908779	276.232	4.64827	0.454854	10.2193	1.6259e-24	8.35111e-22
ENSG00000163739	CXCL1	145	290.695	1.60564	0.411979	3.89739	9.72e-05	0.00326893	1171.89	2.34434	0.430308	5.44806	5.09211e-08	1.59713e-06
ENSG00000141668	CBLN2	146	64.126	-2.41544	0.538531	-4.48523	7.28e-06	0.000519024	67.3342	-2.44692	0.554497	-4.41287	1.02009e-05	0.000170639
ENSG00000214706	IFRD2	147	895.761	0.796929	0.196138	4.06311	4.84e-05	0.00200788	2765.39	1.37637	0.274971	5.0055	5.57165e-07	1.34584e-05
ENSG00000101444	AHCY	148	2979.73	0.940083	0.24875	3.77922	0.00015732	0.00445383	16941.2	2.08133	0.354126	5.87737	4.16833e-09	1.66937e-07
ENSG00000134827	TCN1	149	851.893	4.24753	1.05672	4.01954	5.83e-05	0.00228247	82.7222	4.35079	0.862614	5.04373	4.56554e-07	1.12894e-05
ENSG00000030304	MUSK	150	44.9207	-1.63687	0.434434	-3.76783	0.000164674	0.00459186	39.3262	-3.99877	0.679185	-5.8876	3.91837e-09	1.57697e-07
ENSG00000186451	SPATA12	151	16.7269	1.90924	0.532904	3.58271	0.000340043	0.00729004	45.0828	4.15526	0.576117	7.21252	5.49266e-13	5.11901e-11
ENSG00000112578	BYSL	152	242.904	0.953779	0.256827	3.7137	0.000204249	0.00519185	1020.33	1.761	0.288831	6.097	1.08076e-09	4.97571e-08
ENSG00000100003	SEC14L2	153	116.64	1.06788	0.284975	3.74728	0.000178765	0.00483914	210.547	2.30544	0.390973	5.89666	3.70922e-09	1.51511e-07
ENSG00000131746	TNS4	154	548.1	1.33905	0.330049	4.05713	4.97e-05	0.00203039	3330.57	2.971	0.603342	4.92424	8.46882e-07	1.96091e-05
ENSG00000173404	INSM1	155	169.258	-2.49469	0.362608	-6.87984	5.99e-12	8.33e-09	92.4144	-2.29387	0.603249	-3.80252	0.00014323	0.00155704
ENSG00000198597	ZNF536	156	55.4371	-1.23145	0.337453	-3.64923	0.000263026	0.00610636	78.353	-3.97973	0.59962	-6.63709	3.19946e-11	2.07038e-09
ENSG00000133083	DCLK1	157	81.9571	-1.98599	0.419509	-4.73408	2.2e-06	0.000238265	307.262	-2.83394	0.679429	-4.17106	3.03181e-05	0.000429943
ENSG00000102265	TIMP1	158	1791.33	1.0737	0.280691	3.82519	0.000130673	0.00391198	7140.14	2.25008	0.407614	5.52012	3.3876e-08	1.11814e-06
ENSG00000113396	SLC27A6	159	33.913	-2.85048	0.742425	-3.83942	0.000123327	0.00379425	27.1915	-4.02014	0.737049	-5.45438	4.91451e-08	1.54537e-06
ENSG00000064666	CNN2	160	1832.61	0.83647	0.187313	4.46563	7.98e-06	0.000556049	7047.92	1.39077	0.320178	4.34373	1.40082e-05	0.000222952
ENSG00000167757	KLK11	161	170.029	2.04334	0.44845	4.55646	5.2e-06	0.000415072	407.978	3.27472	0.763849	4.28712	1.81001e-05	0.000275592
ENSG00000186715	MST1L	162	583.371	-2.04054	0.417669	-4.88553	1.03e-06	0.000139838	120.189	-3.26586	0.803407	-4.06501	4.80304e-05	0.00063362
ENSG00000136997	MYC	163	1174.81	1.4784	0.336063	4.39917	1.09e-05	0.000691595	11868.3	1.83283	0.417799	4.38687	1.14994e-05	0.000189017
ENSG00000143171	RXRG	164	17.7458	-1.91414	0.513658	-3.72648	0.000194172	0.0050446	49.6748	-5.34416	0.927819	-5.75992	8.41555e-09	3.14975e-07
ENSG00000172403	SYNPO2	165	1397.19	-1.93601	0.333291	-5.80875	6.29e-09	2.62e-06	14299.9	-3.07846	0.814131	-3.78128	0.000156023	0.00166664
ENSG00000134028	ADAMDEC1	166	11140.2	-1.18535	0.344339	-3.4424	0.000576585	0.0101957	7802.02	-4.50743	0.523302	-8.61344	7.09009e-18	1.50298e-15
ENSG00000127995	CASD1	167	1536.58	-0.799388	0.133961	-5.96731	2.41e-09	1.26e-06	1520.81	-1.31572	0.349839	-3.76092	0.000169292	0.00178665
ENSG00000104722	NEFM	168	19.0201	-2.98623	0.646177	-4.62139	3.81e-06	0.00032596	45.0548	-3.53973	0.850998	-4.1595	3.18947e-05	0.0004496
ENSG00000103184	SEC14L5	169	66.0055	-1.15283	0.315594	-3.65288	0.000259319	0.00605623	71.5279	-3.18271	0.525767	-6.05346	1.4177e-09	6.31544e-08
ENSG00000067840	PDZD4	170	68.689	-1.78169	0.403245	-4.41838	9.94e-06	0.000652854	253.652	-3.27016	0.761925	-4.29197	1.77092e-05	0.000270983
ENSG00000196352	CD55	171	1614.94	1.48365	0.257162	5.7693	7.96e-09	3.17e-06	6346.64	1.62101	0.42918	3.77699	0.000158738	0.00169123
ENSG00000116183	PAPPA2	172	107.926	-2.25277	0.404262	-5.57256	2.51e-08	7.75e-06	57.5966	-3.26175	0.857886	-3.80208	0.000143487	0.00155915
ENSG00000162409	PRKAA2	173	199.102	-1.99317	0.378272	-5.26914	1.37e-07	3.17e-05	290.738	-2.69316	0.706351	-3.81278	0.00013741	0.0015004
ENSG00000189367	KIAA0408	174	57.4687	-2.38795	0.474949	-5.0278	4.96e-07	8.62e-05	7.16007	-4.9829	1.2878	-3.86931	0.000109146	0.00124658
ENSG00000213366	GSTM2	175	292.535	-0.805428	0.196736	-4.09396	4.24e-05	0.0018231	357.597	-2.34161	0.522219	-4.48396	7.32688e-06	0.00012906
ENSG00000166123	GPT2	176	527.289	1.38776	0.266445	5.20845	1.9e-07	4.02e-05	1893.62	1.54817	0.408603	3.78893	0.000151296	0.00162746
ENSG00000109205	ODAM	177	19.7838	2.44271	0.674022	3.62407	0.000289998	0.00653475	152.726	4.00305	0.675963	5.922	3.18047e-09	1.31221e-07
ENSG00000204936	CD177	178	9932.61	-1.85031	0.555635	-3.33009	0.000868183	0.0131489	12544.1	-8.31342	0.769765	-10.7999	3.44437e-27	2.17172e-24
ENSG00000182240	BACE2	179	2809.99	1.43349	0.249236	5.75154	8.84e-09	3.35e-06	6073.32	1.62233	0.439383	3.6923	0.000222238	0.00223845
ENSG00000166828	SCNN1G	180	232.952	-2.52434	0.753538	-3.34999	0.000808141	0.0126414	285.8	-5.97837	0.637551	-9.37709	6.78176e-21	2.19426e-18
ENSG00000189129	PLAC9	181	45.9508	-1.95624	0.504774	-3.87548	0.000106415	0.00341245	248.653	-2.68422	0.551722	-4.86516	1.14365e-06	2.54731e-05
ENSG00000170703	TTLL6	182	497.702	-0.914348	0.268079	-3.41074	0.000647867	0.0109566	287.807	-3.51373	0.446795	-7.8643	3.71171e-15	4.82915e-13
ENSG00000088826	SMOX	183	135.908	0.928216	0.239617	3.87375	0.000107173	0.00343017	452.241	1.90203	0.393323	4.83581	1.32605e-06	2.9062e-05
ENSG00000138735	PDE5A	184	1366.41	-0.918983	0.174793	-5.25755	1.46e-07	3.25e-05	2129.62	-1.5628	0.41734	-3.74466	0.000180639	0.00188134
ENSG00000127564	PKMYT1	185	135.887	1.15067	0.30933	3.71987	0.000199323	0.00510015	850.849	1.62061	0.30687	5.28109	1.28415e-07	3.67179e-06
ENSG00000149451	ADAM33	186	222.759	-2.13703	0.426482	-5.01084	5.42e-07	8.95e-05	449.17	-2.73894	0.722779	-3.78946	0.000150976	0.00162472
ENSG00000171408	PDE7B	187	170.584	-1.06052	0.278773	-3.80425	0.000142233	0.00415308	143.754	-2.52688	0.509475	-4.95976	7.05792e-07	1.66399e-05
ENSG00000058085	LAMC2	188	3005.2	1.00806	0.258804	3.89508	9.82e-05	0.00328042	6881.28	1.65412	0.354124	4.67103	2.9969e-06	5.92393e-05
ENSG00000142959	BEST4	189	1519.2	-2.56168	0.782578	-3.27338	0.00106268	0.0146551	2529.32	-6.08924	0.386522	-15.7539	6.45359e-56	2.26705e-52
ENSG00000133048	CHI3L1	190	110.744	1.55821	0.448621	3.47332	0.000514056	0.00952432	1175.99	4.79846	0.722595	6.6406	3.1241e-11	2.02696e-09
ENSG00000162129	CLPB	191	236.385	0.828682	0.199768	4.14822	3.35e-05	0.00152661	704.987	1.37662	0.31819	4.3264	1.51566e-05	0.000237251
ENSG00000125820	NKX2-2	192	42.9419	-1.90264	0.35651	-5.33685	9.46e-08	2.39e-05	15.7983	-3.63829	0.98848	-3.68069	0.000232604	0.00232226
ENSG00000170500	LONRF2	193	53.9753	-1.20564	0.303504	-3.97241	7.12e-05	0.00263652	202.328	-4.24241	0.94186	-4.50429	6.65942e-06	0.000119008
ENSG00000101311	FERMT1	194	4558.01	1.2903	0.250646	5.14788	2.63e-07	5.23e-05	8698.73	1.25337	0.337955	3.7087	0.00020833	0.00212477
ENSG00000123560	PLP1	195	128.166	-1.88425	0.535749	-3.51705	0.000436374	0.00848505	642.09	-5.2566	0.862983	-6.09119	1.12075e-09	5.14164e-08
ENSG00000163734	CXCL3	196	196.871	1.80894	0.439795	4.11313	3.9e-05	0.00174371	1160.11	2.51014	0.583601	4.30112	1.69936e-05	0.000261497
ENSG00000006704	GTF2IRD1	197	508.631	1.15895	0.313918	3.69188	0.000222605	0.00549104	1960.82	2.15992	0.417384	5.17488	2.28052e-07	6.13544e-06
ENSG00000070882	OSBPL3	198	653.954	0.580231	0.163431	3.55031	0.000384771	0.00779594	1012.89	1.9068	0.323431	5.89554	3.73469e-09	1.52046e-07
ENSG00000172915	NBEA	199	129.754	-1.43568	0.307249	-4.67269	2.97e-06	0.000273877	329.415	-2.32469	0.602429	-3.85886	0.000113916	0.00129027
ENSG00000144191	CNGA3	200	15.4375	-2.60851	0.610516	-4.27264	1.93e-05	0.00105961	71.7946	-3.93509	0.950257	-4.14108	3.45672e-05	0.000478877
ENSG00000149294	NCAM1	201	200.572	-1.09307	0.284605	-3.84065	0.000122707	0.00378213	751.792	-3.30888	0.707464	-4.6771	2.90956e-06	5.76985e-05
ENSG00000270629	NBPF14	202	1781.21	-0.717326	0.177363	-4.0444	5.25e-05	0.00211288	138.658	-1.38957	0.320131	-4.34063	1.42074e-05	0.000225685
ENSG00000036828	CASR	203	22.2062	-1.57392	0.399362	-3.94109	8.11e-05	0.00287185	15.4435	-4.41486	0.99358	-4.44339	8.85525e-06	0.000151486
ENSG00000138669	PRKG2	204	169.841	-1.52371	0.468703	-3.2509	0.00115038	0.0154325	348.54	-4.33984	0.368603	-11.7737	5.33064e-32	6.55403e-29
ENSG00000183034	OTOP2	205	760.82	-2.87292	0.887056	-3.23872	0.00120069	0.0158273	2916.34	-10.3966	0.619775	-16.7749	3.72692e-63	1.8329e-59
ENSG00000124253	PCK1	206	6150.16	-1.31397	0.39277	-3.3454	0.000821652	0.0127663	11633.9	-3.60973	0.489274	-7.37773	1.61013e-13	1.69524e-11
ENSG00000125144	MT1G	207	2947.65	-0.925765	0.273421	-3.38586	0.000709558	0.0115875	3789.36	-3.89643	0.564293	-6.90497	5.02139e-12	3.81893e-10
ENSG00000168079	SCARA5	208	1187.2	-1.12105	0.336876	-3.32777	0.000875436	0.0132227	2322.06	-6.82339	0.864749	-7.8906	3.00734e-15	3.97583e-13
ENSG00000169908	TM4SF1	209	1149.77	0.856411	0.226484	3.78133	0.000155992	0.00443884	4858	2.00644	0.426225	4.70746	2.50819e-06	5.05958e-05
ENSG00000093010	COMT	210	1020.7	0.762987	0.208469	3.65996	0.000252256	0.00596647	4702.15	1.31047	0.258914	5.06142	4.1615e-07	1.03995e-05
ENSG00000130513	GDF15	211	676.05	1.23539	0.333311	3.7064	0.000210222	0.0053113	6935.23	2.94297	0.599133	4.91204	9.01345e-07	2.06755e-05
ENSG00000133800	LYVE1	212	125.683	-1.37539	0.410418	-3.35121	0.000804605	0.0126098	1207	-4.54977	0.653239	-6.96493	3.28566e-12	2.60627e-10
ENSG00000140538	NTRK3	213	32.5112	-2.43728	0.62685	-3.88814	0.000101015	0.0033319	75.6169	-2.79792	0.634913	-4.40678	1.04917e-05	0.000175028
ENSG00000171714	ANO5	214	614.799	-1.27616	0.321141	-3.97385	7.07e-05	0.00262646	311.836	-3.20883	0.740967	-4.33059	1.4871e-05	0.00023366
ENSG00000052749	RRP12	215	451.484	1.0989	0.234723	4.6817	2.85e-06	0.00026978	1486.4	1.19126	0.317785	3.74863	0.000177807	0.00185816
ENSG00000136295	TTYH3	216	2244.23	0.889607	0.211197	4.21222	2.53e-05	0.00125019	4731.03	1.3609	0.332952	4.08736	4.36306e-05	0.000582136
ENSG00000135678	CPM	217	2900.12	-0.950731	0.282255	-3.36834	0.000756224	0.0121018	2231	-3.11395	0.460921	-6.75593	1.4192e-11	9.69393e-10
ENSG00000169760	NLGN1	218	18.4385	-2.32517	0.595779	-3.90274	9.51e-05	0.0032301	59.8152	-4.2941	0.97992	-4.3821	1.17543e-05	0.000192308
ENSG00000168309	FAM107A	219	173.874	-1.43186	0.420464	-3.40543	0.000660594	0.0111042	807.022	-3.95424	0.622336	-6.35386	2.09977e-10	1.1373e-08
ENSG00000159409	CELF3	220	54.9136	-1.97555	0.302563	-6.52937	6.6e-11	5.51e-08	64.8246	-1.8412	0.533554	-3.45083	0.000558869	0.00478003
ENSG00000198865	CCDC152	221	329.745	-1.32176	0.39691	-3.33013	0.000868068	0.0131489	141.141	-2.96723	0.411538	-7.2101	5.59107e-13	5.16859e-11
ENSG00000198768	APCDD1L	222	13.8728	-2.65393	0.606412	-4.37645	1.21e-05	0.000759033	39.6042	-2.4136	0.617872	-3.90632	9.37125e-05	0.00109942
ENSG00000106178	CCL24	223	204.998	1.48233	0.339249	4.36944	1.25e-05	0.000773013	1551.26	2.1756	0.557219	3.90438	9.44656e-05	0.0011072
ENSG00000182489	XKRX	224	73.1763	1.32863	0.389802	3.40846	0.000653299	0.0110261	211.773	2.47455	0.395406	6.25825	3.89313e-10	1.97386e-08
ENSG00000139910	NOVA1	225	103.599	-1.09203	0.297126	-3.6753	0.000237571	0.00574963	164.897	-3.5837	0.732299	-4.89376	9.89271e-07	2.25034e-05
ENSG00000172927	MYEOV	226	166.053	1.732	0.497288	3.48289	0.000496028	0.00933551	496.426	3.36516	0.586196	5.74068	9.42961e-09	3.50793e-07
ENSG00000122367	LDB3	227	54.0665	-1.76804	0.428934	-4.12194	3.76e-05	0.0016932	564.523	-3.38576	0.824571	-4.10609	4.02406e-05	0.000544288
ENSG00000126709	IFI6	228	906.446	1.26321	0.339595	3.71975	0.000199418	0.00510015	2901.1	1.77314	0.369059	4.80449	1.55143e-06	3.30873e-05
ENSG00000172572	PDE3A	229	1917.75	-0.962332	0.249648	-3.85475	0.000115847	0.00363795	2628.08	-2.83627	0.643762	-4.40577	1.0541e-05	0.000175583
ENSG00000082293	COL19A1	230	36.3283	-2.39745	0.66375	-3.61197	0.000303881	0.00673832	15.4253	-4.67116	0.91856	-5.08531	3.67035e-07	9.32375e-06
ENSG00000101938	CHRDL1	231	190.72	-2.89467	0.516369	-5.60581	2.07e-08	6.91e-06	1882.81	-3.08499	0.885199	-3.48508	0.000491985	0.0042946
ENSG00000110104	CCDC86	232	361.219	1.02118	0.290366	3.51688	0.000436648	0.00848505	1258.84	1.6263	0.296345	5.48786	4.06829e-08	1.3077e-06
ENSG00000154262	ABCA6	233	183.681	-1.38349	0.353007	-3.91915	8.89e-05	0.00306712	150.574	-2.64312	0.61332	-4.30952	1.63608e-05	0.000253361
ENSG00000142875	PRKACB	234	7749.81	-0.615006	0.182838	-3.36366	0.000769169	0.0122384	4316.2	-2.6187	0.400633	-6.53641	6.30115e-11	3.82581e-09
ENSG00000004776	HSPB6	235	261.17	-2.33321	0.411556	-5.66923	1.43e-08	4.98e-06	3244.84	-3.26617	0.942065	-3.46704	0.000526231	0.00454354
ENSG00000017483	SLC38A5	236	418.18	1.095	0.330335	3.31482	0.00091702	0.0135151	3030.99	2.49998	0.358777	6.96805	3.21353e-12	2.55814e-10
ENSG00000242265	PEG10	237	65.7065	-1.31761	0.317269	-4.15299	3.28e-05	0.00151193	273.458	-2.38176	0.591988	-4.02332	5.73832e-05	0.000731115
ENSG00000102349	KLF8	238	161.192	-1.05874	0.243582	-4.34656	1.38e-05	0.000832483	136.304	-1.89007	0.489119	-3.86423	0.00011144	0.001267
ENSG00000157193	LRP8	239	164.056	0.797889	0.237999	3.35249	0.00080089	0.0125694	355.198	2.74586	0.425084	6.45956	1.05011e-10	6.10455e-09
ENSG00000135333	EPHA7	240	238.541	-1.50917	0.413465	-3.65005	0.000262187	0.0061061	566.051	-3.33619	0.682267	-4.88987	1.00903e-06	2.29105e-05
ENSG00000114248	LRRC31	241	1442.48	-0.634106	0.177458	-3.57328	0.00035254	0.00744127	1088.89	-1.50306	0.296282	-5.07308	3.91433e-07	9.85192e-06
ENSG00000178171	AMER3	242	21.671	-1.63499	0.351061	-4.65728	3.2e-06	0.000290374	20.6134	-3.50679	0.952306	-3.68241	0.000231036	0.00231036
ENSG00000198838	RYR3	243	42.1003	-1.45571	0.365657	-3.98109	6.86e-05	0.00257266	132.05	-2.2759	0.544772	-4.17771	2.94461e-05	0.000418302
ENSG00000095110	NXPE1	244	5709.9	-0.601398	0.164095	-3.66494	0.000247392	0.00587645	1865.45	-3.46181	0.722097	-4.79411	1.63397e-06	3.46971e-05
ENSG00000082175	PGR	245	45.627	-1.93148	0.409914	-4.71193	2.45e-06	0.000255736	172.639	-2.94665	0.816079	-3.61074	0.00030532	0.00289776
ENSG00000101746	NOL4	246	31.1557	-2.39844	0.486522	-4.92976	8.23e-07	0.000117656	20.4316	-3.40136	0.959914	-3.5434	0.000394997	0.0035881
ENSG00000113552	GNPDA1	247	777.529	0.609943	0.166173	3.67052	0.000242059	0.00578272	2375.85	1.35479	0.289768	4.67541	2.93361e-06	5.80818e-05
ENSG00000122778	KIAA1549	248	225.823	1.05001	0.309809	3.38921	0.000700931	0.0114814	701.284	2.15114	0.362349	5.93665	2.90904e-09	1.21214e-07
ENSG00000022267	FHL1	249	1344.39	-1.27009	0.304767	-4.16743	3.08e-05	0.00144701	7216.44	-2.78965	0.709151	-3.93379	8.36175e-05	0.00100037
ENSG00000173898	SPTBN2	250	270.018	1.16591	0.360893	3.23061	0.00123527	0.0161049	971.142	3.05914	0.37595	8.13711	4.04823e-16	6.18298e-14
ENSG00000113580	NR3C1	251	1133.07	-1.05591	0.303763	-3.47612	0.000508728	0.00945712	1331.29	-2.11844	0.394016	-5.37653	7.59338e-08	2.29952e-06
ENSG00000154645	CHODL	252	52.4571	-2.07189	0.519695	-3.98674	6.7e-05	0.0025329	102.976	-2.92154	0.709269	-4.11908	3.80389e-05	0.000518214
ENSG00000105894	PTN	253	253.679	-1.46983	0.369771	-3.97498	7.04e-05	0.00261977	407.887	-2.08656	0.505759	-4.12561	3.69757e-05	0.000506536
ENSG00000197785	ATAD3A	254	672.749	0.825819	0.17966	4.59657	4.29e-06	0.000361969	1308.64	1.1484	0.31523	3.64304	0.000269441	0.00262398
ENSG00000182816	KRTAP13-2	255	53.7049	-2.13642	0.659176	-3.24105	0.00119092	0.0157233	124.033	-7.57377	0.955016	-7.93052	2.18236e-15	2.93248e-13
ENSG00000163993	S100P	256	4400.33	0.950675	0.287021	3.31221	0.000925618	0.0135869	10773	4.18853	0.635274	6.59327	4.30242e-11	2.71273e-09
ENSG00000148735	PLEKHS1	257	413.97	1.69231	0.416196	4.06614	4.78e-05	0.00198761	567.159	2.05573	0.514024	3.99929	6.35317e-05	0.000796657
ENSG00000100036	SLC35E4	258	284.387	1.32579	0.254743	5.20441	1.95e-07	4.06e-05	565.423	1.35275	0.392086	3.45014	0.000560301	0.00478947
ENSG00000087269	NOP14	259	775.284	0.991616	0.238178	4.16334	3.14e-05	0.00146493	2670.34	1.14529	0.293407	3.90343	9.48401e-05	0.00111
ENSG00000175065	DSG4	260	46.4526	2.2395	0.471488	4.74985	2.04e-06	0.000227818	29.9648	2.4809	0.697634	3.55616	0.00037632	0.00343748
ENSG00000184347	SLIT3	261	282.924	-1.19673	0.314554	-3.80452	0.000142077	0.00415308	1939.26	-2.88712	0.666257	-4.33334	1.46865e-05	0.000231798
ENSG00000132872	SYT4	262	18.0338	-3.16282	0.675113	-4.68488	2.8e-06	0.00026978	68.7366	-3.22828	0.896731	-3.60006	0.000318149	0.00299135
ENSG00000243449	C4orf48	263	178.665	1.34472	0.269144	4.9963	5.84e-07	9.37e-05	376.973	1.36313	0.390088	3.49441	0.000475116	0.00416807
ENSG00000132639	SNAP25	264	22.4914	-2.27376	0.516228	-4.40456	1.06e-05	0.00067983	124.001	-3.27858	0.875921	-3.74301	0.000181831	0.00189138
ENSG00000079819	EPB41L2	265	3900.58	0.876057	0.174987	5.00642	5.55e-07	9.07e-05	7653.09	1.17496	0.336673	3.48993	0.000483155	0.00422804
ENSG00000138074	SLC5A6	266	766.832	0.870543	0.234919	3.70572	0.000210795	0.00531199	2949.14	1.5994	0.354119	4.51655	6.28546e-06	0.000112817
ENSG00000046653	GPM6B	267	139.005	-1.37448	0.301022	-4.56604	4.97e-06	0.000398453	388.263	-2.40832	0.662361	-3.63597	0.000276939	0.00268531
ENSG00000144290	SLC4A10	268	133.377	-1.57673	0.495463	-3.18235	0.00146087	0.017925	117.628	-4.55727	0.514148	-8.86372	7.73874e-19	1.90296e-16
ENSG00000067225	PKM	269	12442.1	1.07629	0.231947	4.64024	3.48e-06	0.000307033	42069.2	1.07665	0.298533	3.60646	0.000310399	0.00293115
ENSG00000179914	ITLN1	270	24646.7	-1.04676	0.30259	-3.45933	0.000541527	0.0098337	7918.61	-4.78278	0.906818	-5.27425	1.33303e-07	3.79389e-06
ENSG00000018625	ATP1A2	271	96.3761	-1.66087	0.376626	-4.40986	1.03e-05	0.000669002	1227.39	-5.32528	1.43851	-3.70195	0.000213946	0.00217188
ENSG00000144218	AFF3	272	178.208	-0.884025	0.262133	-3.37243	0.00074508	0.0119809	234.596	-3.7079	0.645767	-5.74186	9.36404e-09	3.48881e-07
ENSG00000144891	AGTR1	273	40.4847	-3.1424	0.493699	-6.36501	1.95e-10	1.48e-07	165.962	-2.91028	0.887966	-3.27747	0.00104743	0.00797654
ENSG00000068001	HYAL2	274	622.866	0.789258	0.180888	4.36325	1.28e-05	0.000785592	2251.8	1.12955	0.304387	3.71091	0.000206515	0.00210976
ENSG00000178719	GRINA	275	1930.79	0.711455	0.190798	3.72884	0.000192365	0.0050446	6900.9	1.58011	0.362172	4.36287	1.28365e-05	0.000206712
ENSG00000143382	ADAMTSL4	276	200.77	-1.1551	0.294091	-3.92769	8.58e-05	0.00299025	641.478	-2.2452	0.553482	-4.05649	4.98155e-05	0.00065227
ENSG00000183287	CCBE1	277	85.4328	-0.836282	0.236487	-3.53627	0.000405822	0.00809215	346.182	-4.15775	0.851066	-4.88534	1.03251e-06	2.33789e-05
ENSG00000163106	HPGDS	278	105.413	-0.672603	0.202214	-3.32619	0.000880412	0.0132499	162.085	-3.06639	0.52064	-5.88966	3.86992e-09	1.56002e-07
ENSG00000065833	ME1	279	872.982	0.88574	0.258959	3.42038	0.000625336	0.01075	1137.55	1.88282	0.358823	5.2472	1.54428e-07	4.32998e-06
ENSG00000162761	LMX1A	280	21.2481	-2.42125	0.655644	-3.69294	0.000221676	0.00548435	21.5174	-3.29391	0.749979	-4.392	1.12313e-05	0.000185231
ENSG00000139219	COL2A1	281	95.0732	-2.16287	0.328324	-6.5876	4.47e-11	4.14e-08	46.6643	-2.16819	0.673621	-3.21871	0.00128768	0.0093875
ENSG00000114767	RRP9	282	354.248	0.775538	0.230677	3.36201	0.00077378	0.0122884	1267.96	1.43772	0.257675	5.57958	2.41099e-08	8.2342e-07
ENSG00000068438	FTSJ1	283	453.611	0.575213	0.172651	3.33166	0.000863292	0.0131489	1608.68	1.51533	0.265373	5.71016	1.12868e-08	4.11783e-07
ENSG00000183578	TNFAIP8L3	284	243.167	-1.33578	0.329084	-4.05909	4.93e-05	0.00201841	245.406	-1.87579	0.486339	-3.85696	0.000114805	0.00129856
ENSG00000128573	FOXP2	285	282.4	-1.29999	0.288431	-4.5071	6.57e-06	0.000491428	563.733	-2.82429	0.791894	-3.5665	0.000361778	0.00332192
ENSG00000149243	KLHL35	286	18.6849	1.24417	0.395403	3.14658	0.00165194	0.019426	108.691	3.46223	0.413887	8.36515	6.00396e-17	1.06214e-14
ENSG00000168268	NT5DC2	287	458.712	0.953832	0.272912	3.49502	0.000474026	0.00899333	1971.07	1.63319	0.333884	4.89149	1.00076e-06	2.27437e-05
ENSG00000179915	NRXN1	288	79.3881	-2.01623	0.608609	-3.31284	0.000923522	0.01358	202.296	-5.44892	0.931932	-5.84691	5.00798e-09	1.97666e-07
ENSG00000183971	NPW	289	55.3503	1.59753	0.468788	3.40778	0.000654925	0.0110423	38.4579	3.1636	0.610727	5.18005	2.21823e-07	5.9941e-06
ENSG00000187193	MT1X	290	1286.7	-0.756616	0.211415	-3.57882	0.000345144	0.0073597	1587.9	-2.58536	0.56192	-4.60095	4.20572e-06	7.93696e-05
ENSG00000140263	SORD	291	1969.75	1.19735	0.26954	4.44222	8.9e-06	0.000608475	1799.98	1.5735	0.440914	3.56872	0.000358736	0.0033012
ENSG00000266964	FXYD1	292	103.238	-1.42481	0.372623	-3.82372	0.000131454	0.00392129	60.278	-3.19435	0.77801	-4.10579	4.02939e-05	0.00054471
ENSG00000106397	PLOD3	293	1356.88	0.806522	0.207957	3.87832	0.000105182	0.00340496	6862.12	1.31158	0.328242	3.99578	6.44824e-05	0.000805702
ENSG00000154175	ABI3BP	294	489.48	-1.91598	0.601769	-3.18391	0.00145299	0.0178546	1280.57	-3.8934	0.541793	-7.18614	6.66498e-13	6.07007e-11
ENSG00000126249	PDCD2L	295	125.671	0.927828	0.284338	3.26312	0.00110193	0.0150126	366.322	2.02339	0.336241	6.01767	1.76948e-09	7.75606e-08
ENSG00000198300	PEG3	296	50.8525	-1.80015	0.439287	-4.0979	4.17e-05	0.00181995	208.333	-2.54753	0.677477	-3.76032	0.000169699	0.0017894
ENSG00000130176	CNN1	297	611.212	-2.16685	0.432278	-5.01264	5.37e-07	8.95e-05	18659.5	-2.8379	0.857282	-3.31034	0.000931817	0.00723504
ENSG00000152669	CCNO	298	64.6422	1.49964	0.432854	3.46454	0.00053113	0.00972184	234.2	3.32452	0.682802	4.86894	1.12198e-06	2.51042e-05
ENSG00000172893	DHCR7	299	904.823	0.889749	0.238211	3.73513	0.00018762	0.00497387	3448.85	1.77258	0.420076	4.21966	2.44675e-05	0.000353915
ENSG00000163431	LMOD1	300	734.961	-1.34311	0.320278	-4.19356	2.75e-05	0.00132344	6700.91	-2.93829	0.798248	-3.68092	0.000232394	0.00232111
ENSG00000145198	VWA5B2	301	72.4013	-2.43635	0.307834	-7.91451	2.48e-15	1.38e-11	46.6011	-1.86689	0.600778	-3.10746	0.00188703	0.0127199
ENSG00000161179	YDJC	302	416.318	0.671956	0.184457	3.64289	0.000269598	0.0061958	1220.14	1.32639	0.305306	4.34447	1.39615e-05	0.000222353
ENSG00000160801	PTH1R	303	22.2277	-1.88681	0.496976	-3.79659	0.000146699	0.00424688	69.5744	-2.89774	0.713029	-4.06398	4.8243e-05	0.000635742
ENSG00000073111	MCM2	304	652.635	1.3171	0.309462	4.25609	2.08e-05	0.00111903	2969.12	1.30834	0.36071	3.62713	0.000286592	0.00275716
ENSG00000169174	PCSK9	305	285.231	1.10485	0.342984	3.22128	0.0012762	0.0163823	1150.48	4.42752	0.699704	6.3277	2.48847e-10	1.32332e-08
ENSG00000139200	PIANP	306	37.424	-1.43735	0.39999	-3.59346	0.000326312	0.00711274	85.1407	-3.24704	0.739115	-4.39314	1.11725e-05	0.000184756
ENSG00000165495	PKNOX2	307	46.8554	-1.44892	0.42962	-3.37256	0.000744722	0.0119809	92.557	-2.80964	0.548868	-5.11898	3.07194e-07	7.9851e-06
ENSG00000104783	KCNN4	308	932.33	0.750506	0.227771	3.295	0.000984209	0.0141115	3049.59	1.76257	0.313876	5.6155	1.9599e-08	6.78788e-07
ENSG00000137558	PI15	309	64.749	-2.80272	0.622	-4.50599	6.61e-06	0.000491801	289.247	-2.60221	0.74887	-3.47485	0.000511146	0.00443511
ENSG00000169554	ZEB2	310	1179.08	-1.05804	0.292673	-3.61509	0.000300245	0.0066933	1431.95	-1.73973	0.398607	-4.36453	1.27397e-05	0.000205288
ENSG00000132915	PDE6A	311	602.381	-0.67488	0.210437	-3.20704	0.00134107	0.0169284	269.529	-4.35932	0.679801	-6.41264	1.43024e-10	8.12229e-09
ENSG00000111404	RERGL	312	7.83924	-2.81024	0.826738	-3.39919	0.000675848	0.0112585	85.0258	-4.84883	0.962633	-5.03704	4.72775e-07	1.16372e-05
ENSG00000205038	PKHD1L1	313	83.8787	-1.50742	0.470998	-3.20049	0.00137195	0.017188	87.7534	-4.72209	0.727501	-6.49084	8.53604e-11	5.02156e-09
ENSG00000188171	ZNF626	314	109.674	-1.17781	0.304428	-3.86893	0.000109313	0.00347199	71.1965	-1.96065	0.498921	-3.92977	8.5027e-05	0.00101315
ENSG00000184226	PCDH9	315	25.9789	-2.31418	0.538571	-4.29689	1.73e-05	0.000971575	65.5294	-2.29137	0.641753	-3.57049	0.000356311	0.00328706
ENSG00000007376	RPUSD1	316	421.488	0.637196	0.185547	3.43415	0.000594424	0.010381	1592.78	1.41527	0.291215	4.8599	1.17448e-06	2.60889e-05
ENSG00000169583	CLIC3	317	134.964	1.46399	0.437742	3.34442	0.000824546	0.0127663	292.174	2.83179	0.549909	5.14957	2.61085e-07	6.91074e-06
ENSG00000116455	WDR77	318	768.128	0.7212	0.203096	3.55102	0.000383741	0.007794	1809.88	1.66444	0.374003	4.45033	8.57399e-06	0.000147747
ENSG00000171303	KCNK3	319	55.4864	-1.40308	0.367982	-3.81289	0.000137349	0.00407526	195.9	-3.6204	0.912768	-3.9664	7.29667e-05	0.000893551
ENSG00000100558	PLEK2	320	942.918	0.793013	0.19656	4.03446	5.47e-05	0.00218319	2356.78	1.28977	0.346363	3.72375	0.000196282	0.00202033
ENSG00000148483	TMEM236	321	1969.64	-0.914542	0.300477	-3.04363	0.00233743	0.0240152	2482.68	-3.95191	0.457502	-8.63802	5.71937e-18	1.23368e-15
ENSG00000025772	TOMM34	322	629.276	0.677631	0.202665	3.34361	0.000826972	0.0127801	3168.79	2.06782	0.405245	5.10264	3.34948e-07	8.61546e-06
ENSG00000130193	THEM6	323	801.751	0.644779	0.187257	3.44327	0.000574719	0.0101791	2567.92	1.48525	0.31096	4.77636	1.78501e-06	3.74517e-05
ENSG00000111907	TPD52L1	324	298.917	0.99271	0.299433	3.3153	0.000915455	0.0135151	1136.01	1.5546	0.294835	5.27278	1.34375e-07	3.81556e-06
ENSG00000164171	ITGA2	325	1765.31	0.857448	0.251372	3.41107	0.000647086	0.0109545	3052.23	1.71344	0.354455	4.83402	1.33804e-06	2.92986e-05
ENSG00000182253	SYNM	326	484.781	-1.23679	0.31545	-3.92072	8.83e-05	0.0030606	11002.2	-3.58151	0.944496	-3.79198	0.000149451	0.00160972
ENSG00000188175	HEPACAM2	327	5085.9	-0.72902	0.160921	-4.53029	5.89e-06	0.000454717	2622.35	-2.96229	0.869932	-3.40519	0.000661169	0.00544479
ENSG00000034971	MYOC	328	5.02791	-3.25276	1.01245	-3.21277	0.00131461	0.0166701	203.477	-5.21002	0.871805	-5.97613	2.28498e-09	9.77175e-08
ENSG00000171100	MTM1	329	1906.03	-0.68412	0.176782	-3.86985	0.000108901	0.00346552	1659.28	-1.26898	0.329918	-3.84634	0.000119895	0.00134377
ENSG00000138769	CDKL2	330	101.039	-1.85284	0.351539	-5.27065	1.36e-07	3.17e-05	44.233	-1.68912	0.535581	-3.15381	0.00161155	0.0112261
ENSG00000128965	CHAC1	331	57.5495	1.26816	0.340719	3.722	0.000197653	0.0050865	245.692	1.81432	0.446964	4.0592	4.92417e-05	0.000646133
ENSG00000172500	FIBP	332	787.205	0.699791	0.162828	4.29773	1.73e-05	0.000971575	2499.71	0.925869	0.263383	3.51529	0.000439275	0.00392079
ENSG00000170369	CST2	333	6.99289	3.34239	1.09696	3.04695	0.00231173	0.0238836	56.2259	8.34721	1.01538	8.22078	2.02182e-16	3.20751e-14
ENSG00000174567	GOLT1A	334	82.9482	1.29586	0.34564	3.74914	0.00017744	0.00482324	348.067	1.63952	0.410102	3.99784	6.39243e-05	0.000800763
ENSG00000127914	AKAP9	335	10656.4	-0.884264	0.234184	-3.77593	0.000159411	0.00449016	3760.56	-1.34392	0.33844	-3.97091	7.15983e-05	0.000879421
ENSG00000152527	PLEKHH2	336	308.311	-1.22023	0.287077	-4.25052	2.13e-05	0.00113987	213.281	-1.60103	0.453138	-3.53321	0.000410544	0.00370663
ENSG00000101224	CDC25B	337	721.801	0.765309	0.209909	3.64591	0.000266444	0.00615562	2667.21	1.37051	0.324109	4.22853	2.35225e-05	0.000342959
ENSG00000110092	CCND1	338	2585.46	0.687127	0.220896	3.11064	0.00186681	0.0209469	7744.25	2.24227	0.322212	6.95899	3.42713e-12	2.70107e-10
ENSG00000163873	GRIK3	339	50.0761	-1.54256	0.480923	-3.20751	0.00133891	0.0169139	179.681	-4.91098	0.832887	-5.89634	3.71648e-09	1.51556e-07
ENSG00000170419	VSTM2A	340	52.6543	-1.86066	0.610477	-3.04789	0.00230457	0.0238494	117.195	-5.11008	0.639575	-7.9898	1.35153e-15	1.86709e-13
ENSG00000163145	C1QTNF7	341	52.0493	-1.46151	0.43986	-3.32267	0.000891591	0.0133006	208.703	-3.04244	0.60066	-5.06516	4.08052e-07	1.02216e-05
ENSG00000137309	HMGA1	342	6591.27	1.18019	0.233415	5.0562	4.28e-07	7.71e-05	13124	1.22173	0.385901	3.16592	0.00154593	0.0108613
ENSG00000173930	SLCO4C1	343	92.8518	-1.39196	0.428064	-3.25174	0.001147	0.0154119	66.9333	-3.50444	0.636805	-5.50316	3.7304e-08	1.21826e-06
ENSG00000116649	SRM	344	585.846	0.789912	0.211278	3.73874	0.000184946	0.00492647	2281.39	1.40426	0.35318	3.97604	7.00715e-05	0.000862824
ENSG00000147955	SIGMAR1	345	1290.72	0.721491	0.181748	3.96973	7.2e-05	0.0026486	4667.44	1.25746	0.339996	3.69845	0.00021692	0.00219329
ENSG00000129667	RHBDF2	346	332.563	0.550567	0.171229	3.21539	0.00130266	0.0165437	1399.96	1.74119	0.301636	5.7725	7.81056e-09	2.95935e-07
ENSG00000092445	TYRO3	347	95.6325	0.869493	0.261097	3.33015	0.000867998	0.0131489	471.108	1.85322	0.372501	4.97507	6.52257e-07	1.55567e-05
ENSG00000165966	PDZRN4	348	17.1415	-2.48661	0.689955	-3.60401	0.00031334	0.00692963	357.912	-3.89599	0.919882	-4.23531	2.28233e-05	0.000334334
ENSG00000136689	IL1RN	349	335.808	1.51862	0.402453	3.7734	0.000161039	0.00451316	513.034	2.54033	0.647332	3.92431	8.69773e-05	0.00103265
ENSG00000184216	IRAK1	350	2563.28	0.63478	0.146246	4.34049	1.42e-05	0.000850353	7919.85	1.11154	0.324085	3.42979	0.000604055	0.00508863
ENSG00000065325	GLP2R	351	78.7646	-1.30699	0.422136	-3.09614	0.0019606	0.0216224	269.762	-3.62767	0.539996	-6.71797	1.84277e-11	1.24147e-09
ENSG00000143196	DPT	352	115.789	-1.85217	0.496946	-3.7271	0.000193694	0.0050446	2698.94	-3.32208	0.841132	-3.94954	7.83017e-05	0.000947093
ENSG00000146938	NLGN4X	353	107.825	-1.20676	0.38008	-3.17502	0.00149828	0.01817	149.118	-3.09247	0.520247	-5.94424	2.77745e-09	1.16748e-07
ENSG00000171017	LRRC8E	354	129.502	1.25211	0.331101	3.78165	0.000155791	0.00443884	30.4682	2.73422	0.709882	3.85166	0.000117322	0.00131913
ENSG00000096384	HSP90AB1	355	17949.1	0.806823	0.209863	3.84452	0.00012079	0.0037508	49668.2	1.14069	0.302294	3.77345	0.000161008	0.00171394
ENSG00000071991	CDH19	356	77.3369	-1.9597	0.539628	-3.63157	0.000281702	0.00638299	191.818	-3.82384	0.927768	-4.12154	3.76342e-05	0.00051384
ENSG00000240498	CDKN2B-AS1	357	1222.03	-1.78471	0.605384	-2.94806	0.00319776	0.029395	950.489	-6.57992	0.663347	-9.91927	3.43272e-23	1.53474e-20
ENSG00000172987	HPSE2	358	70.0244	-1.03424	0.332437	-3.11109	0.00186398	0.0209447	136.541	-3.81501	0.597023	-6.39006	1.65817e-10	9.30925e-09
ENSG00000135218	CD36	359	722.84	-0.942982	0.269407	-3.50021	0.000464893	0.00887462	1244.43	-2.68353	0.619435	-4.33222	1.47617e-05	0.000232319
ENSG00000152217	SETBP1	360	304.764	-0.889447	0.247638	-3.59172	0.000328506	0.00712333	535.676	-2.07691	0.501184	-4.144	3.41293e-05	0.000474147
ENSG00000173852	DPY19L1	361	949.891	0.561156	0.135187	4.15095	3.31e-05	0.00151678	1719.97	1.22129	0.349317	3.49624	0.000471864	0.0041486
ENSG00000006071	ABCC8	362	29.4567	-1.53007	0.441335	-3.46692	0.000526458	0.00966915	37.0171	-2.83401	0.64676	-4.38186	1.17668e-05	0.000192385
ENSG00000170153	RNF150	363	40.0347	-1.82257	0.46133	-3.95068	7.79e-05	0.00279453	757.279	-2.91112	0.802091	-3.62941	0.000284073	0.00273828
ENSG00000126602	TRAP1	364	1961.32	0.879356	0.274451	3.20406	0.00135505	0.0170532	4200.01	1.4613	0.26368	5.54195	2.99129e-08	9.99401e-07
ENSG00000149596	JPH2	365	91.757	-1.67671	0.386488	-4.33833	1.44e-05	0.000853167	1224.76	-2.67714	0.790882	-3.38501	0.000711762	0.00579352
ENSG00000170231	FABP6	366	371.251	3.28338	1.07712	3.04829	0.00230151	0.023837	251.004	5.5003	0.800791	6.86859	6.48414e-12	4.74539e-10
ENSG00000168003	SLC3A2	367	1730.14	0.565767	0.152486	3.71029	0.000207021	0.00524632	6242.12	1.18657	0.304389	3.8982	9.69119e-05	0.00113049
ENSG00000245694	CRNDE	368	44.0651	2.1425	0.635057	3.37371	0.000741618	0.0119483	40.2082	3.17716	0.695051	4.57112	4.85124e-06	9.0236e-05
ENSG00000166432	ZMAT1	369	176.119	-1.22712	0.280857	-4.3692	1.25e-05	0.000773013	112.604	-1.98237	0.593984	-3.33741	0.000845642	0.00667113
ENSG00000188783	PRELP	370	166.912	-1.36728	0.335334	-4.07736	4.55e-05	0.00191352	2727.66	-2.91286	0.830125	-3.50894	0.000449892	0.00399237
ENSG00000003249	DBNDD1	371	146.746	1.057	0.344295	3.07003	0.00214036	0.0228054	718.662	2.63147	0.416925	6.31162	2.76135e-10	1.45089e-08
ENSG00000186469	GNG2	372	518.396	-0.853679	0.248856	-3.43041	0.000602661	0.0104609	796.063	-1.9711	0.452576	-4.35529	1.32889e-05	0.000213718
ENSG00000108924	HLF	373	63.5397	-1.52011	0.379645	-4.00403	6.23e-05	0.00239264	306.061	-2.47713	0.701943	-3.52897	0.000417182	0.00375219
ENSG00000185269	NOTUM	374	502.665	4.06488	1.37723	2.95149	0.00316246	0.0291731	1940.31	6.56267	0.812843	8.07373	6.81851e-16	9.8051e-14
ENSG00000160471	COX6B2	375	291.281	-0.80791	0.235705	-3.42764	0.000608854	0.0105427	147.887	-2.91035	0.668321	-4.35472	1.33235e-05	0.000214134
ENSG00000175161	CADM2	376	17.4389	-1.53805	0.478149	-3.21668	0.00129683	0.0164947	79.619	-4.74851	0.915352	-5.18763	2.12984e-07	5.76158e-06
ENSG00000106615	RHEB	377	1426.69	0.442547	0.121067	3.65538	0.000256805	0.00602282	2793.41	1.08738	0.277855	3.91348	9.09747e-05	0.001075
ENSG00000177542	SLC25A22	378	369.303	0.607159	0.157346	3.85875	0.00011397	0.00359849	1295.56	1.26098	0.346645	3.63767	0.000275113	0.00267076
ENSG00000133742	CA1	379	54872.9	-2.11587	0.736117	-2.87436	0.00404844	0.0339699	28265	-9.56476	0.832709	-11.4863	1.54557e-30	1.58357e-27
ENSG00000188706	ZDHHC9	380	1535.57	0.708234	0.200945	3.52451	0.000424259	0.00834183	5079.92	1.36447	0.328061	4.15919	3.19372e-05	0.000449791
ENSG00000166851	PLK1	381	355.006	1.1824	0.296858	3.98303	6.8e-05	0.00256376	1926.52	1.16319	0.330452	3.52001	0.000431523	0.00385473
ENSG00000146122	DAAM2	382	319.177	-1.1583	0.30897	-3.74892	0.000177599	0.00482324	936.704	-1.93307	0.514254	-3.75898	0.000170606	0.00179512
ENSG00000111057	KRT18	383	22862.8	0.755561	0.195753	3.85976	0.000113497	0.00359121	77179.6	1.63827	0.452779	3.61825	0.000296602	0.00283473
ENSG00000188933	USP32P1	384	211.875	-1.59201	0.316459	-5.0307	4.89e-07	8.58e-05	12.437	-2.77966	0.925453	-3.00357	0.00266834	0.0167256
ENSG00000116748	AMPD1	385	290.861	-1.31717	0.43923	-2.99881	0.00271037	0.0263122	87.6848	-6.01012	0.870712	-6.90253	5.10836e-12	3.85321e-10
ENSG00000164054	SHISA5	386	2551.72	0.603287	0.159115	3.79153	0.000149724	0.00430878	7451.22	0.908682	0.246817	3.6816	0.000231775	0.00231627
ENSG00000059915	PSD	387	58.343	-1.23333	0.282523	-4.36543	1.27e-05	0.000780676	1524.58	-2.67181	0.823449	-3.24465	0.00117594	0.00874662
ENSG00000163017	ACTG2	388	1421.11	-2.01781	0.415514	-4.85617	1.2e-06	0.000152192	48107.4	-2.60169	0.858006	-3.03226	0.00242731	0.0155356
ENSG00000169347	GP2	389	156.379	-0.749621	0.223009	-3.36139	0.000775518	0.0122926	221.159	-4.41439	0.998368	-4.42161	9.79679e-06	0.000165115
ENSG00000146374	RSPO3	390	84.8238	-2.25411	0.481716	-4.67932	2.88e-06	0.00026978	223.557	-2.06931	0.667321	-3.10092	0.00192921	0.0129545
ENSG00000174791	RIN1	391	297.252	0.756229	0.19777	3.82378	0.000131422	0.00392129	932.656	1.34477	0.370603	3.6286	0.00028496	0.00274576
ENSG00000180616	SSTR2	392	112.421	-1.25726	0.398532	-3.15472	0.00160651	0.0190394	176.459	-2.51004	0.463571	-5.41457	6.14346e-08	1.90261e-06
ENSG00000156218	ADAMTSL3	393	123.364	-1.49873	0.398601	-3.75997	0.000169935	0.00468376	528.171	-2.63559	0.712838	-3.69732	0.000217886	0.00220215
ENSG00000000971	CFH	394	2093.91	-1.13697	0.298692	-3.80651	0.000140944	0.00413774	1464.98	-1.65179	0.454396	-3.63513	0.000277845	0.00269059
ENSG00000104723	TUSC3	395	482.79	-1.74213	0.379328	-4.59267	4.38e-06	0.000364862	462.542	-1.37376	0.441049	-3.11475	0.00184098	0.0124607
ENSG00000103355	PRSS33	396	7.71604	2.03166	0.631663	3.21636	0.00129828	0.0165006	119.124	4.19969	0.834018	5.0355	4.76614e-07	1.17199e-05
ENSG00000109906	ZBTB16	397	40.8091	-1.53707	0.474883	-3.23673	0.00120908	0.0158627	141.803	-4.2258	0.858499	-4.92231	8.55291e-07	1.97666e-05
ENSG00000198049	AVPR1B	398	8.13823	-2.54092	0.692173	-3.67093	0.000241666	0.00578272	5.57919	-5.06415	1.33611	-3.79021	0.000150522	0.00162055
ENSG00000186193	SAPCD2	399	880.974	1.06018	0.297069	3.5688	0.000358614	0.00753135	2025.66	1.78955	0.452762	3.95252	7.7331e-05	0.000936734
ENSG00000160408	ST6GALNAC6	400	9444.19	-0.948649	0.317958	-2.98357	0.00284908	0.0271476	6538.5	-3.06785	0.456306	-6.72322	1.77755e-11	1.20413e-09
ENSG00000147488	ST18	401	36.1996	-1.82405	0.34352	-5.30987	1.1e-07	2.61e-05	20.1739	-2.03595	0.700763	-2.90534	0.00366857	0.0214735
ENSG00000167460	TPM4	402	12096.4	0.432809	0.117701	3.6772	0.000235809	0.00571529	23347.8	1.13639	0.301574	3.76821	0.000164421	0.00174347
ENSG00000198932	GPRASP1	403	210.655	-1.06682	0.286835	-3.71928	0.000199793	0.00510191	378.154	-2.30936	0.622636	-3.709	0.00020808	0.00212311
ENSG00000102981	PARD6A	404	59.1758	1.22084	0.320646	3.80745	0.000140407	0.00413774	279.802	1.33508	0.37225	3.58653	0.00033511	0.00312371
ENSG00000124225	PMEPA1	405	1248.1	0.841054	0.224424	3.74762	0.000178521	0.00483914	5946.25	2.04325	0.556626	3.67077	0.000241822	0.00239871
ENSG00000166831	RBPMS2	406	45.9495	-1.77694	0.448407	-3.96279	7.41e-05	0.00270259	732.367	-2.84562	0.825228	-3.44828	0.000564166	0.00481529
ENSG00000108106	UBE2S	407	600.331	0.929964	0.256084	3.63148	0.0002818	0.00638299	867.284	1.43302	0.375537	3.81593	0.000135673	0.00148408
ENSG00000143995	MEIS1	408	161.519	-1.78512	0.31922	-5.59212	2.24e-08	7.33e-06	831.274	-1.77692	0.622409	-2.85491	0.00430493	0.0241851
ENSG00000131188	PRR7	409	58.2695	0.955789	0.33695	2.83659	0.00455986	0.036503	295.36	3.88812	0.396292	9.81125	1.00709e-22	4.42221e-20
ENSG00000138615	CILP	410	47.6256	-1.1638	0.326198	-3.56776	0.000360052	0.00754254	931.541	-3.56896	0.914857	-3.90112	9.57493e-05	0.00111905
ENSG00000175538	KCNE3	411	1689.33	0.812362	0.189187	4.29397	1.76e-05	0.000978774	3116.08	1.53382	0.476722	3.21744	0.00129342	0.0094126
ENSG00000122641	INHBA	412	25.2376	1.24405	0.444919	2.79613	0.00517193	0.0392922	688.87	5.81065	0.341317	17.0242	5.43082e-65	3.33859e-61
ENSG00000181019	NQO1	413	5445.84	1.10084	0.239877	4.58921	4.45e-06	0.000369118	9654.86	1.64431	0.537504	3.05915	0.00221966	0.0144587
ENSG00000163531	NFASC	414	526.179	-0.889442	0.189793	-4.68638	2.78e-06	0.00026978	921.833	-1.47952	0.488854	-3.02651	0.00247397	0.0157644
ENSG00000135763	URB2	415	302.878	0.83199	0.239981	3.46689	0.000526512	0.00966915	755.191	1.42749	0.351413	4.06215	4.86235e-05	0.000639386
ENSG00000185483	ROR1	416	203.917	-1.45115	0.305286	-4.7534	2e-06	0.000225363	239.526	-1.50383	0.507539	-2.96298	0.00304678	0.0185999
ENSG00000171848	RRM2	417	904.035	0.854737	0.222017	3.84988	0.000118177	0.00368338	3738.24	1.83253	0.521452	3.51428	0.000440944	0.00392998
ENSG00000197565	COL4A6	418	75.6656	-0.85701	0.290142	-2.95376	0.00313929	0.0290659	126.863	-3.55513	0.540873	-6.57294	4.93302e-11	3.09232e-09
ENSG00000197893	NRAP	419	99.9527	-0.981293	0.288776	-3.39812	0.000678516	0.0112917	46.3246	-3.88359	0.918663	-4.22743	2.36373e-05	0.000344133
ENSG00000154263	ABCA10	420	219.752	-1.57574	0.350546	-4.49509	6.95e-06	0.000504168	98.5117	-1.70424	0.555279	-3.06916	0.00214662	0.0140761
ENSG00000184544	DHRS7C	421	13.8862	-2.1511	0.654799	-3.28514	0.00101932	0.0143557	15.1886	-4.91683	1.09982	-4.47056	7.8015e-06	0.00013596
ENSG00000147606	SLC26A7	422	49.3916	-2.72695	0.462613	-5.89468	3.75e-09	1.77e-06	17.2368	-2.23607	0.803735	-2.7821	0.0054009	0.0288024
ENSG00000138722	MMRN1	423	185.945	-1.16513	0.389972	-2.98773	0.00281061	0.026935	777.817	-4.19844	0.690879	-6.07694	1.22494e-09	5.53702e-08
ENSG00000225953	SATB2-AS1	424	1134.98	-1.42248	0.410921	-3.4617	0.000536775	0.00979292	832.813	-2.02959	0.505815	-4.01252	6.00739e-05	0.000758715
ENSG00000163931	TKT	425	3928.39	1.15202	0.272313	4.23051	2.33e-05	0.00119999	13014.6	1.02901	0.322562	3.19011	0.00142218	0.0101645
ENSG00000079462	PAFAH1B3	426	410.684	0.941388	0.305759	3.07885	0.00207799	0.0223551	1353.99	1.64741	0.306162	5.38085	7.41334e-08	2.25611e-06
ENSG00000125148	MT2A	427	2675.14	-0.655864	0.21261	-3.08482	0.00203675	0.0220681	3638.43	-2.53027	0.471127	-5.37067	7.84428e-08	2.35808e-06
ENSG00000077157	PPP1R12B	428	3975.71	-0.849898	0.224874	-3.77944	0.000157181	0.00445383	8618.93	-2.27215	0.640893	-3.54529	0.000392187	0.00356729
ENSG00000072195	SPEG	429	160.875	-1.73117	0.345293	-5.01362	5.34e-07	8.95e-05	1184.06	-2.47039	0.858982	-2.87595	0.00402807	0.0230189
ENSG00000169851	PCDH7	430	327.349	-1.36383	0.293267	-4.65048	3.31e-06	0.000295301	714.346	-1.44583	0.485673	-2.97695	0.00291128	0.0179349
ENSG00000198417	MT1F	431	946.954	-0.865623	0.285605	-3.03084	0.00243878	0.024457	964.951	-2.76473	0.483714	-5.71563	1.09297e-08	3.99943e-07
ENSG00000139514	SLC7A1	432	1418.28	0.88541	0.209276	4.23082	2.33e-05	0.00119999	4711.9	1.21549	0.383049	3.1732	0.00150769	0.0106291
ENSG00000104332	SFRP1	433	520.861	-1.32126	0.453045	-2.91639	0.00354107	0.0313082	1413.37	-5.42618	0.804907	-6.74138	1.56894e-11	1.06575e-09
ENSG00000116670	MAD2L2	434	175.943	0.895057	0.293992	3.0445	0.00233068	0.0239902	618.751	1.46208	0.267794	5.45974	4.76839e-08	1.51102e-06
ENSG00000139292	LGR5	435	535.108	1.4372	0.439975	3.26654	0.00108871	0.0148805	2201.5	2.63762	0.599741	4.39794	1.09285e-05	0.00018133
ENSG00000064545	TMEM161A	436	329.047	0.860983	0.265952	3.23736	0.00120639	0.0158523	1597.1	1.35261	0.297595	4.54513	5.49003e-06	0.000100368
ENSG00000128482	RNF112	437	63.8372	-1.20434	0.36965	-3.25806	0.00112177	0.015183	77.5057	-2.71884	0.61427	-4.42613	9.59398e-06	0.000162477
ENSG00000105492	SIGLEC6	438	54.1667	-0.988958	0.331219	-2.98582	0.00282823	0.0270127	35.104	-3.21925	0.550353	-5.84943	4.93265e-09	1.95635e-07
ENSG00000145194	ECE2	439	158.7	0.847968	0.252936	3.3525	0.000800856	0.0125694	589.441	1.41981	0.338825	4.19037	2.78497e-05	0.000398385
ENSG00000198961	PJA2	440	5298.92	-0.639046	0.173613	-3.68087	0.000232438	0.00568315	5215.57	-1.12014	0.310373	-3.60901	0.000307371	0.0029115
ENSG00000124491	F13A1	441	959.492	-1.06508	0.291728	-3.65093	0.000261294	0.00609382	1842.33	-2.32937	0.635765	-3.66388	0.00024842	0.00245623
ENSG00000132002	DNAJB1	442	3326.14	0.545071	0.132496	4.11387	3.89e-05	0.00174371	7976.73	0.854609	0.267231	3.19802	0.00138375	0.0099392
ENSG00000165271	NOL6	443	702.451	0.804477	0.195609	4.11268	3.91e-05	0.00174371	2267.47	1.0696	0.335532	3.18776	0.00143377	0.0102193
ENSG00000103811	CTSH	444	1629.46	0.542203	0.146407	3.70339	0.000212738	0.00535054	4069.48	1.24458	0.348705	3.56915	0.000358143	0.00329907
ENSG00000148335	NTMT1	445	327.268	0.696593	0.217628	3.20084	0.00137026	0.0171797	1054.72	1.62443	0.351499	4.62142	3.81118e-06	7.29883e-05
ENSG00000026508	CD44	446	4771.31	1.08683	0.265541	4.09287	4.26e-05	0.00182639	10467	1.30284	0.406442	3.20546	0.00134846	0.00974704
ENSG00000141052	MYOCD	447	185.433	-0.918653	0.257682	-3.56507	0.000363755	0.00760103	801.055	-2.64843	0.707274	-3.74456	0.000180713	0.00188134
ENSG00000086289	EPDR1	448	243.612	0.823607	0.239691	3.43612	0.000590108	0.010362	1209.58	1.72549	0.437993	3.93954	8.16369e-05	0.000982119
ENSG00000102003	SYP	449	230.71	-1.13182	0.297143	-3.809	0.000139528	0.00412524	307.551	-2.08626	0.609521	-3.42279	0.000619813	0.00518808
ENSG00000164690	SHH	450	99.9878	0.798601	0.274452	2.9098	0.00361663	0.0317847	826.196	2.33845	0.371879	6.2882	3.2117e-10	1.66615e-08
ENSG00000184434	LRRC19	451	3548.28	-0.768061	0.264499	-2.90384	0.00368621	0.032036	3199.76	-2.74092	0.426885	-6.42074	1.3561e-10	7.71908e-09
ENSG00000101294	HM13	452	2358.37	0.597101	0.19002	3.14231	0.00167622	0.0196423	8770.11	1.62799	0.337717	4.82059	1.43138e-06	3.09021e-05
ENSG00000162063	CCNF	453	194.666	0.945866	0.272504	3.47102	0.000518492	0.00957458	963.32	1.32997	0.345999	3.84384	0.000121123	0.00135444
ENSG00000169862	CTNND2	454	21.7674	-1.59337	0.524427	-3.0383	0.00237914	0.0241608	59.2437	-4.51874	0.869664	-5.19596	2.03661e-07	5.52762e-06
ENSG00000163817	SLC6A20	455	209.163	1.275	0.421165	3.02731	0.0024674	0.0246518	502.697	3.83928	0.72401	5.3028	1.14038e-07	3.30683e-06
ENSG00000189221	MAOA	456	14305.9	-0.502209	0.175929	-2.85461	0.00430893	0.0352038	12728.7	-2.21602	0.325544	-6.80713	9.95657e-12	6.95546e-10
ENSG00000154330	PGM5	457	330.771	-0.976654	0.297989	-3.27748	0.00104737	0.0145909	3520.32	-3.6305	0.852147	-4.26041	2.04052e-05	0.000304838
ENSG00000273079	GRIN2B	458	21.253	1.52465	0.463867	3.28683	0.00101321	0.0143181	87.1558	2.37885	0.560051	4.24756	2.16111e-05	0.000318214
ENSG00000071539	TRIP13	459	184.419	0.836238	0.275841	3.03159	0.0024327	0.0244369	642.712	2.12069	0.408461	5.1919	2.08158e-07	5.64346e-06
ENSG00000130706	ADRM1	460	1593.55	0.592765	0.158972	3.72874	0.000192443	0.0050446	5852.03	1.26938	0.366326	3.46518	0.000529884	0.00457028
ENSG00000168447	SCNN1B	461	2918.02	-1.56113	0.569048	-2.7434	0.00608057	0.0435916	3815.16	-6.17321	0.675911	-9.13317	6.65219e-20	1.90206e-17
ENSG00000101335	MYL9	462	2010.47	-1.49985	0.329395	-4.55334	5.28e-06	0.000419258	42534.8	-2.21987	0.764516	-2.90363	0.00368862	0.0215447
ENSG00000119121	TRPM6	463	4568.72	-1.64822	0.602139	-2.73727	0.00619515	0.0441282	2758.59	-4.64934	0.5169	-8.99467	2.36941e-19	6.26493e-17
ENSG00000105974	CAV1	464	808.272	-1.17702	0.279914	-4.20495	2.61e-05	0.00127617	4711.71	-1.71374	0.560432	-3.05789	0.00222899	0.0145002
ENSG00000111110	PPM1H	465	409.727	0.761679	0.257518	2.95777	0.00309874	0.0287543	1379.16	2.33282	0.419655	5.55889	2.71494e-08	9.17039e-07
ENSG00000101447	FAM83D	466	223.145	1.17167	0.373892	3.13372	0.00172603	0.0200079	1179.9	1.55146	0.332686	4.66343	3.10981e-06	6.10297e-05
ENSG00000065320	NTN1	467	238.645	-0.890092	0.302402	-2.94341	0.00324621	0.0296444	949.589	-3.28351	0.581023	-5.65125	1.59281e-08	5.62749e-07
ENSG00000131462	TUBG1	468	555.97	0.799176	0.170452	4.68858	2.75e-06	0.00026978	1596.05	0.919463	0.326905	2.81263	0.00491375	0.0268033
ENSG00000131089	ARHGEF9	469	970.454	-0.468295	0.142474	-3.28688	0.00101304	0.0143181	1218.91	-1.22985	0.295555	-4.16116	3.1663e-05	0.000446954
ENSG00000068976	PYGM	470	32.1599	-1.50953	0.425152	-3.55058	0.000384388	0.00779594	407.361	-2.87354	0.784249	-3.66407	0.000248241	0.00245545
ENSG00000145012	LPP	471	7822.38	-0.773269	0.177872	-4.34733	1.38e-05	0.000832483	8725.76	-1.38688	0.469166	-2.95605	0.00311606	0.0188902
ENSG00000240771	ARHGEF25	472	184.829	-1.46774	0.310968	-4.71989	2.36e-06	0.000248863	853.915	-1.8371	0.656605	-2.79788	0.00514393	0.0277511
ENSG00000156966	B3GNT7	473	12287.5	-1.5737	0.558484	-2.81782	0.00483515	0.0377127	8260.26	-3.6354	0.536524	-6.77584	1.23683e-11	8.54318e-10
ENSG00000179041	RRS1	474	449.897	0.852189	0.256776	3.31881	0.000904023	0.0134116	1390.31	1.43672	0.356195	4.03351	5.49487e-05	0.000706943
ENSG00000152785	BMP3	475	425.422	-1.13637	0.417776	-2.72005	0.00652719	0.0455266	1599.34	-6.1179	0.706179	-8.66339	4.57933e-18	9.96512e-16
ENSG00000170166	HOXD4	476	60.3063	-1.36133	0.359716	-3.78446	0.00015404	0.00441342	16.6679	-2.58461	0.777851	-3.32276	0.000891319	0.00696237
ENSG00000122547	EEPD1	477	335.807	0.944898	0.219464	4.30548	1.67e-05	0.000962554	1581.56	1.3924	0.471038	2.95602	0.00311637	0.0188902
ENSG00000198185	ZNF334	478	71.7529	-1.96137	0.480628	-4.08086	4.49e-05	0.00189898	121.628	-2.00423	0.652483	-3.07169	0.0021285	0.0139984
ENSG00000107562	CXCL12	479	1350.01	-1.08677	0.345031	-3.14979	0.0016339	0.0192955	3311.44	-2.75941	0.613958	-4.49447	6.97437e-06	0.000124006
ENSG00000182199	SHMT2	480	1302.67	0.890324	0.264349	3.36798	0.000757207	0.0121059	4982.22	1.41139	0.362122	3.89757	9.71618e-05	0.00113233
ENSG00000271303	SRXN1	481	680.599	0.822754	0.168017	4.89685	9.74e-07	0.000134208	83.1526	1.20413	0.442863	2.71897	0.00654861	0.0334574
ENSG00000062282	DGAT2	482	178.75	1.35857	0.271507	5.00382	5.62e-07	9.1e-05	899.49	1.50287	0.55843	2.69123	0.00711881	0.0356013
ENSG00000156427	FGF18	483	12.3708	2.32121	0.714757	3.24755	0.00116404	0.0155158	57.47	1.90258	0.450352	4.22465	2.39313e-05	0.000347591
ENSG00000106538	RARRES2	484	1457.42	-1.40415	0.341883	-4.10711	4.01e-05	0.00177679	3068.39	-1.25434	0.414059	-3.02938	0.00245055	0.0156517
ENSG00000140274	DUOXA2	485	686.198	3.49408	0.700733	4.98632	6.15e-07	9.67e-05	90.4538	1.74017	0.647714	2.68664	0.00721754	0.0359697
ENSG00000176293	ZNF135	486	70.0091	-1.53509	0.405701	-3.7838	0.000154452	0.00441764	76.4299	-2.07372	0.633704	-3.27237	0.00106649	0.00808916
ENSG00000127418	FGFRL1	487	697.799	1.17068	0.314439	3.72309	0.000196801	0.0050865	2008.38	1.66917	0.498582	3.34783	0.000814463	0.00647306
ENSG00000154864	PIEZO2	488	80.9372	-1.49172	0.333619	-4.47133	7.77e-06	0.000546221	207.306	-1.31189	0.461683	-2.84154	0.00448965	0.0249211
ENSG00000079308	TNS1	489	1570.82	-1.35241	0.314401	-4.30154	1.7e-05	0.000968618	13167.5	-2.17827	0.748927	-2.90852	0.00363149	0.0213173
ENSG00000149575	SCN2B	490	13.1528	-1.75856	0.541193	-3.24941	0.00115645	0.0154608	106.813	-3.74939	0.90561	-4.14019	3.47025e-05	0.000480481
ENSG00000136457	CHAD	491	245.019	-1.00692	0.367636	-2.73891	0.00616437	0.0440091	200.023	-4.21408	0.570351	-7.38858	1.48403e-13	1.57295e-11
ENSG00000049449	RCN1	492	3042.09	0.673944	0.222466	3.02942	0.00245025	0.0245246	5055.89	1.6197	0.33175	4.8823	1.04853e-06	2.36515e-05
ENSG00000227372	TP73-AS1	493	315.926	-0.757468	0.231148	-3.27698	0.00104922	0.0146042	336.686	-2.21265	0.550239	-4.02126	5.78886e-05	0.00073641
ENSG00000198121	LPAR1	494	539.457	-0.912907	0.276686	-3.29944	0.000968792	0.0139579	953.461	-2.20125	0.553653	-3.97587	7.01221e-05	0.000863014
ENSG00000177426	TGIF1	495	1021.55	0.834438	0.254238	3.28212	0.00103031	0.0144373	3451.13	1.19028	0.297748	3.99761	6.39841e-05	0.000801105
ENSG00000258441	LINC00641	496	221.787	-0.84191	0.259432	-3.24521	0.00117365	0.015557	289.617	-1.64403	0.39876	-4.12286	3.74193e-05	0.000511473
ENSG00000189091	SF3B3	497	3107.73	0.687328	0.193101	3.55942	0.000371669	0.00767027	8228.7	1.03155	0.292879	3.5221	0.000428139	0.00383392
ENSG00000175497	DPP10	498	159.584	-2.33876	0.731197	-3.19853	0.00138128	0.0172645	212.152	-3.78012	0.890997	-4.24257	2.20973e-05	0.000324984
ENSG00000164236	ANKRD33B	499	144.34	-1.03615	0.341217	-3.03664	0.00239232	0.0242504	144.032	-2.54976	0.537587	-4.74298	2.10601e-06	4.33724e-05
ENSG00000177103	DSCAML1	500	103.87	-0.779078	0.273116	-2.85255	0.00433701	0.0353254	77.1835	-3.79371	0.657533	-5.76962	7.94506e-09	3.00106e-07
ENSG00000100453	GZMB	501	47.8008	1.1998	0.322307	3.72255	0.000197224	0.0050865	233.127	2.11414	0.643067	3.28758	0.00101051	0.00775548
ENSG00000070808	CAMK2A	502	30.0956	-1.15361	0.364827	-3.16209	0.00156643	0.0187107	33.3447	-3.13794	0.728166	-4.30937	1.63721e-05	0.000253361
ENSG00000159212	CLIC6	503	440.354	-0.845019	0.285409	-2.96072	0.00306916	0.0285116	461.134	-2.91533	0.581968	-5.00944	5.45893e-07	1.32382e-05
ENSG00000154265	ABCA5	504	2290.18	-0.964271	0.274952	-3.50705	0.000453111	0.00870464	1127.3	-1.29458	0.363087	-3.56549	0.000363171	0.00333223
ENSG00000101158	NELFCD	505	1155.84	0.532415	0.153023	3.47932	0.000502696	0.00939398	4716.23	1.38138	0.385397	3.58431	0.000337972	0.00314324
ENSG00000158710	TAGLN2	506	7602.92	0.715966	0.162361	4.40971	1.04e-05	0.000669002	25805.2	0.830128	0.295951	2.80495	0.00503249	0.0272875
ENSG00000115255	REEP6	507	209.052	1.14065	0.310745	3.67069	0.000241897	0.00578272	589.234	1.65629	0.497879	3.32668	0.000878859	0.00688691
ENSG00000029153	ARNTL2	508	383.774	0.56683	0.202396	2.80061	0.00510068	0.0389977	774.473	2.78002	0.459494	6.05017	1.44689e-09	6.43038e-08
ENSG00000151090	THRB	509	988.417	-1.11682	0.357256	-3.1261	0.00177143	0.0203433	1176	-3.1882	0.735258	-4.33617	1.4499e-05	0.000229723
ENSG00000101146	RAE1	510	531.476	0.620403	0.190342	3.25941	0.00111644	0.0151355	2133.25	1.50666	0.378886	3.97654	6.99246e-05	0.000861878
ENSG00000188227	ZNF793	511	770.778	-0.536509	0.165689	-3.23805	0.00120348	0.015839	117.656	-2.74245	0.679191	-4.03782	5.39511e-05	0.000698223
ENSG00000181634	TNFSF15	512	446.173	0.705016	0.254358	2.77175	0.00557556	0.0411564	770.206	2.59511	0.417316	6.21856	5.0173e-10	2.47742e-08
ENSG00000205795	CYS1	513	71.3875	-1.40755	0.396308	-3.55166	0.000382808	0.0077868	300.06	-2.24569	0.649446	-3.45786	0.000544491	0.00467494
ENSG00000165496	RPL10L	514	30.9244	-1.00944	0.343415	-2.93942	0.0032883	0.0298977	26.3891	-4.49931	0.912019	-4.93335	8.08328e-07	1.88227e-05
ENSG00000160214	RRP1	515	365.027	0.853299	0.253776	3.3624	0.000772671	0.0122825	1265.8	1.06706	0.28866	3.6966	0.000218508	0.00220752
ENSG00000100170	SLC5A1	516	1914.62	0.885677	0.26923	3.28967	0.00100306	0.0142784	3502.34	1.15249	0.300769	3.83182	0.000127198	0.00140512
ENSG00000185666	SYN3	517	18.4951	2.71505	0.566209	4.79514	1.63e-06	0.000192254	75.0045	2.55619	0.982957	2.60051	0.0093085	0.0436241
ENSG00000185070	FLRT2	518	141.106	-1.63373	0.399057	-4.09397	4.24e-05	0.0018231	342.491	-1.71784	0.594635	-2.88891	0.00386583	0.0223514
ENSG00000103148	NPRL3	519	398.42	0.728432	0.203341	3.58231	0.000340566	0.00729004	1925.13	1.15479	0.344304	3.35399	0.000796562	0.00636577
ENSG00000256193	LINC00507	520	154.65	-0.775958	0.248641	-3.1208	0.00180361	0.0205572	10.2873	-4.37852	1.03028	-4.24983	2.13937e-05	0.000316149
ENSG00000166402	TUB	521	78.5841	-1.63909	0.408926	-4.0083	6.12e-05	0.0023607	181.01	-2.0845	0.713474	-2.92162	0.00348219	0.0206529
ENSG00000115841	RMDN2	522	489.043	-0.629082	0.210904	-2.98279	0.00285636	0.0271705	522.336	-1.77968	0.381771	-4.66165	3.13689e-06	6.1512e-05
ENSG00000101605	MYOM1	523	99.3418	-0.959345	0.294223	-3.2606	0.00111176	0.0150966	516.445	-2.74371	0.714119	-3.84209	0.00012199	0.00136104
ENSG00000153902	LGI4	524	184.851	-1.1512	0.352939	-3.26176	0.00110725	0.0150598	553.526	-3.13564	0.817353	-3.83634	0.000124884	0.00138703
ENSG00000158270	COLEC12	525	170.255	-1.14955	0.33872	-3.39381	0.000689286	0.0113575	619.635	-2.22674	0.617914	-3.60363	0.000313799	0.00295871
ENSG00000148541	FAM13C	526	72.7953	-1.31078	0.358533	-3.65594	0.000256243	0.00602084	130.755	-1.89079	0.582923	-3.24363	0.00118015	0.0087647
ENSG00000111641	NOP2	527	745.416	0.6976	0.229465	3.04012	0.00236483	0.0241184	1806.41	1.37494	0.313035	4.39231	1.12155e-05	0.000185218
ENSG00000106628	POLD2	528	1197.66	0.742498	0.222038	3.34402	0.000825744	0.012773	4593.39	1.15914	0.315324	3.67602	0.0002369	0.00235749
ENSG00000075239	ACAT1	529	3384.42	-0.715335	0.201124	-3.55668	0.000375576	0.00771246	4335.36	-1.02698	0.304786	-3.3695	0.000753047	0.00607128
ENSG00000033122	LRRC7	530	6.3908	-2.77528	0.976802	-2.84119	0.00449451	0.0361534	38.1195	-2.646	0.508106	-5.20757	1.91333e-07	5.23345e-06
ENSG00000135480	KRT7	531	20.3144	1.86948	0.655276	2.85296	0.00433143	0.0353254	109.379	2.36896	0.458377	5.16815	2.36426e-07	6.31239e-06
ENSG00000171793	CTPS1	532	401.227	1.13752	0.269088	4.22732	2.36e-05	0.00120669	1371.32	1.2485	0.447472	2.79013	0.00526868	0.028269
ENSG00000133627	ACTR3B	533	129.556	0.685716	0.223558	3.06728	0.00216018	0.0229015	340.995	1.38885	0.322897	4.30122	1.69859e-05	0.000261497
ENSG00000151892	GFRA1	534	132.307	-1.49199	0.488489	-3.0543	0.0022559	0.023496	652.663	-3.1193	0.722524	-4.31723	1.58002e-05	0.000245906
ENSG00000037897	METTL1	535	194.595	0.834756	0.283069	2.94895	0.00318857	0.0293267	615.849	1.57066	0.337915	4.6481	3.35007e-06	6.53796e-05
ENSG00000165802	NSMF	536	1200.69	0.613181	0.159556	3.84305	0.000121514	0.00375927	3993.33	1.36035	0.452595	3.00566	0.00265005	0.0166322
ENSG00000169083	AR	537	41.6328	-1.89533	0.487502	-3.88785	0.000101137	0.0033319	142.955	-2.18335	0.738333	-2.95713	0.00310512	0.0188577
ENSG00000069974	RAB27A	538	2855.56	-0.604327	0.189949	-3.18152	0.00146502	0.0179492	2033.77	-1.50287	0.376056	-3.9964	6.43121e-05	0.000803983
ENSG00000146013	GFRA3	539	56.0352	-1.54341	0.492606	-3.13316	0.00172934	0.0200255	145.923	-2.74348	0.668828	-4.10192	4.09738e-05	0.000552988
ENSG00000187699	C2orf88	540	3239.21	-0.92446	0.340525	-2.71481	0.00663142	0.0459024	2292.36	-3.49863	0.57915	-6.04098	1.53182e-09	6.77474e-08
ENSG00000072163	LIMS2	541	239.719	-1.16463	0.300434	-3.87648	0.000105978	0.00340496	2965.26	-2.14774	0.726652	-2.95566	0.00311998	0.0189013
ENSG00000167676	PLIN4	542	38.144	-1.64153	0.415967	-3.94629	7.94e-05	0.00283031	2697.81	-3.78138	1.30106	-2.90638	0.00365639	0.0214124
ENSG00000172260	NEGR1	543	205.613	-0.931921	0.311174	-2.99486	0.00274573	0.0264348	770.378	-2.82892	0.642111	-4.40566	1.05464e-05	0.000175583
ENSG00000146670	CDCA5	544	280.247	1.01636	0.293928	3.45784	0.000544526	0.00985882	1256.06	1.36077	0.396664	3.43053	0.000602407	0.00507997
ENSG00000100401	RANGAP1	545	1276.02	0.786101	0.185782	4.23131	2.32e-05	0.00119999	4435.85	0.90793	0.331753	2.73677	0.00620466	0.0321153
ENSG00000109339	MAPK10	546	137.71	-1.07298	0.32414	-3.31023	0.000932194	0.0136354	182.256	-2.39819	0.652071	-3.6778	0.000235251	0.00234262
ENSG00000103275	UBE2I	547	1782.51	0.560345	0.15557	3.60187	0.000315936	0.00697313	5011.53	0.844896	0.260919	3.23816	0.00120305	0.00887847
ENSG00000169710	FASN	548	2419.06	1.01394	0.252642	4.01333	5.99e-05	0.00232159	9143.78	1.17266	0.41037	2.85756	0.00426914	0.024017
ENSG00000109458	GAB1	549	1690.23	-0.513914	0.158273	-3.24701	0.00116626	0.0155207	1669.27	-1.24052	0.328181	-3.77998	0.00015684	0.00167337
ENSG00000159423	ALDH4A1	550	213.222	0.999676	0.286927	3.48408	0.000493835	0.00931526	754.389	1.36193	0.403699	3.37363	0.000741829	0.00599067
ENSG00000152932	RAB3C	551	11.0255	-1.63935	0.48154	-3.4044	0.000663102	0.011124	81.0304	-2.29253	0.65636	-3.4928	0.00047799	0.0041888
ENSG00000178896	EXOSC4	552	351.338	0.524443	0.194479	2.69665	0.00700402	0.0475156	1495.1	2.04335	0.335639	6.08795	1.14366e-09	5.22726e-08
ENSG00000108405	P2RX1	553	221.491	-0.869135	0.290488	-2.99199	0.00277169	0.0266233	257.566	-2.22275	0.508548	-4.37077	1.23809e-05	0.000200873
ENSG00000244734	HBB	554	794.756	-1.35362	0.380696	-3.55564	0.000377057	0.00771463	4307.82	-2.45793	0.754668	-3.25697	0.00112608	0.00845508
ENSG00000013588	GPRC5A	555	6246.4	0.950604	0.297853	3.19152	0.00141528	0.0175724	23885.6	1.20515	0.312246	3.85961	0.000113566	0.00128691
ENSG00000129159	KCNC1	556	9.47606	-1.90871	0.560972	-3.4025	0.000667715	0.0111453	14.2581	-3.05624	0.88055	-3.47083	0.000518858	0.00448895
ENSG00000159433	STARD9	557	336.492	-0.740662	0.212738	-3.48157	0.000498478	0.00934996	408.482	-1.57701	0.471169	-3.34701	0.000816873	0.00648383
ENSG00000123096	SSPN	558	584.248	-0.912148	0.214115	-4.26008	2.04e-05	0.00110635	911.932	-1.60098	0.597021	-2.68162	0.00732663	0.0363083
ENSG00000105364	MRPL4	559	1030.52	0.681933	0.200403	3.40281	0.000666957	0.0111453	3038.76	0.958873	0.276998	3.46166	0.00053685	0.00461901
ENSG00000169972	PUSL1	560	250.253	0.577842	0.167723	3.44522	0.000570597	0.0101328	467.337	1.08712	0.319379	3.40386	0.000664406	0.00546413
ENSG00000182175	RGMA	561	196.731	-2.52127	0.731689	-3.44583	0.000569319	0.0101317	1189.67	-2.58094	0.758343	-3.4034	0.000665532	0.00546973
ENSG00000137070	IL11RA	562	171.657	-0.749973	0.211921	-3.53892	0.000401767	0.00803424	398.672	-1.59799	0.490929	-3.25503	0.00113382	0.00849242
ENSG00000224958	PGM5-AS1	563	8.5126	-2.11997	0.731526	-2.898	0.00375545	0.0324467	64.0098	-4.8848	1.04576	-4.67103	2.99687e-06	5.92393e-05
ENSG00000170323	FABP4	564	67.8118	-1.43478	0.463696	-3.09423	0.00197324	0.0217187	827.849	-3.52032	0.87004	-4.04616	5.20647e-05	0.000677751
ENSG00000226479	TMEM185B	565	688.763	0.578349	0.15753	3.67137	0.000241253	0.00578272	960.524	0.880147	0.284784	3.09058	0.00199766	0.0133087
ENSG00000225194	LINC00092	566	40.8864	-0.940286	0.320501	-2.9338	0.00334843	0.0301841	24.4357	-2.89148	0.643681	-4.4921	7.05243e-06	0.000124953
ENSG00000164330	EBF1	567	66.8088	-1.38229	0.411393	-3.36003	0.00077935	0.0123065	222.527	-1.96245	0.559536	-3.50728	0.000452705	0.00401298
ENSG00000187398	LUZP2	568	70.3767	-0.974582	0.361041	-2.69937	0.00694719	0.0473367	100.208	-2.73371	0.466148	-5.86447	4.5057e-09	1.79862e-07
ENSG00000164938	TP53INP1	569	1510.31	-0.548586	0.202289	-2.71189	0.00669004	0.0461358	1347.96	-1.60085	0.277521	-5.7684	8.00255e-09	3.00927e-07
ENSG00000180817	PPA1	570	6047.59	0.460031	0.167452	2.74725	0.00600978	0.0433447	9434.11	1.64135	0.30308	5.41555	6.11003e-08	1.89465e-06
ENSG00000248485	PCP4L1	571	8.21739	-3.09518	0.89003	-3.47761	0.000505907	0.00941518	147.055	-2.94556	0.889265	-3.31235	0.000925141	0.00718775
ENSG00000172020	GAP43	572	7.53069	-3.53621	0.93888	-3.76642	0.000165607	0.0046001	180.895	-2.51379	0.843424	-2.98045	0.00287821	0.017765
ENSG00000135372	NAT10	573	1088.17	0.837915	0.24416	3.43183	0.000599525	0.0104245	2983.09	1.1164	0.32925	3.39074	0.000697032	0.00569057
ENSG00000188191	PRKAR1B	574	438.605	0.775322	0.199156	3.89303	9.9e-05	0.00328848	1802.85	0.829144	0.289854	2.86056	0.00422896	0.0238674
ENSG00000102977	ACD	575	181.724	0.675596	0.22064	3.06199	0.00219872	0.0231176	950.076	1.23885	0.301323	4.11136	3.9333e-05	0.000533186
ENSG00000125656	CLPP	576	800.631	0.574379	0.160319	3.58273	0.000340024	0.00729004	2512	0.821847	0.258789	3.17574	0.00149454	0.0105575
ENSG00000137198	GMPR	577	76.9	1.14697	0.259451	4.42077	9.84e-06	0.000648219	488.541	1.4825	0.572765	2.58833	0.00964435	0.0447462
ENSG00000162949	CAPN13	578	1347.08	-0.826082	0.290647	-2.84221	0.00448014	0.03609	1126.87	-2.42078	0.501915	-4.82309	1.41351e-06	3.05971e-05
ENSG00000196263	ZNF471	579	373.17	-0.733927	0.236539	-3.10278	0.00191713	0.0213548	130.066	-2.32394	0.583138	-3.98523	6.74149e-05	0.000837661
ENSG00000125398	SOX9	580	1870.77	1.03916	0.328887	3.15963	0.0015797	0.0187885	6843.94	1.49138	0.38417	3.88208	0.000103568	0.00119118
ENSG00000152766	ANKRD22	581	1082.28	0.558842	0.170302	3.28147	0.00103266	0.014446	1231.63	1.41252	0.391076	3.61187	0.000303992	0.00288728
ENSG00000131471	AOC3	582	457.594	-1.08536	0.317578	-3.4176	0.000631755	0.0108047	3879.58	-2.38527	0.703464	-3.39075	0.000697015	0.00569057
ENSG00000125675	GRIA3	583	33.9659	-1.27865	0.437182	-2.92475	0.00344737	0.0307735	33.0308	-2.88142	0.648015	-4.44653	8.72668e-06	0.000149435
ENSG00000140526	ABHD2	584	5048.51	0.894969	0.250373	3.57454	0.00035084	0.00743362	9430.76	1.18631	0.375081	3.16281	0.00156253	0.0109497
ENSG00000141570	CBX8	585	123.143	0.709965	0.239524	2.96407	0.00303602	0.0283617	531.73	1.79914	0.417995	4.30421	1.67582e-05	0.000258521
ENSG00000178031	ADAMTSL1	586	279.434	-0.51068	0.189199	-2.69917	0.0069513	0.0473367	517.262	-2.77739	0.490219	-5.66561	1.46498e-08	5.22086e-07
ENSG00000186642	PDE2A	587	131.99	-0.84619	0.293955	-2.87863	0.00399401	0.0337386	565.022	-2.76877	0.601937	-4.59977	4.22953e-06	7.97578e-05
ENSG00000169248	CXCL11	588	49.2581	1.6835	0.561268	2.99947	0.0027045	0.0262807	460.118	3.85627	0.911144	4.23234	2.31274e-05	0.000337911
ENSG00000181804	SLC9A9	589	221.068	-0.89699	0.312738	-2.86819	0.00412831	0.0342826	339.979	-2.34187	0.507568	-4.61391	3.95159e-06	7.52669e-05
ENSG00000168065	SLC22A11	590	15.1751	3.08057	1.15226	2.6735	0.00750638	0.049653	48.1861	3.86372	0.668022	5.78383	7.30199e-09	2.78381e-07
ENSG00000110911	SLC11A2	591	4115.12	1.06705	0.345637	3.08719	0.00202055	0.0219496	3945.34	1.62774	0.412194	3.94896	7.84923e-05	0.000948931
ENSG00000132464	ENAM	592	11.5419	-1.66571	0.593965	-2.8044	0.00504104	0.0387128	23.8142	-4.03265	0.836512	-4.82079	1.42994e-06	3.08983e-05
ENSG00000188483	IER5L	593	361.637	0.54301	0.189375	2.86738	0.00413885	0.0343189	512.732	2.25153	0.497534	4.52539	6.02856e-06	0.000108842
ENSG00000164885	CDK5	594	259.793	0.666084	0.21636	3.07859	0.00207983	0.0223596	788.687	1.22519	0.311361	3.93495	8.32139e-05	0.000996703
ENSG00000106331	PAX4	595	10.7248	-2.68937	0.687816	-3.91002	9.23e-05	0.00316001	8.78184	-3.07444	1.10929	-2.77155	0.00557898	0.0295737
ENSG00000120068	HOXB8	596	257.668	1.6673	0.456066	3.65582	0.000256359	0.00602084	2044.89	2.60438	0.869493	2.99528	0.00274192	0.0171083
ENSG00000128591	FLNC	597	460.581	-1.21653	0.365823	-3.32547	0.000882688	0.0132526	10473.1	-2.51919	0.732316	-3.44003	0.00058165	0.0049371
ENSG00000162687	KCNT2	598	22.6659	-1.77916	0.52235	-3.40606	0.000659066	0.0110897	31.6679	-1.94002	0.588508	-3.29651	0.000978932	0.00756681
ENSG00000256683	ZNF350	599	534.804	-0.744325	0.199506	-3.73084	0.00019084	0.00503251	325.617	-1.15019	0.395158	-2.91069	0.00360628	0.0212048
ENSG00000106263	EIF3B	600	3152.48	0.777621	0.199165	3.9044	9.45e-05	0.00321456	8732.82	0.792704	0.28727	2.75944	0.00579005	0.0304616
ENSG00000103047	TANGO6	601	246.256	0.711936	0.199569	3.56737	0.000360584	0.00754422	663.073	1.02339	0.330562	3.09591	0.00196211	0.0131217
ENSG00000179115	FARSA	602	1103.18	0.801996	0.228578	3.50863	0.000450415	0.00867282	3714.1	0.94162	0.297538	3.16471	0.0015524	0.0108942
ENSG00000116741	RGS2	603	781.951	-0.846797	0.266865	-3.17313	0.00150807	0.0182226	2462.92	-2.07102	0.55376	-3.73993	0.000184073	0.00191183
ENSG00000188536	HBA2	604	584.455	-1.17042	0.368686	-3.17458	0.00150056	0.0181845	627.127	-2.66375	0.715562	-3.7226	0.00019718	0.00202703
ENSG00000102007	PLP2	605	2903.97	0.884315	0.213115	4.14947	3.33e-05	0.00152245	9352.46	0.949501	0.364655	2.60384	0.00921867	0.0433022
ENSG00000184428	TOP1MT	606	548.801	0.78114	0.284752	2.74323	0.00608384	0.0435916	2132.16	1.86214	0.373436	4.98651	6.14789e-07	1.47346e-05
ENSG00000114631	PODXL2	607	533.472	0.635555	0.181551	3.50069	0.00046405	0.00887388	2028.27	1.49719	0.476803	3.14006	0.00168913	0.0116548
ENSG00000088325	TPX2	608	804.113	1.24848	0.340599	3.66554	0.000246817	0.00587116	3654.33	1.4525	0.491586	2.95473	0.00312939	0.018949
ENSG00000164627	KIF6	609	7.49517	-2.32271	0.660496	-3.51661	0.000437101	0.00848505	19.4363	-2.19542	0.702176	-3.1266	0.00176841	0.0120844
ENSG00000136877	FPGS	610	687.802	0.68289	0.168167	4.0608	4.89e-05	0.00201358	2166.75	1.00302	0.37987	2.64044	0.00827982	0.0398983
ENSG00000154721	JAM2	611	263.292	-0.791095	0.284865	-2.77709	0.00548483	0.0406849	742.926	-2.49073	0.517863	-4.80964	1.51205e-06	3.23879e-05
ENSG00000131018	SYNE1	612	1069.4	-0.580673	0.197925	-2.9338	0.00334839	0.0301841	1374.28	-1.90829	0.450461	-4.23629	2.27242e-05	0.000333662
ENSG00000153814	JAZF1	613	154.175	-1.05805	0.291799	-3.62594	0.000287911	0.0064965	555.951	-1.3682	0.458573	-2.9836	0.00284881	0.0176188
ENSG00000100448	CTSG	614	97.6733	-1.12164	0.412554	-2.71877	0.0065526	0.0455846	215.254	-4.366	0.864051	-5.05294	4.35051e-07	1.07951e-05
ENSG00000186417	GLDN	615	1069.86	-2.33753	0.705686	-3.31242	0.000924937	0.0135869	287.866	-2.1425	0.629095	-3.40569	0.000659982	0.00543684
ENSG00000197013	ZNF429	616	419.416	-0.791463	0.20096	-3.93841	8.2e-05	0.00289165	182.595	-1.52843	0.568953	-2.68639	0.00722278	0.0359705
ENSG00000184144	CNTN2	617	12.9068	-2.00787	0.713416	-2.81444	0.00488618	0.0379669	95.6574	-4.3188	0.950802	-4.54227	5.5651e-06	0.000101367
ENSG00000137634	NXPE4	618	9737.45	-0.531203	0.196008	-2.71011	0.00672606	0.0463076	5259.5	-4.36735	0.863122	-5.05994	4.19395e-07	1.04593e-05
ENSG00000160460	SPTBN4	619	24.3345	-1.54995	0.407805	-3.80071	0.00014428	0.00419611	57.2338	-1.71075	0.611622	-2.79707	0.00515683	0.0278084
ENSG00000175602	CCDC85B	620	347.806	0.621799	0.22883	2.71729	0.00658187	0.0456542	993.885	1.79435	0.359317	4.99378	5.92098e-07	1.42463e-05
ENSG00000101695	RNF125	621	1094.93	-0.431056	0.147605	-2.92034	0.00349652	0.0310626	722.194	-1.97033	0.465143	-4.23597	2.27564e-05	0.000333878
ENSG00000156510	HKDC1	622	868.636	1.0698	0.39016	2.74195	0.00610753	0.0436658	2372.28	1.52679	0.313677	4.86741	1.13072e-06	2.52767e-05
ENSG00000203943	SAMD13	623	639.307	-0.454162	0.156547	-2.90112	0.00371827	0.0322034	461.78	-1.86803	0.436067	-4.28382	1.83708e-05	0.000279195
ENSG00000118402	ELOVL4	624	17.569	-1.5239	0.476467	-3.19834	0.0013822	0.0172645	47.9651	-1.83493	0.51231	-3.58169	0.000341382	0.00317016
ENSG00000164929	BAALC	625	29.6894	-0.967965	0.32223	-3.00396	0.00266493	0.0260022	71.3382	-2.87877	0.727641	-3.9563	7.61183e-05	0.000924777
ENSG00000149257	SERPINH1	626	1461.11	0.729679	0.22035	3.31145	0.000928136	0.0135912	6397.53	1.15328	0.343041	3.36192	0.000774022	0.0062112
ENSG00000215018	COL28A1	627	103.102	-0.666842	0.248492	-2.68355	0.0072844	0.0487234	245.282	-2.53131	0.495979	-5.10366	3.33155e-07	8.57831e-06
ENSG00000137941	TTLL7	628	104.895	-1.2576	0.320219	-3.92732	8.59e-05	0.00299025	200.023	-1.04332	0.391817	-2.66278	0.00774985	0.0379586
ENSG00000169752	NRG4	629	53.7343	-1.16523	0.369997	-3.14929	0.00163665	0.0193143	28.0174	-2.25519	0.617075	-3.65464	0.000257545	0.00252816
ENSG00000165731	RET	630	61.8491	-1.26171	0.366035	-3.44697	0.00056691	0.0100996	182.739	-2.01245	0.640898	-3.14005	0.00168921	0.0116548
ENSG00000137273	FOXF2	631	321.03	-0.977246	0.330574	-2.95621	0.00311442	0.0288837	782.956	-2.37451	0.58863	-4.03397	5.48428e-05	0.000706806
ENSG00000122694	GLIPR2	632	779.172	-0.753582	0.258952	-2.91013	0.00361282	0.0317847	1790.68	-1.64952	0.394209	-4.18438	2.85942e-05	0.00040714
ENSG00000162706	CADM3	633	189.662	-2.15237	0.696462	-3.09043	0.00199868	0.021848	689.702	-5.5648	1.49025	-3.73413	0.000188367	0.00194865
ENSG00000197619	ZNF615	634	333.57	-0.717969	0.207536	-3.45949	0.000541204	0.0098337	222.92	-1.04676	0.336178	-3.11372	0.00184747	0.0124943
ENSG00000184162	NR2C2AP	635	255.666	0.643289	0.231395	2.78005	0.005435	0.0405135	923.019	1.34211	0.294927	4.55063	5.34846e-06	9.80751e-05
ENSG00000115386	REG1A	636	2551.46	3.93115	1.10489	3.55794	0.000373776	0.00768832	6037.06	5.30148	1.77862	2.98067	0.00287618	0.0177612
ENSG00000136842	TMOD1	637	97.5535	-1.2245	0.363714	-3.36664	0.000760897	0.0121416	263.883	-2.00193	0.621805	-3.21954	0.00128396	0.00936591
ENSG00000166197	NOLC1	638	2251.32	0.792207	0.233197	3.39716	0.00068088	0.0112972	4989.39	0.980778	0.307995	3.18439	0.00145058	0.0103062
ENSG00000165633	VSTM4	639	391.999	-0.765311	0.232667	-3.2893	0.00100437	0.0142784	583.682	-1.67199	0.502659	-3.3263	0.00088008	0.00689005
ENSG00000167037	SGSM1	640	311.061	-0.632491	0.195446	-3.23614	0.00121159	0.0158706	267.543	-1.07956	0.312925	-3.44992	0.000560759	0.00478953
ENSG00000271425	NBPF10	641	1987.92	-0.716501	0.190231	-3.76647	0.00016557	0.0046001	47.5385	-1.16685	0.425271	-2.74378	0.00607357	0.0315615
ENSG00000148584	A1CF	642	2376.76	-0.684719	0.214932	-3.18575	0.0014438	0.0178072	1788.82	-1.36189	0.386468	-3.52394	0.000425179	0.00381158
ENSG00000106571	GLI3	643	118.453	-1.44962	0.406039	-3.57014	0.00035679	0.00750249	426.927	-2.10757	0.722014	-2.91901	0.00351148	0.0207748
ENSG00000177156	TALDO1	644	3149.74	0.591993	0.166542	3.55462	0.00037852	0.00772366	7562.24	0.810771	0.276853	2.92853	0.00340573	0.0202599
ENSG00000196411	EPHB4	645	1448.29	0.87782	0.276546	3.17423	0.00150234	0.0181928	4672.16	0.950891	0.269631	3.52664	0.000420863	0.00378116
ENSG00000183751	TBL3	646	491.596	0.744757	0.20156	3.69496	0.00021992	0.0054571	2413.76	0.91722	0.329432	2.78425	0.00536514	0.0286428
ENSG00000161921	CXCL16	647	1323.07	0.982091	0.246885	3.97793	6.95e-05	0.00259916	3396.94	1.02133	0.401801	2.54188	0.0110257	0.0496744
ENSG00000107338	SHB	648	696.272	0.63225	0.196101	3.2241	0.00126369	0.0162782	671.404	1.23857	0.361929	3.42215	0.000621284	0.00519462
ENSG00000162733	DDR2	649	201.773	-1.04072	0.294037	-3.53943	0.00040099	0.00803424	2312.54	-1.88857	0.640727	-2.94754	0.00320317	0.0193101
ENSG00000138073	PREB	650	1243.41	0.43404	0.145016	2.99304	0.00276214	0.0265621	3419.33	1.20072	0.313944	3.82464	0.000130964	0.00144025
ENSG00000183828	NUDT14	651	329.123	0.648974	0.177356	3.65917	0.000253034	0.00597641	1113.05	0.985372	0.35105	2.80693	0.00500159	0.0271679
ENSG00000153898	MCOLN2	652	1458.24	-0.923168	0.302515	-3.05165	0.0022759	0.0236475	1182.77	-1.72937	0.46937	-3.68444	0.000229204	0.00229577
ENSG00000214160	ALG3	653	767.65	0.770035	0.219321	3.511	0.000446418	0.00862015	2542.29	0.947942	0.320941	2.95363	0.0031406	0.0190075
ENSG00000179796	LRRC3B	654	10.9739	-2.86811	0.783197	-3.66206	0.000250194	0.00592612	8.75028	-2.63422	0.94297	-2.79354	0.00521349	0.0280402
ENSG00000089351	GRAMD1A	655	798.654	0.760766	0.270471	2.81274	0.00491211	0.0381151	2187.58	1.12344	0.26319	4.26857	1.9673e-05	0.000295697
ENSG00000152779	SLC16A12	656	25.3905	-1.20122	0.428634	-2.80243	0.00507185	0.0388842	16.7925	-3.30177	0.769715	-4.28959	1.79001e-05	0.000273224
ENSG00000165548	TMEM63C	657	199.305	-0.863459	0.308612	-2.79788	0.00514394	0.0392062	666.163	-2.13442	0.496915	-4.29534	1.74429e-05	0.000267574
ENSG00000134815	DHX34	658	361.968	0.46886	0.165286	2.83666	0.00455875	0.036503	1082.28	1.15096	0.274643	4.19073	2.78054e-05	0.000397983
ENSG00000152583	SPARCL1	659	2310.71	-1.04502	0.295955	-3.53099	0.000414005	0.00821849	9145.56	-1.85025	0.635445	-2.91175	0.00359415	0.0211436
ENSG00000156299	TIAM1	660	163.322	-0.792767	0.2938	-2.69832	0.00696904	0.0474128	264.025	-2.10009	0.450093	-4.66591	3.07251e-06	6.04907e-05
ENSG00000048540	LMO3	661	32.8479	-1.35649	0.452447	-2.99813	0.00271645	0.0263122	676.403	-3.49853	0.930088	-3.7615	0.000168894	0.00178322
ENSG00000183844	FAM3B	662	44.4815	2.75862	0.86494	3.18938	0.00142576	0.0176763	341.575	3.29074	0.959716	3.42887	0.000606102	0.00509888
ENSG00000119408	NEK6	663	1242.62	0.548291	0.150567	3.64151	0.000271047	0.00620839	2722.88	1.01214	0.360977	2.8039	0.0050489	0.0273521
ENSG00000268388	FENDRR	664	669.116	-0.886832	0.272135	-3.25879	0.00111887	0.0151561	1268.99	-1.8178	0.553079	-3.28669	0.00101372	0.00777283
ENSG00000011465	DCN	665	3759	-0.910786	0.27584	-3.30187	0.00096043	0.0139373	16973	-1.8697	0.581351	-3.21613	0.00129934	0.0094501
ENSG00000171552	BCL2L1	666	1942.88	0.543147	0.182836	2.97068	0.00297143	0.0279619	5865.95	1.43067	0.376333	3.80161	0.00014376	0.00156073
ENSG00000136270	TBRG4	667	1531.72	0.629736	0.190386	3.30767	0.000940745	0.0137484	4697.95	0.811737	0.252601	3.21351	0.00131122	0.00952807
ENSG00000103152	MPG	668	871.251	0.517377	0.191812	2.69732	0.00698999	0.0474627	1661.58	1.64738	0.354879	4.64208	3.4492e-06	6.68895e-05
ENSG00000154553	PDLIM3	669	425.592	-1.31483	0.366264	-3.58984	0.000330875	0.00716538	2622.25	-1.93649	0.684254	-2.83008	0.00465365	0.0256519
ENSG00000188730	VWC2	670	11.6941	-1.47051	0.5209	-2.82303	0.00475724	0.0372941	20.7843	-3.14912	0.748215	-4.20885	2.56674e-05	0.000369532
ENSG00000106683	LIMK1	671	477.058	0.593489	0.165467	3.58676	0.000334814	0.00722255	1405.06	0.853489	0.302883	2.81788	0.00483416	0.0264572
ENSG00000123119	NECAB1	672	12.6256	-1.71391	0.51898	-3.30246	0.000958419	0.0139373	125.403	-2.43022	0.761615	-3.19087	0.00141845	0.0101453
ENSG00000100321	SYNGR1	673	90.7908	-1.20149	0.373405	-3.21765	0.00129244	0.0164675	350.194	-2.33204	0.696604	-3.34773	0.000814765	0.00647337
ENSG00000198858	R3HDM4	674	1414.09	0.456162	0.117826	3.87149	0.00010817	0.00344883	3617.92	0.76428	0.298345	2.56173	0.0104151	0.0475433
ENSG00000173272	MZT2A	675	688.561	0.702248	0.227294	3.08961	0.00200422	0.021848	1987.65	1.32253	0.371879	3.55635	0.000376042	0.00343623
ENSG00000091986	CCDC80	676	585.228	-1.2846	0.386765	-3.3214	0.000895663	0.0133034	4036.43	-2.12548	0.675388	-3.14705	0.00164926	0.011424
ENSG00000144426	NBEAL1	677	1484.92	-0.802365	0.299575	-2.67834	0.00739871	0.0492116	680.839	-1.6467	0.356141	-4.62373	3.76907e-06	7.24075e-05
ENSG00000241186	TDGF1	678	167.271	1.29667	0.480279	2.69982	0.00693773	0.047335	746.707	2.63056	0.582524	4.5158	6.30792e-06	0.000113138
ENSG00000143858	SYT2	679	61.107	-1.15003	0.362067	-3.17629	0.00149171	0.0181333	35.5899	-1.88884	0.553745	-3.41103	0.000647171	0.00535463
ENSG00000146966	DENND2A	680	560.171	-0.583089	0.209519	-2.78299	0.00538607	0.0402571	595.987	-1.89701	0.446045	-4.25296	2.10964e-05	0.000313262
ENSG00000072133	RPS6KA6	681	415.624	-0.575869	0.204592	-2.81472	0.00488196	0.0379518	581.328	-2.76847	0.670564	-4.12857	3.65026e-05	0.000500613
ENSG00000258429	PDF	682	238.897	0.640592	0.238657	2.68415	0.00727139	0.0486949	165.35	1.61285	0.354225	4.55317	5.28424e-06	9.70421e-05
ENSG00000123136	DDX39A	683	1123.73	0.515206	0.176221	2.92364	0.00345967	0.0308173	3375.27	1.22691	0.318418	3.85315	0.000116606	0.00131289
ENSG00000162998	FRZB	684	848.389	-0.660377	0.246667	-2.6772	0.00742402	0.0493045	903.564	-1.72057	0.376203	-4.57352	4.79591e-06	8.94097e-05
ENSG00000168439	STIP1	685	2669.76	0.496993	0.175708	2.82852	0.0046764	0.0370271	7106	1.13703	0.278319	4.08534	4.40122e-05	0.000586273
ENSG00000064651	SLC12A2	686	10806.2	1.01714	0.323332	3.14581	0.0016563	0.0194569	15733.1	1.25139	0.365068	3.42781	0.000608463	0.0051135
ENSG00000101443	WFDC2	687	1890.99	-1.08992	0.35534	-3.06725	0.00216037	0.0229015	1317.03	-2.35041	0.662979	-3.54523	0.000392271	0.00356729
ENSG00000112186	CAP2	688	97.3744	-1.39843	0.385021	-3.6321	0.000281129	0.00638299	577.606	-1.46315	0.53401	-2.73993	0.00614516	0.0318647
ENSG00000162520	SYNC	689	267.197	-1.0421	0.281434	-3.70283	0.00021321	0.00535434	192.851	-1.65125	0.619471	-2.66558	0.00768549	0.0376992
ENSG00000149654	CDH22	690	15.1069	-2.09098	0.555988	-3.76084	0.000169344	0.00467518	41.7931	-2.57405	0.987823	-2.60578	0.00916647	0.0431229
ENSG00000198346	ZNF813	691	316.463	-0.71282	0.196464	-3.62824	0.000285358	0.00644763	212.541	-1.44146	0.531851	-2.71027	0.00672285	0.034156
ENSG00000128536	CDHR3	692	114.068	-0.911488	0.268911	-3.38955	0.000700066	0.0114785	243.463	-1.09533	0.368839	-2.96967	0.00298117	0.0182719
ENSG00000180155	LYNX1	693	64.6409	-1.12531	0.398387	-2.82466	0.00473314	0.0372394	415.143	-2.94698	0.735438	-4.0071	6.14682e-05	0.000774733
ENSG00000130305	NSUN5	694	474.608	0.466726	0.164351	2.83982	0.00451395	0.036234	1295.53	1.10137	0.278194	3.95901	7.52603e-05	0.000917263
ENSG00000181541	MAB21L2	695	144.732	-1.14986	0.349486	-3.29015	0.00100132	0.0142712	2530.96	-2.61639	0.844256	-3.09905	0.00194139	0.0130185
ENSG00000165175	MID1IP1	696	840.21	0.598507	0.183359	3.26412	0.00109804	0.0149835	2537.37	0.97261	0.310441	3.13299	0.00173034	0.0118744
ENSG00000134532	SOX5	697	28.1175	-1.40518	0.429283	-3.27332	0.00106292	0.0146551	61.128	-1.55526	0.498097	-3.12241	0.00179377	0.012205
ENSG00000113971	NPHP3	698	549.842	-0.637509	0.177732	-3.5869	0.000334631	0.00722255	191.603	-0.819092	0.302596	-2.70689	0.00679175	0.0343793
ENSG00000197928	ZNF677	699	104.955	-0.640451	0.215288	-2.97486	0.00293124	0.0276932	124.228	-1.79143	0.493094	-3.63303	0.000280111	0.0027054
ENSG00000111879	FAM184A	700	26.134	-1.43103	0.467355	-3.06198	0.00219877	0.0231176	40.6823	-2.22655	0.639072	-3.48404	0.000493908	0.00430834
ENSG00000066855	MTFR1	701	576.292	0.460277	0.147664	3.11705	0.00182668	0.0206735	1718.8	1.34316	0.396737	3.38551	0.000710455	0.00578863
ENSG00000132768	DPH2	702	552.925	0.746912	0.239057	3.12441	0.00178164	0.0204325	1482.1	1.02912	0.30508	3.37329	0.000742746	0.00599414
ENSG00000179841	AKAP5	703	1163.74	-0.499403	0.15646	-3.19189	0.00141344	0.0175627	382.019	-1.55354	0.478646	-3.2457	0.00117162	0.00871978
ENSG00000130224	LRCH2	704	32.5801	-1.24986	0.380133	-3.28796	0.00100916	0.0143113	160.763	-1.91096	0.620683	-3.07881	0.00207832	0.0137345
ENSG00000156466	GDF6	705	8.36794	-3.21008	0.92214	-3.48112	0.000499319	0.00935522	24.198	-2.07477	0.737712	-2.81244	0.00491676	0.0268137
ENSG00000132330	SCLY	706	286.569	0.645597	0.198692	3.24924	0.00115712	0.0154608	163.845	1.35851	0.432002	3.14467	0.00166273	0.0115011
ENSG00000267532	MIR497HG	707	27.3032	-1.33876	0.453572	-2.9516	0.0031613	0.0291731	40.0184	-2.43123	0.664198	-3.6604	0.000251822	0.00248188
ENSG00000197134	ZNF257	708	50.8166	-1.54408	0.499543	-3.09099	0.00199488	0.021848	19.6364	-2.61636	0.765388	-3.41835	0.00063003	0.0052499
ENSG00000198963	RORB	709	9.64833	-2.46556	0.739257	-3.33519	0.000852418	0.0130764	13.7909	-2.15502	0.723948	-2.97676	0.00291312	0.0179398
ENSG00000183580	FBXL7	710	138.142	-1.21447	0.35887	-3.38414	0.000714008	0.0116384	405.722	-1.55309	0.53266	-2.91572	0.00354866	0.0209285
ENSG00000214517	PPME1	711	830.533	0.539981	0.147782	3.65391	0.000258281	0.00604045	2516.87	0.828697	0.314813	2.63235	0.00847971	0.0406622
ENSG00000103855	CD276	712	991.608	0.702239	0.254017	2.76454	0.00570032	0.0417781	2947.85	1.13558	0.277116	4.09785	4.17001e-05	0.000560651
ENSG00000115241	PPM1G	713	2163.33	0.619531	0.168747	3.67135	0.000241272	0.00578272	6023.05	0.698922	0.268253	2.60546	0.00917505	0.0431468
ENSG00000187239	FNBP1	714	1459.84	-0.583643	0.205872	-2.83499	0.00458278	0.0365811	3159.65	-1.96837	0.506665	-3.88496	0.000102347	0.00118156
ENSG00000112118	MCM3	715	1737.97	0.830593	0.249774	3.32538	0.000882978	0.0132526	5421.03	1.04417	0.350187	2.98174	0.00286616	0.0177127
ENSG00000171596	NMUR1	716	84.5353	-0.884506	0.274523	-3.22198	0.0012731	0.0163551	95.441	-1.37668	0.433815	-3.17342	0.00150652	0.0106269
ENSG00000125851	PCSK2	717	29.175	-1.44451	0.533223	-2.70903	0.00674812	0.0463829	164.076	-6.46147	1.5196	-4.25208	2.11791e-05	0.000313852
ENSG00000063015	SEZ6	718	9.9519	-1.6674	0.545465	-3.05683	0.00223689	0.0233647	23.6931	-3.29559	0.962368	-3.42446	0.000616017	0.00516639
ENSG00000198176	TFDP1	719	1679.03	0.533676	0.156785	3.40386	0.000664396	0.0111345	5971.98	1.18279	0.41291	2.86452	0.00417641	0.0236577
ENSG00000182759	MAFA	720	16.3171	-2.1165	0.679033	-3.11693	0.00182745	0.0206735	13.7628	-2.67528	0.810009	-3.30277	0.00095734	0.00741916
ENSG00000134352	IL6ST	721	4521.93	-0.644388	0.197506	-3.26263	0.00110382	0.0150255	3949.4	-0.948159	0.310024	-3.05834	0.00222566	0.0144862
ENSG00000174851	YIF1A	722	1177.75	0.601651	0.186726	3.2221	0.00127255	0.0163551	3444.84	0.816863	0.26042	3.13672	0.00170851	0.011778
ENSG00000073536	NLE1	723	276.519	0.900134	0.255322	3.52548	0.000422716	0.00832206	1029.67	1.09597	0.404884	2.70688	0.00679198	0.0343793
ENSG00000067191	CACNB1	724	220.493	-0.677995	0.252372	-2.68649	0.00722061	0.0484327	422.54	-1.64952	0.387247	-4.25962	2.04772e-05	0.000305547
ENSG00000272143	FGF14-AS2	725	14.3265	-1.2308	0.437896	-2.81072	0.00494313	0.0382754	34.558	-2.50111	0.647288	-3.86399	0.000111551	0.00126758
ENSG00000163131	CTSS	726	17913.8	-0.604354	0.21376	-2.82725	0.004695	0.0371027	15281.1	-1.14512	0.298966	-3.83028	0.000127998	0.00141206
ENSG00000105676	ARMC6	727	553.96	0.571056	0.179787	3.1763	0.00149169	0.0181333	1689.25	0.807844	0.253624	3.1852	0.00144652	0.0102858
ENSG00000163683	SMIM14	728	2415.83	-0.525778	0.182117	-2.88704	0.00388888	0.0331869	6395.76	-1.39926	0.378974	-3.69223	0.000222297	0.00223845
ENSG00000005194	CIAPIN1	729	864.332	0.476393	0.147504	3.22971	0.00123917	0.016118	2443.21	0.970581	0.313463	3.09632	0.0019594	0.0131071
ENSG00000149923	PPP4C	730	1699.91	0.466919	0.135431	3.44766	0.000565463	0.0100846	5627.81	0.898391	0.323344	2.77844	0.00546211	0.0290596
ENSG00000183207	RUVBL2	731	1233.88	0.763317	0.234818	3.25068	0.00115131	0.0154325	4529.18	0.943322	0.309927	3.04369	0.00233696	0.0150789
ENSG00000116017	ARID3A	732	234.093	0.763099	0.246665	3.09366	0.00197701	0.0217458	1153.88	1.57453	0.478671	3.28937	0.00100411	0.00771113
ENSG00000213967	ZNF726	733	31.8469	-1.03897	0.350887	-2.96098	0.00306661	0.0285038	23.859	-2.15775	0.61212	-3.52505	0.000423398	0.00379838
ENSG00000196365	LONP1	734	1246.84	0.67184	0.194703	3.45058	0.000559374	0.0100296	4327.66	0.71611	0.260525	2.74872	0.00598285	0.0312154
ENSG00000141349	G6PC3	735	735.402	0.608106	0.187422	3.24458	0.00117625	0.015579	2269.07	0.789181	0.258979	3.04728	0.00230923	0.0149157
ENSG00000141873	SLC39A3	736	455.159	0.56392	0.162563	3.46894	0.00052252	0.00962764	800.78	0.706082	0.259829	2.71749	0.00657791	0.0335626
ENSG00000101945	SUV39H1	737	170.158	0.657755	0.211928	3.10368	0.00191132	0.0213471	615.005	1.10401	0.339844	3.24857	0.00115986	0.0086453
ENSG00000187955	COL14A1	738	1521.94	-1.1516	0.406556	-2.83258	0.00461746	0.0367699	2522.23	-2.07419	0.551785	-3.75905	0.000170559	0.00179512
ENSG00000129244	ATP1B2	739	71.2412	-0.814407	0.30103	-2.7054	0.00682214	0.0468186	128.37	-2.61446	0.639037	-4.09125	4.29058e-05	0.000573088
ENSG00000186792	HYAL3	740	60.5351	0.700664	0.256492	2.73172	0.00630045	0.0446304	162.01	1.43621	0.360796	3.98067	6.87199e-05	0.000850868
ENSG00000004848	ARX	741	51.5947	-1.79606	0.50793	-3.53603	0.000406184	0.00809215	19.2077	-3.08374	1.16526	-2.6464	0.00813543	0.0393567
ENSG00000150672	DLG2	742	27.6697	-1.6457	0.481197	-3.42001	0.000626186	0.0107535	91.5854	-1.64282	0.596004	-2.75639	0.00584424	0.0306876
ENSG00000158352	SHROOM4	743	407.248	0.781831	0.219129	3.5679	0.000359856	0.00754254	673.877	1.40527	0.540232	2.60123	0.00928906	0.0435414
ENSG00000166473	PKD1L2	744	6.54247	-1.91627	0.716915	-2.67294	0.00751887	0.0496558	21.5289	-4.23615	1.0134	-4.18013	2.91338e-05	0.000414344
ENSG00000156395	SORCS3	745	5.0531	-3.08829	0.954023	-3.23712	0.00120743	0.0158534	11.3919	-3.26024	1.07852	-3.02288	0.00250383	0.0159093
ENSG00000162374	ELAVL4	746	12.2712	-1.96637	0.676954	-2.90473	0.00367572	0.0319732	86.2807	-2.2015	0.615453	-3.57705	0.000347495	0.00321964
ENSG00000123243	ITIH5	747	718.14	-0.748713	0.255353	-2.93207	0.00336716	0.0303008	2140.84	-2.1153	0.603876	-3.50287	0.000460266	0.00406681
ENSG00000167600	CYP2S1	748	2630.19	1.08316	0.304569	3.55636	0.000376027	0.00771246	6179.97	1.25775	0.487694	2.57898	0.00990915	0.0457503
ENSG00000065534	MYLK	749	3513.34	-0.97802	0.332052	-2.94538	0.00322554	0.0295285	24531.9	-2.34121	0.676535	-3.46059	0.000538992	0.0046342
ENSG00000174177	CTU2	750	185.466	0.600134	0.222552	2.6966	0.00700512	0.0475156	744.483	1.27703	0.318358	4.01129	6.03878e-05	0.000762287
ENSG00000174165	ZDHHC24	751	201.704	0.581688	0.178592	3.25708	0.00112564	0.0152231	987.45	0.852061	0.291688	2.92114	0.00348753	0.0206796
ENSG00000184185	KCNJ12	752	45.9412	-1.07209	0.336997	-3.18131	0.00146611	0.0179492	144.06	-2.92442	0.953065	-3.06844	0.00215183	0.0141027
ENSG00000149091	DGKZ	753	1404.6	0.500671	0.140557	3.56204	0.000367978	0.0076224	3260.97	0.723966	0.283921	2.54989	0.0107758	0.0488137
ENSG00000047346	FAM214A	754	1074.58	-0.620444	0.20277	-3.05985	0.0022145	0.0232244	1231.12	-0.973989	0.300487	-3.24137	0.00118957	0.00881073
ENSG00000060558	GNA15	755	143.577	0.92523	0.289665	3.19413	0.00140252	0.0174791	351.338	1.20173	0.396342	3.03205	0.00242901	0.0155383
ENSG00000124602	UNC5CL	756	184.451	0.753981	0.271373	2.77839	0.00546288	0.0405581	236.142	1.78401	0.473159	3.77041	0.000162976	0.00173114
ENSG00000131504	DIAPH1	757	3866.61	0.619992	0.180562	3.43367	0.000595461	0.010381	7691.83	0.790955	0.294529	2.68549	0.00724228	0.0360282
ENSG00000107518	ATRNL1	758	10.5294	-2.16192	0.760259	-2.84367	0.00445978	0.036013	97.8166	-2.88876	0.797825	-3.6208	0.000293695	0.00281339
ENSG00000144642	RBMS3	759	168.519	-0.783847	0.245829	-3.18859	0.00142969	0.0176987	311.164	-1.79301	0.589289	-3.04266	0.00234498	0.0151267
ENSG00000138031	ADCY3	760	646.357	0.738276	0.258289	2.85834	0.00425867	0.0349478	1668.78	1.15845	0.321864	3.59918	0.000319224	0.00299951
ENSG00000131409	LRRC4B	761	41.6261	-1.4402	0.462704	-3.11258	0.00185461	0.0208956	76.5198	-1.7267	0.547184	-3.1556	0.00160166	0.011173
ENSG00000075702	WDR62	762	86.3049	0.943044	0.278884	3.3815	0.000720923	0.0117143	325.76	1.16298	0.426008	2.72994	0.00633453	0.0326622
ENSG00000171425	ZNF581	763	288.757	0.745114	0.237879	3.13232	0.00173429	0.0200689	842.778	0.991709	0.318132	3.11728	0.00182525	0.0123815
ENSG00000241399	CD302	764	999.947	-0.79207	0.223755	-3.5399	0.000400281	0.00803211	307.148	-1.19753	0.467722	-2.56035	0.0104568	0.0476966
ENSG00000109846	CRYAB	765	126.25	-1.47876	0.452182	-3.27027	0.00107445	0.0147724	1689.59	-2.06991	0.718838	-2.87952	0.00398276	0.0228342
ENSG00000065268	WDR18	766	558.974	0.741864	0.234234	3.16719	0.00153918	0.0185046	2209.91	0.981897	0.320381	3.06478	0.00217831	0.0142383
ENSG00000152137	HSPB8	767	87.8583	-1.36731	0.449594	-3.04121	0.00235629	0.0240927	2341.86	-2.54056	0.784424	-3.23875	0.00120054	0.00886888
ENSG00000198246	SLC29A3	768	281.696	0.7953	0.238548	3.33392	0.000856313	0.0130937	603.338	0.850417	0.30599	2.77923	0.00544875	0.029001
ENSG00000177192	PUS1	769	411.712	0.57994	0.202718	2.86082	0.00422553	0.0347869	1087.3	1.07741	0.301946	3.56822	0.000359421	0.00330398
ENSG00000102409	BEX4	770	368.019	-1.01554	0.288677	-3.51792	0.000434944	0.00847277	788.023	-1.504	0.583603	-2.57709	0.00996373	0.0459505
ENSG00000188368	PRR19	771	8.38405	1.90159	0.624961	3.04273	0.00234443	0.0240561	44.9053	1.53514	0.475492	3.22854	0.00124425	0.00912496
ENSG00000105737	GRIK5	772	25.3277	-1.48674	0.494414	-3.00708	0.0026377	0.025812	212.783	-2.62515	0.800144	-3.28084	0.00103497	0.00789633
ENSG00000071564	TCF3	773	1650.25	0.650827	0.186105	3.49709	0.000470357	0.00894661	4140.06	0.818544	0.315653	2.59318	0.00950937	0.0443038
ENSG00000103042	SLC38A7	774	234.166	0.45594	0.159729	2.85446	0.00431102	0.0352038	885.223	0.977734	0.274305	3.5644	0.00036469	0.00334243
ENSG00000145247	OCIAD2	775	1866.02	0.43581	0.15526	2.80698	0.00500091	0.038553	4312.41	1.37561	0.376771	3.65107	0.000261155	0.00255441
ENSG00000155660	PDIA4	776	6223.28	0.745211	0.216085	3.44869	0.000563311	0.0100678	13640.3	0.886577	0.336864	2.63186	0.00849199	0.0407132
ENSG00000187741	FANCA	777	382.11	0.65961	0.216999	3.03969	0.00236821	0.0241261	674.782	1.06415	0.330035	3.22435	0.00126257	0.00922635
ENSG00000140287	HDC	778	98.6761	-0.820152	0.297573	-2.75614	0.00584884	0.042478	79.0144	-2.46504	0.656823	-3.75297	0.000174748	0.00183244
ENSG00000060140	STYK1	779	1107.17	-0.709434	0.247901	-2.86176	0.00421295	0.0347433	863.136	-1.68604	0.476981	-3.53481	0.000408062	0.00369156
ENSG00000019186	CYP24A1	780	5.32028	2.81571	1.03488	2.72081	0.00651217	0.0454924	86.0167	4.31855	1.13049	3.82007	0.000133414	0.00146393
ENSG00000121858	TNFSF10	781	4939.9	-0.573345	0.200645	-2.85751	0.00426974	0.0349695	4135.53	-1.25645	0.355137	-3.53794	0.000403269	0.00365379
ENSG00000121406	ZNF549	782	199.419	-0.53021	0.191625	-2.76692	0.00565887	0.041569	155.521	-2.07655	0.55899	-3.71482	0.000203347	0.00207913
ENSG00000122707	RECK	783	149.035	-0.885054	0.288547	-3.06728	0.00216019	0.0229015	413.253	-1.47144	0.463944	-3.1716	0.00151602	0.0106817
ENSG00000173376	NDNF	784	371.714	-0.836467	0.264188	-3.16619	0.00154452	0.0185554	381.877	-1.30625	0.431405	-3.02791	0.00246254	0.0157078
ENSG00000132975	GPR12	785	22.6826	-1.47204	0.419616	-3.50807	0.000451365	0.0086811	4.17604	-3.60661	1.41903	-2.54161	0.0110344	0.0496954
ENSG00000136274	NACAD	786	33.1282	-1.39636	0.439645	-3.17612	0.00149261	0.0181333	176.138	-2.14169	0.71639	-2.98956	0.00279384	0.0173617
ENSG00000166405	RIC3	787	38.2591	-1.53599	0.563732	-2.72469	0.00643625	0.045244	70.7065	-3.84249	1.01655	-3.77993	0.000156871	0.00167337
ENSG00000159921	GNE	788	7929.28	-0.504974	0.171626	-2.94229	0.0032579	0.0296861	4082.51	-1.31932	0.393299	-3.35449	0.000795115	0.00635833
ENSG00000131016	AKAP12	789	437.943	-0.786851	0.227413	-3.46002	0.000540145	0.0098337	2596.63	-1.85305	0.712718	-2.59998	0.00932295	0.0436835
ENSG00000039537	C6	790	33.7701	-1.50029	0.511051	-2.9357	0.00332799	0.0301599	32.7613	-3.02724	0.90272	-3.35346	0.000798076	0.00637579
ENSG00000147689	FAM83A	791	11.319	2.0578	0.633713	3.24721	0.00116541	0.0155207	16.3214	2.39885	0.838658	2.86035	0.00423175	0.0238722
ENSG00000127083	OMD	792	5.50552	-2.70725	0.891893	-3.0354	0.00240214	0.0243339	110.121	-2.61915	0.824641	-3.17611	0.00149267	0.0105504
ENSG00000142207	URB1	793	670.502	0.657548	0.234123	2.80856	0.00497639	0.0384529	1798.73	1.07063	0.299815	3.57099	0.000355637	0.00328394
ENSG00000003096	KLHL13	794	212.423	-0.890026	0.260435	-3.41745	0.000632096	0.0108047	263.255	-1.50499	0.574598	-2.61921	0.00881342	0.0417881
ENSG00000165724	ZMYND19	795	277.576	0.516192	0.178706	2.88849	0.00387092	0.0330674	765.115	1.20827	0.352476	3.42797	0.00060812	0.0051135
ENSG00000164051	CCDC51	796	383.22	0.469918	0.161449	2.91063	0.00360696	0.0317729	981.865	1.06188	0.312963	3.39299	0.00069135	0.00565357
ENSG00000115041	KCNIP3	797	24.5465	-1.45261	0.458135	-3.1707	0.00152074	0.0183562	106.676	-1.89713	0.639391	-2.96709	0.00300637	0.0183904
ENSG00000133027	PEMT	798	236.841	0.816584	0.255066	3.20147	0.00136729	0.0171555	670.178	0.98013	0.337197	2.9067	0.00365266	0.0214007
ENSG00000205937	RNPS1	799	2178.53	0.568309	0.170213	3.33882	0.000841364	0.0129545	4878.34	0.708661	0.263885	2.68549	0.00724225	0.0360282
ENSG00000140854	KATNB1	800	421.041	0.650313	0.20417	3.18515	0.00144679	0.0178178	1447.66	0.786014	0.269497	2.91659	0.00353876	0.0208877
ENSG00000078549	ADCYAP1R1	801	15.0247	-2.07011	0.715092	-2.89488	0.00379302	0.0325739	120.835	-5.43745	1.59547	-3.40806	0.000654263	0.00539877
ENSG00000100842	EFS	802	81.2815	-1.22004	0.377925	-3.22826	0.00124545	0.0161493	227.62	-1.67193	0.58466	-2.85967	0.00424085	0.023907
ENSG00000182263	FIGN	803	30.5101	-1.11002	0.405712	-2.73598	0.00621941	0.0442821	53.572	-2.29296	0.620721	-3.69403	0.000220724	0.00222512
ENSG00000167965	MLST8	804	673.098	0.607311	0.186679	3.25323	0.00114101	0.015381	2260.85	0.930152	0.331882	2.80265	0.0050684	0.0274126
ENSG00000161649	CD300LG	805	105.935	-0.599638	0.224431	-2.67182	0.00754421	0.0497429	32.3454	-4.08158	1.06076	-3.84778	0.000119193	0.00133772
ENSG00000106034	CPED1	806	366.26	-0.866116	0.291836	-2.96782	0.00299923	0.0281304	989.843	-1.89348	0.584971	-3.23689	0.00120842	0.00889936
ENSG00000125459	MSTO1	807	325.838	0.61172	0.183694	3.33011	0.00086813	0.0131489	250.327	0.829096	0.310463	2.67051	0.00757356	0.0372985
ENSG00000233276	GPX1	808	2952.65	0.520728	0.188833	2.75761	0.00582262	0.0423864	8418.31	1.21054	0.334693	3.61688	0.000298181	0.00284748
ENSG00000183684	ALYREF	809	984.784	0.56425	0.191557	2.9456	0.00322333	0.0295285	3291.08	1.1314	0.348605	3.24552	0.00117236	0.00872263
ENSG00000132563	REEP2	810	19.9742	-1.49334	0.494509	-3.01984	0.0025291	0.0250283	214.512	-2.53756	0.809269	-3.13562	0.00171494	0.0118058
ENSG00000166250	CLMP	811	226.729	-0.946925	0.325438	-2.90969	0.00361783	0.0317847	1251.57	-2.23217	0.673724	-3.31318	0.00092242	0.00716887
ENSG00000138685	FGF2	812	95.2173	-0.911556	0.294828	-3.09182	0.0019893	0.0218378	274.966	-1.8481	0.619017	-2.98554	0.00283075	0.0175424
ENSG00000114993	RTKN	813	653.861	0.622275	0.214786	2.89718	0.0037653	0.0325149	2477.83	1.13353	0.339447	3.33935	0.000839746	0.00663753
ENSG00000082482	KCNK2	814	19.7479	-2.11014	0.720429	-2.92901	0.0034004	0.0305176	22.9028	-2.8511	0.877385	-3.24954	0.0011559	0.00861842
ENSG00000167468	GPX4	815	2415.93	0.446892	0.143585	3.11238	0.00185585	0.0208956	6881.08	1.01062	0.341855	2.95627	0.00311384	0.0188875
ENSG00000145920	CPLX2	816	50.7609	-1.49057	0.450076	-3.31182	0.000926908	0.0135912	168.665	-1.47368	0.550561	-2.67668	0.00743547	0.0367293
ENSG00000046889	PREX2	817	69.5724	-0.948783	0.338672	-2.80148	0.00508693	0.0389427	204.525	-1.67171	0.478508	-3.49359	0.000476566	0.00417781
ENSG00000112139	MDGA1	818	75.852	-0.999488	0.342359	-2.91942	0.00350686	0.0311176	175.463	-1.8731	0.573828	-3.26421	0.00109769	0.00828237
ENSG00000078295	ADCY2	819	47.3017	-1.12213	0.349093	-3.21443	0.00130704	0.0165867	166.777	-1.96962	0.701441	-2.80797	0.00498548	0.0271087
ENSG00000173227	SYT12	820	8.92155	1.97126	0.707294	2.78705	0.00531905	0.0399802	15.2223	2.45291	0.698659	3.51088	0.000446627	0.00396912
ENSG00000124571	XPO5	821	957.219	0.72609	0.21882	3.31821	0.000905972	0.0134285	2159.23	0.947134	0.357934	2.64611	0.00814228	0.0393821
ENSG00000164418	GRIK2	822	14.3023	-1.79391	0.539056	-3.32787	0.000875131	0.0132227	30.565	-1.67509	0.639273	-2.6203	0.00878523	0.0416964
ENSG00000181588	MEX3D	823	710.087	0.692341	0.232171	2.98203	0.00286346	0.0272069	973.863	0.952402	0.304837	3.1243	0.00178228	0.0121402
ENSG00000167513	CDT1	824	307.592	1.01401	0.330911	3.06431	0.00218172	0.0229855	1329.14	1.08947	0.366827	2.96998	0.00297816	0.018258
ENSG00000198523	PLN	825	76.3976	-0.889435	0.320365	-2.77632	0.00549779	0.0407574	1938.96	-2.77176	0.793794	-3.49179	0.000479796	0.00420313
ENSG00000183856	IQGAP3	826	491.136	0.911774	0.325339	2.80254	0.00507027	0.0388842	1523.89	1.17361	0.342828	3.42332	0.000618617	0.00518182
ENSG00000185298	CCDC137	827	511.511	0.354357	0.119565	2.96372	0.00303946	0.0283742	1128.23	0.892701	0.285406	3.12783	0.00176102	0.0120422
ENSG00000129187	DCTD	828	1314.13	0.493707	0.163224	3.02471	0.00248868	0.0247436	3094.19	0.972456	0.319655	3.0422	0.00234855	0.0151378
ENSG00000108852	MPP2	829	31.3196	-1.35751	0.41645	-3.25973	0.0011152	0.0151309	199.12	-1.57265	0.586594	-2.68098	0.00734063	0.0363491
ENSG00000170779	CDCA4	830	220.497	0.705972	0.240603	2.93418	0.00334431	0.0301841	753.946	1.22498	0.38598	3.17368	0.00150518	0.0106205
ENSG00000147852	VLDLR	831	466.748	-1.08651	0.381071	-2.85119	0.00435562	0.0353602	438.647	-1.25274	0.380537	-3.29204	0.000994639	0.00765514
ENSG00000114738	MAPKAPK3	832	1044.77	0.576024	0.2011	2.86437	0.00417839	0.0345576	2773.62	0.950201	0.291241	3.2626	0.00110397	0.00830944
ENSG00000148840	PPRC1	833	603.688	0.620186	0.196963	3.14874	0.00163976	0.0193373	1736.36	0.799829	0.281903	2.83725	0.00455043	0.0251846
ENSG00000115295	CLIP4	834	129.546	-0.889174	0.312103	-2.84898	0.00438598	0.0355548	379.872	-1.90696	0.581396	-3.27998	0.00103816	0.00791546
ENSG00000173535	TNFRSF10C	835	46.4994	1.24867	0.398163	3.13608	0.00171223	0.0199174	84.0738	1.43412	0.507555	2.82555	0.00471994	0.025965
ENSG00000033050	ABCF2	836	1051.77	0.516371	0.159116	3.24524	0.0011735	0.015557	2977.81	0.69792	0.262714	2.65658	0.00789389	0.0384884
ENSG00000100029	PES1	837	1339.25	0.63889	0.20659	3.09255	0.00198447	0.0218135	3592.48	0.8968	0.313455	2.86102	0.00422286	0.0238425
ENSG00000084207	GSTP1	838	7656.79	0.649404	0.197671	3.28528	0.00101882	0.0143557	17408.6	1.01927	0.393428	2.59075	0.00957673	0.0445332
ENSG00000170954	ZNF415	839	205.517	-0.905628	0.293473	-3.0859	0.00202938	0.0220025	208.17	-1.73588	0.6045	-2.87159	0.0040841	0.0232605
ENSG00000141994	DUS3L	840	488.559	0.459898	0.15729	2.92389	0.00345683	0.0308085	1179.11	0.942324	0.301954	3.12075	0.00180391	0.012257
ENSG00000089685	BIRC5	841	411.805	1.02398	0.343382	2.98204	0.00286334	0.0272069	2179.29	1.56861	0.521508	3.00784	0.00263115	0.0165346
ENSG00000111728	ST8SIA1	842	185.239	-0.680667	0.247458	-2.75063	0.00594799	0.0429921	123.275	-2.01	0.587907	-3.41891	0.000628732	0.00524086
ENSG00000114541	FRMD4B	843	791.156	-0.44469	0.159569	-2.78683	0.0053227	0.0399802	1052.35	-1.30304	0.389839	-3.34251	0.000830238	0.00657506
ENSG00000163239	TDRD10	844	20.1827	-1.34974	0.423268	-3.18885	0.00142838	0.0176956	25.4126	-1.75572	0.652578	-2.69045	0.00713566	0.0356638
ENSG00000177674	AGTRAP	845	302.111	0.651602	0.244033	2.67014	0.00758197	0.0499326	1144.81	1.11823	0.313276	3.56948	0.000357695	0.00329674
ENSG00000104881	PPP1R13L	846	522.805	0.705007	0.252181	2.79564	0.00517964	0.0393129	1129.51	0.897374	0.272175	3.29705	0.000977054	0.00755527
ENSG00000103723	AP3B2	847	17.5858	-1.40508	0.504168	-2.78693	0.00532104	0.0399802	49.9659	-3.06687	0.924846	-3.31609	0.000912861	0.00710806
ENSG00000106524	ANKMY2	848	1123.41	-0.386386	0.131961	-2.92802	0.00341124	0.0305655	993.389	-0.861336	0.281468	-3.06016	0.00221221	0.014414
ENSG00000112276	BVES	849	136.927	-0.76038	0.242647	-3.13369	0.00172625	0.0200079	333.259	-1.92181	0.700092	-2.74509	0.00604952	0.0314698
ENSG00000102900	NUP93	850	720.91	0.732312	0.229207	3.19498	0.00139842	0.017441	2175.91	0.919842	0.3454	2.66312	0.00774189	0.0379305
ENSG00000084774	CAD	851	908.61	0.703246	0.224419	3.13362	0.00172662	0.0200079	2827.3	0.920046	0.335844	2.7395	0.00615322	0.0318896
ENSG00000198046	ZNF667	852	36.5047	-1.13551	0.367491	-3.08989	0.00200233	0.021848	42.684	-1.93911	0.691638	-2.80366	0.00505267	0.0273547
ENSG00000108823	SGCA	853	33.8699	-1.48426	0.475778	-3.11964	0.00181073	0.020603	244.862	-2.32029	0.843611	-2.75043	0.0059517	0.0310727
ENSG00000250486	FAM218A	854	23.4385	-1.49993	0.508205	-2.95142	0.00316312	0.0291731	12.2989	-2.42056	0.811898	-2.98136	0.00286975	0.0177304
ENSG00000127990	SGCE	855	217.563	-0.924111	0.305896	-3.021	0.00251942	0.024977	606.866	-1.58874	0.550525	-2.88586	0.00390346	0.0225055
ENSG00000127399	LRRC61	856	240.218	0.531975	0.185055	2.87469	0.0040443	0.0339699	787.341	0.894122	0.288403	3.10025	0.00193357	0.0129766
ENSG00000197380	DACT3	857	96.194	-1.09745	0.367126	-2.98929	0.00279626	0.0268129	629.221	-2.07517	0.714446	-2.90458	0.00367747	0.0215068
ENSG00000170390	DCLK2	858	66.2669	-0.908906	0.335451	-2.7095	0.00673846	0.0463547	231.996	-1.79548	0.527007	-3.40694	0.000656955	0.00541371
ENSG00000136908	DPM2	859	527.883	0.453925	0.149575	3.03478	0.00240715	0.0243422	1619.57	0.906356	0.321218	2.82163	0.00477806	0.0261909
ENSG00000115758	ODC1	860	3364.74	0.669763	0.218084	3.07113	0.00213253	0.0227365	9561.13	1.33413	0.482944	2.76249	0.00573621	0.0302171
ENSG00000130811	EIF3G	861	2187.74	0.621002	0.195552	3.17564	0.00149505	0.0181441	6557.76	0.836856	0.317587	2.63505	0.00841255	0.0404288
ENSG00000131148	EMC8	862	613.698	0.39687	0.144135	2.75347	0.00589672	0.0427456	1324.46	0.931154	0.28542	3.2624	0.00110472	0.00831241
ENSG00000146477	SLC22A3	863	111.325	1.24659	0.446294	2.79321	0.0052188	0.0395202	434.535	1.71893	0.536913	3.2015	0.00136713	0.00984411
ENSG00000172794	RAB37	864	296.411	-0.778434	0.271336	-2.86889	0.00411916	0.0342826	327.757	-1.61281	0.526023	-3.06605	0.0021691	0.01419
ENSG00000175130	MARCKSL1	865	6124.5	0.665247	0.220858	3.0121	0.0025945	0.025509	11321.9	0.898656	0.316803	2.83663	0.00455917	0.0252046
ENSG00000120889	TNFRSF10B	866	1326.42	0.570672	0.190064	3.00252	0.00267753	0.0260946	3128.92	1.26818	0.446433	2.8407	0.00450147	0.0249586
ENSG00000121413	ZSCAN18	867	437.414	-0.494381	0.168305	-2.93742	0.00330957	0.0300256	637.963	-1.89639	0.649253	-2.92088	0.00349043	0.0206918
ENSG00000118407	FILIP1	868	40.7204	-0.870498	0.301831	-2.88405	0.00392592	0.0334174	326.73	-1.79347	0.596104	-3.00865	0.00262413	0.0165032
ENSG00000177599	ZNF491	869	103.84	-0.66626	0.24478	-2.72188	0.00649125	0.0454341	35.4183	-1.88822	0.574933	-3.28425	0.00102255	0.00782974
ENSG00000104756	KCTD9	870	1803.44	-0.435263	0.161741	-2.69111	0.00712151	0.0480298	1665.7	-1.40628	0.420909	-3.34105	0.000834619	0.0066055
ENSG00000180346	TIGD2	871	212.246	0.607788	0.208976	2.90841	0.00363271	0.031865	366.116	1.03161	0.351224	2.93719	0.00331197	0.0197955
ENSG00000196924	FLNA	872	6700.94	-0.805983	0.254691	-3.16455	0.00155322	0.0185929	82519.7	-1.83161	0.709822	-2.58037	0.00986936	0.0455927
ENSG00000197128	ZNF772	873	198.927	-0.713877	0.237327	-3.00799	0.00262984	0.0257653	123.228	-1.4254	0.514617	-2.76983	0.00560852	0.0296908
ENSG00000184349	EFNA5	874	170.832	-0.889626	0.325434	-2.73366	0.00626353	0.0444633	372.349	-1.61782	0.503344	-3.21415	0.00130833	0.00951267
ENSG00000109089	CDR2L	875	111.92	0.789801	0.265775	2.9717	0.00296159	0.0279085	551.128	1.13625	0.405259	2.80376	0.00505108	0.0273521
ENSG00000236333	TRHDE-AS1	876	10.8417	-1.74174	0.641806	-2.7138	0.00665157	0.04596	11.7929	-4.24171	1.30969	-3.23872	0.00120067	0.00886888
ENSG00000169245	CXCL10	877	107.317	1.26875	0.454686	2.79039	0.00526442	0.0397393	808.652	2.45739	0.795223	3.09019	0.00200029	0.0133155
ENSG00000197776	KLHDC1	878	56.7021	-0.808004	0.274447	-2.94412	0.0032388	0.0296169	78.0086	-1.49065	0.5251	-2.83879	0.00452854	0.0250803
ENSG00000167962	ZNF598	879	997.901	0.516278	0.16581	3.11368	0.0018477	0.0208554	2132.19	0.761261	0.293204	2.59635	0.00942191	0.0440131
ENSG00000101670	LIPG	880	492.361	0.761917	0.257036	2.96424	0.0030343	0.0283617	744.825	1.01029	0.361452	2.79508	0.00518868	0.0279495
ENSG00000119865	CNRIP1	881	168.715	-0.879753	0.315398	-2.78935	0.00528145	0.0398039	317.217	-1.50379	0.490031	-3.06877	0.00214945	0.0140909
ENSG00000197157	SND1	882	4275.47	0.581496	0.215087	2.70354	0.00686058	0.0469431	11344.6	0.990934	0.306321	3.23496	0.00121661	0.00895436
ENSG00000225362	CT62	883	10.8505	-1.98894	0.647231	-3.073	0.0021192	0.0226524	8.38677	-2.09736	0.800304	-2.62071	0.00877478	0.0416789
ENSG00000188452	CERKL	884	58.3878	-0.977731	0.357997	-2.73111	0.00631207	0.0446937	239.903	-1.06726	0.337398	-3.1632	0.00156045	0.0109383
ENSG00000117394	SLC2A1	885	1544.42	0.717989	0.236332	3.03805	0.00238116	0.0241666	6721.71	1.13683	0.428211	2.65483	0.00793484	0.0386219
ENSG00000149016	TUT1	886	359.539	0.521211	0.168867	3.08652	0.00202516	0.0219711	457.099	0.686404	0.264253	2.59753	0.0093897	0.0439043
ENSG00000128039	SRD5A3	887	859.206	0.707413	0.227431	3.11046	0.00186799	0.0209469	849.778	0.943623	0.369917	2.55091	0.0107443	0.0487187
ENSG00000092096	SLC22A17	888	137.421	-0.980807	0.33971	-2.88719	0.00388703	0.0331869	559.911	-1.85016	0.644155	-2.87222	0.00407596	0.0232331
ENSG00000099804	CDC34	889	1029.86	0.498518	0.185964	2.68072	0.00734646	0.0489617	2980.58	0.888136	0.275322	3.22581	0.00125616	0.00918765
ENSG00000170515	PA2G4	890	3476.68	0.611784	0.20418	2.9963	0.00273279	0.0263711	6947.88	0.954603	0.355053	2.68862	0.00717482	0.0358304
ENSG00000173068	BNC2	891	134.626	-1.0184	0.347727	-2.92873	0.00340352	0.0305184	406.993	-1.95781	0.698977	-2.80097	0.00509487	0.0275181
ENSG00000066629	EML1	892	193.243	-0.858382	0.28322	-3.0308	0.0024391	0.024457	948.145	-1.68922	0.637196	-2.65102	0.00802485	0.0389828
ENSG00000104689	TNFRSF10A	893	273.217	0.414086	0.146025	2.83572	0.0045723	0.0365499	903.934	1.23447	0.424051	2.91114	0.00360107	0.0211792
ENSG00000138795	LEF1	894	144.183	1.18338	0.386557	3.06134	0.00220349	0.023138	334.174	1.14788	0.44318	2.59009	0.00959507	0.0445807
ENSG00000023734	STRAP	895	2104.37	0.450563	0.148536	3.03335	0.00241856	0.0243748	5687.67	0.941444	0.359361	2.61977	0.00879886	0.0417369
ENSG00000176927	EFCAB5	896	56.5905	-0.766252	0.278296	-2.75337	0.00589852	0.0427456	53.2065	-1.52721	0.503912	-3.03071	0.00243977	0.015599
ENSG00000145936	KCNMB1	897	96.8039	-0.973905	0.36366	-2.67806	0.00740491	0.0492252	1486.92	-2.59337	0.816583	-3.17588	0.00149382	0.0105555
ENSG00000138356	AOX1	898	40.5232	-0.853228	0.309431	-2.75741	0.00582606	0.0423864	328.789	-2.1863	0.724875	-3.01611	0.00256043	0.0161812
ENSG00000148429	USP6NL	899	722.465	0.531003	0.175189	3.03103	0.00243721	0.024457	1706.56	1.01015	0.386794	2.61161	0.00901167	0.0425739
ENSG00000135451	TROAP	900	160.707	0.883285	0.324885	2.71876	0.00655269	0.0455846	555.432	1.22382	0.396873	3.08366	0.00204473	0.0135453
ENSG00000122420	PTGFR	901	104.196	-1.23682	0.410367	-3.01393	0.00257888	0.0254154	93.2473	-1.60851	0.613554	-2.62163	0.00875115	0.0415908
ENSG00000058600	POLR3E	902	853.188	0.404155	0.148799	2.71611	0.00660536	0.04576	1852.61	0.848348	0.274537	3.09011	0.00200084	0.0133155
ENSG00000183801	OLFML1	903	161.509	-0.85248	0.310042	-2.74957	0.0059674	0.043095	377.012	-1.49431	0.494947	-3.01912	0.00253507	0.0160622
ENSG00000095906	NUBP2	904	612.322	0.504963	0.177618	2.84297	0.00446955	0.036057	2175.34	0.849083	0.297666	2.85247	0.0043381	0.0243216
ENSG00000139289	PHLDA1	905	757.183	0.942056	0.340328	2.76809	0.00563864	0.041466	3621.35	1.54158	0.520089	2.96406	0.00303605	0.0185436
ENSG00000165124	SVEP1	906	302.687	-0.84311	0.306993	-2.74635	0.00602624	0.0434072	932.417	-1.5536	0.519286	-2.9918	0.00277336	0.0172563
ENSG00000113645	WWC1	907	990.928	0.586336	0.197406	2.97021	0.00297601	0.0279892	1781.95	1.06848	0.404097	2.64411	0.00819063	0.039546
ENSG00000197124	ZNF682	908	130.183	-0.754836	0.278279	-2.71252	0.00667746	0.0460681	53.5777	-1.65684	0.541979	-3.05702	0.00223547	0.0145309
ENSG00000134138	MEIS2	909	88.02	-1.05058	0.35763	-2.93762	0.0033074	0.0300223	525.363	-1.57017	0.586366	-2.6778	0.00741072	0.0366365
ENSG00000168040	FADD	910	777.25	0.381432	0.136358	2.79729	0.00515336	0.0392387	586.893	0.862331	0.298026	2.89347	0.00381008	0.022081
ENSG00000162745	OLFML2B	911	75.7902	0.827538	0.288144	2.87196	0.00407931	0.0341479	742.061	1.41865	0.51123	2.77498	0.00552051	0.029332
ENSG00000144834	TAGLN3	912	3.7071	-3.53093	1.18449	-2.98096	0.00287343	0.0272861	82.0979	-2.50195	0.95986	-2.60657	0.00914531	0.0430728
ENSG00000276644	DACH1	913	344.808	0.960908	0.347472	2.76542	0.0056849	0.0416868	1132.11	1.69418	0.580996	2.916	0.00354551	0.0209225
ENSG00000087077	TRIP6	914	657.875	0.789252	0.278394	2.83502	0.00458231	0.0365811	1980.68	0.981326	0.349485	2.80792	0.00498628	0.0271087
ENSG00000247077	PGAM5	915	1018.14	0.43565	0.151871	2.86855	0.00412354	0.0342826	2773.6	0.931487	0.339279	2.74549	0.00604207	0.0314377
ENSG00000042493	CAPG	916	3050.15	0.579965	0.211138	2.74685	0.00601705	0.043372	5892.27	0.849689	0.290941	2.92048	0.00349488	0.0207082
ENSG00000121871	SLITRK3	917	4.14989	-3.53521	1.1851	-2.98303	0.00285406	0.0271641	87.5097	-3.92822	1.52547	-2.57508	0.0100216	0.0461653
ENSG00000143867	OSR1	918	260.592	-2.10377	0.753542	-2.79184	0.00524093	0.0396338	152.316	-1.56862	0.550765	-2.84807	0.00439851	0.0245538
ENSG00000131845	ZNF304	919	194.605	-0.641852	0.222503	-2.88469	0.00391802	0.0333842	272.428	-1.53681	0.569473	-2.69865	0.00696213	0.0349671
ENSG00000187514	PTMA	920	22380.9	0.510831	0.177856	2.87216	0.0040768	0.0341479	44075.2	0.851461	0.315238	2.70101	0.00691297	0.0347983
ENSG00000170956	CEACAM3	921	53.6568	-0.941815	0.342167	-2.7525	0.00591416	0.0428218	53.5118	-1.81068	0.627835	-2.884	0.00392656	0.0225908
ENSG00000164796	CSMD3	922	15.9344	-2.08488	0.759032	-2.74676	0.00601876	0.043372	5.85703	-3.30778	1.14173	-2.89715	0.00376565	0.0218819
ENSG00000185518	SV2B	923	195.35	-0.585537	0.206135	-2.84055	0.00450357	0.0361739	100.929	-1.6878	0.617611	-2.73279	0.00627997	0.0324285
ENSG00000152284	TCF7L1	924	134.76	-0.936013	0.321923	-2.90757	0.0036425	0.0318691	500.039	-1.52021	0.573875	-2.64902	0.00807261	0.0391512
ENSG00000137726	FXYD6	925	195.802	-0.972958	0.33467	-2.90722	0.00364658	0.031886	1662.5	-1.97475	0.74667	-2.64474	0.00817544	0.0395114
ENSG00000144406	UNC80	926	8.25188	-1.78795	0.614901	-2.90771	0.0036409	0.0318691	10.9287	-2.29514	0.872803	-2.62962	0.00854813	0.0408708
ENSG00000140090	SLC24A4	927	167.452	-0.629363	0.215819	-2.91616	0.0035437	0.0313149	27.4578	-1.64552	0.630985	-2.60787	0.00911086	0.0429764
ENSG00000172935	MRGPRF	928	146.955	-1.21083	0.429243	-2.82084	0.00478981	0.0374977	1588.12	-1.96523	0.720406	-2.72794	0.00637309	0.0327923
ENSG00000169718	DUS1L	929	2230.29	0.413903	0.152044	2.72226	0.00648379	0.045429	5318.75	0.899499	0.312655	2.87697	0.00401511	0.0229768
ENSG00000198910	L1CAM	930	125.208	-1.19308	0.421249	-2.83224	0.00462232	0.0367813	1049.16	-3.52924	1.3055	-2.70336	0.00686413	0.0346376
ENSG00000130204	TOMM40	931	1460.61	0.594375	0.203105	2.92645	0.00342855	0.0306876	3519.69	0.794648	0.308207	2.57829	0.00992899	0.0458165
ENSG00000070756	PABPC1	932	33737.6	0.612513	0.22576	2.71312	0.00666532	0.0460034	68306.4	1.02259	0.354876	2.88156	0.00395715	0.0227192
ENSG00000130810	PPAN	933	509.402	0.517744	0.176941	2.92608	0.00343264	0.0307078	275.059	0.903388	0.354622	2.54747	0.0108508	0.0490841
ENSG00000197937	ZNF347	934	459.969	-0.474688	0.171503	-2.76781	0.00564352	0.0414745	271.675	-1.16304	0.419503	-2.77242	0.0055641	0.0295064
ENSG00000155962	CLIC2	935	282.843	-0.788439	0.2948	-2.67449	0.00748427	0.0495632	338.707	-1.30583	0.448201	-2.9135	0.00357406	0.0210456
ENSG00000009724	MASP2	936	107.232	-0.791871	0.294449	-2.68933	0.00715951	0.0481585	45.4727	-1.34465	0.46797	-2.87336	0.00406134	0.023166
ENSG00000150995	ITPR1	937	424.28	-0.570714	0.212354	-2.68756	0.0071977	0.0483568	869.218	-1.27436	0.443647	-2.87246	0.0040729	0.0232211
ENSG00000127824	TUBA4A	938	1498.9	0.541638	0.192411	2.81501	0.00487762	0.0379385	5037.35	0.864042	0.326189	2.6489	0.00807542	0.0391512
ENSG00000243244	STON1	939	123.888	-0.758183	0.268496	-2.82381	0.0047456	0.0372741	509.813	-1.74875	0.66419	-2.6329	0.00846591	0.0406386
ENSG00000198189	HSD17B11	940	8051.51	-0.450168	0.162735	-2.76626	0.00567033	0.0416165	8531.24	-0.757733	0.279807	-2.70806	0.00676779	0.0342781
ENSG00000172731	LRRC20	941	154.188	0.679602	0.247125	2.75003	0.00595895	0.0430526	567.136	0.882239	0.324371	2.71985	0.00653117	0.0333891
ENSG00000197381	ADARB1	942	227.274	-0.450706	0.168456	-2.6755	0.00746169	0.049461	654.21	-1.33955	0.470869	-2.84486	0.00444315	0.0247311
ENSG00000100418	DESI1	943	1219.43	0.327008	0.117664	2.77917	0.00544985	0.040532	2277.95	0.977919	0.36686	2.66564	0.00768411	0.0376992
ENSG00000049541	RFC2	944	453.199	0.485149	0.175167	2.76963	0.00561201	0.0413706	1223.15	0.924503	0.346395	2.66893	0.00760938	0.0374154
ENSG00000099864	PALM	945	129.49	-1.05012	0.375116	-2.79945	0.00511893	0.0391013	727.011	-1.71006	0.66731	-2.56262	0.0103886	0.0474912
ENSG00000112984	KIF20A	946	315.96	1.06545	0.391643	2.72045	0.00651926	0.0455161	724.659	1.18975	0.44443	2.67703	0.0074279	0.0367002
ENSG00000114023	FAM162A	947	3913.2	-0.514559	0.191063	-2.69315	0.00707814	0.0478788	4474.95	-0.997947	0.369379	-2.70169	0.00689891	0.034756
ENSG00000235621	LINC00494	948	28.3943	-1.50754	0.563962	-2.67312	0.00751494	0.0496558	14.8732	-2.53001	0.929741	-2.7212	0.00650444	0.0332732
ENSG00000082196	C1QTNF3	949	120.94	-0.680704	0.254185	-2.67799	0.00740665	0.0492252	317.415	-1.4897	0.551569	-2.70084	0.0069164	0.0348085
ENSG00000102178	UBL4A	950	842.791	0.463843	0.171849	2.69913	0.00695217	0.0473367	2580.11	0.766472	0.288502	2.65673	0.00789035	0.0384884
ENSG00000112759	SLC29A1	951	480.829	0.594843	0.219164	2.71415	0.00664459	0.0459555	3161.55	1.09105	0.41942	2.60133	0.00928641	0.0435372
