# Supplementary material for: Insights into Early Onset Colorectal Cancer through Analysis of Normal Colon Organoids of Familial Adenomatous Polyposis Patients
Source: Cancers (Basel). 2022 Aug 26;14(17):4138. doi: 10.3390/cancers14174138 (PMC9454756; doi:10.3390/cancers14174138)
Supplement: Supplementary file 1 [file cancers-14-04138-s001.zip › TableS7.xlsx]

## Sheet: Sheet1
Summary			FAP Colon Organoid						FAP Tumor
Ensembl	HGNC	Cumulative Rank	baseMean	log2FoldChange	lfcSE	stat	pvalue	padj	baseMean	log2FoldChange	lfcSE	stat	pvalue	padj
ENSG00000168646	AXIN2	1	987.829	2.59549	0.448465	5.78751	7.14377e-09	5.05642e-06	3042.88	1.74952	0.343412	5.09452	3.5e-07	6.7e-05
ENSG00000169247	SH3TC2	2	277.089	2.43939	0.498985	4.88871	1.01499e-06	0.000200618	157.045	1.46833	0.275725	5.32532	1.01e-07	2.51e-05
ENSG00000204335	SP5	3	65.142	3.26362	0.576795	5.6582	1.5297e-08	8.24845e-06	170.53	1.88949	0.395058	4.78282	1.73e-06	0.000200158
ENSG00000185479	KRT6B	4	107.948	2.99648	0.726663	4.12362	3.7296e-05	0.0021815	50.9666	4.1121	0.699558	5.87814	4.15e-09	1.87e-06
ENSG00000164379	FOXQ1	5	1182.3	2.02589	0.489038	4.14261	3.43378e-05	0.00207167	189.799	3.45372	0.704836	4.90003	9.58e-07	0.000133154
ENSG00000162302	RPS6KA4	6	395.755	1.03755	0.24338	4.26309	2.01621e-05	0.00149312	1281.94	0.651798	0.150173	4.34032	1.42e-05	0.000850353
ENSG00000171793	CTPS1	7	147.582	1.77788	0.407875	4.35889	1.30722e-05	0.00111328	401.227	1.13752	0.269088	4.22732	2.36e-05	0.00120669
ENSG00000175538	KCNE3	8	733.926	1.45381	0.340029	4.27554	1.90676e-05	0.00144303	1689.33	0.812362	0.189187	4.29397	1.76e-05	0.000978774
ENSG00000136997	MYC	9	1994.46	0.761787	0.183814	4.14433	3.40802e-05	0.00207061	1174.81	1.4784	0.336063	4.39917	1.09e-05	0.000691595
ENSG00000165376	CLDN2	10	1387.76	2.8966	0.756104	3.83096	0.000127644	0.0045041	490.306	4.93368	0.701768	7.03036	2.06e-12	3.41e-09
ENSG00000171617	ENC1	11	2803.12	1.77759	0.368709	4.82113	1.42747e-06	0.000251336	2344.82	1.08959	0.273271	3.98721	6.69e-05	0.0025329
ENSG00000081059	TCF7	12	440.577	1.40648	0.331242	4.24608	2.17547e-05	0.00157061	555.964	1.1114	0.263908	4.21131	2.54e-05	0.00125019
ENSG00000108375	RNF43	13	4037.88	0.987528	0.242276	4.07604	4.58098e-05	0.002487	2791.52	1.32703	0.292795	4.53227	5.84e-06	0.000452566
ENSG00000214548	MEG3	14	103.005	-2.53068	0.667387	-3.79192	0.000149488	0.00491316	246.75	-1.87741	0.33999	-5.52196	3.35e-08	9.81e-06
ENSG00000136869	TLR4	15	44.9751	1.84844	0.4912	3.7631	0.00016782	0.00525299	1036.46	1.00252	0.168686	5.94312	2.8e-09	1.41e-06
ENSG00000198467	TPM2	16	809.085	-1.42359	0.353117	-4.0315	5.54225e-05	0.00276209	1201.48	-1.30596	0.30289	-4.31168	1.62e-05	0.000947236
ENSG00000270629	NBPF14	17	821.922	-0.831667	0.199749	-4.16356	3.13319e-05	0.00201257	1781.21	-0.717326	0.177363	-4.0444	5.25e-05	0.00211288
ENSG00000101311	FERMT1	18	992.01	1.19981	0.322643	3.71871	0.000200244	0.00588439	4558.01	1.2903	0.250646	5.14788	2.63e-07	5.23e-05
ENSG00000124440	HIF3A	19	50.9964	-2.36402	0.626162	-3.77541	0.000159742	0.00511382	130.914	-1.35098	0.288279	-4.68637	2.78e-06	0.00026978
ENSG00000127418	FGFRL1	20	900.652	0.950059	0.227103	4.18338	2.87205e-05	0.0019134	697.799	1.17068	0.314439	3.72309	0.000196801	0.0050865
ENSG00000271303	SRXN1	21	625.062	0.727992	0.199045	3.65743	0.000254761	0.00675254	680.599	0.822754	0.168017	4.89685	9.74e-07	0.000134208
ENSG00000110104	CCDC86	22	225.794	0.862617	0.186923	4.61482	3.93437e-06	0.000525823	361.219	1.02118	0.290366	3.51688	0.000436648	0.00848505
ENSG00000178718	RPP25	23	79.6605	1.04836	0.267472	3.91953	8.87207e-05	0.00369851	536.98	0.761411	0.191934	3.96704	7.28e-05	0.00266688
ENSG00000197785	ATAD3A	24	323.238	0.695743	0.188599	3.68901	0.000225127	0.00624919	672.749	0.825819	0.17966	4.59657	4.29e-06	0.000361969
ENSG00000165816	VWA2	25	165.608	1.71521	0.445059	3.85389	0.000116257	0.00431399	517.575	1.64211	0.405809	4.04652	5.2e-05	0.00210648
ENSG00000003436	TFPI	26	1075.25	-1.50883	0.31864	-4.73523	2.18803e-06	0.000343223	391.301	-0.876165	0.253973	-3.44984	0.000560915	0.0100357
ENSG00000135763	URB2	27	85.3683	1.35465	0.305101	4.44	8.99586e-06	0.000935082	302.878	0.83199	0.239981	3.46689	0.000526512	0.00966915
ENSG00000068654	POLR1A	28	311.991	1.38759	0.369115	3.75922	0.000170442	0.00527056	841.679	0.885316	0.209761	4.22058	2.44e-05	0.00122386
ENSG00000176720	BOK	29	417.183	0.88784	0.239752	3.70315	0.000212936	0.00610335	543.11	0.819624	0.19389	4.22726	2.37e-05	0.00120669
ENSG00000164794	KCNV1	30	14.7558	2.22899	0.601607	3.70506	0.000211344	0.00607791	44.3288	2.46581	0.606245	4.06735	4.76e-05	0.00198225
ENSG00000163638	ADAMTS9	31	100.844	1.68559	0.433286	3.89025	0.000100142	0.00399775	237.448	0.98406	0.265866	3.70134	0.000214461	0.00536167
ENSG00000276043	UHRF1	32	86.132	2.51888	0.721787	3.48979	0.000483407	0.0101105	307.351	1.41873	0.290508	4.8836	1.04e-06	0.000140076
ENSG00000100084	HIRA	33	395.334	0.797586	0.194893	4.09243	4.26876e-05	0.00240711	957.561	0.594492	0.167795	3.54296	0.000395657	0.00795847
ENSG00000226479	TMEM185B	34	270.428	1.20752	0.307649	3.92498	8.67362e-05	0.00364144	688.763	0.578349	0.15753	3.67137	0.000241253	0.00578272
ENSG00000131467	PSME3	35	854.09	0.836135	0.237693	3.51771	0.000435294	0.00947162	2386.49	0.625247	0.137806	4.53714	5.7e-06	0.00044432
ENSG00000166189	HPS6	36	214.876	1.43482	0.326295	4.39729	1.09611e-05	0.000998535	608.889	0.617963	0.182779	3.38093	0.0007224	0.0117143
ENSG00000116455	WDR77	37	229.026	1.38718	0.352981	3.9299	8.49796e-05	0.00360276	768.128	0.7212	0.203096	3.55102	0.000383741	0.007794
ENSG00000173218	VANGL1	38	481.333	1.11756	0.229156	4.87684	1.07797e-06	0.000204399	1098.19	0.674874	0.205273	3.28768	0.00101016	0.0143113
ENSG00000158352	SHROOM4	39	93.3213	1.28988	0.33117	3.89491	9.82348e-05	0.00395115	407.248	0.781831	0.219129	3.5679	0.000359856	0.00754254
ENSG00000131746	TNS4	40	882.596	1.40572	0.388734	3.61615	0.000299021	0.00748856	548.1	1.33905	0.330049	4.05713	4.97e-05	0.00203039
ENSG00000137124	ALDH1B1	41	458.351	2.23224	0.400301	5.57641	2.45529e-08	1.14503e-05	1672.67	1.05801	0.328822	3.21759	0.00129271	0.0164675
ENSG00000179409	GEMIN4	42	326.497	0.778627	0.2146	3.62828	0.000285316	0.0072493	494.401	0.998379	0.257286	3.88042	0.000104275	0.00340496
ENSG00000182489	XKRX	43	25.236	2.44935	0.594758	4.11823	3.81792e-05	0.00222562	73.1763	1.32863	0.389802	3.40846	0.000653299	0.0110261
ENSG00000095383	TBC1D2	44	470.817	1.13881	0.318443	3.57618	0.000348655	0.00825023	853.179	0.847497	0.212432	3.98949	6.62e-05	0.00251514
ENSG00000159423	ALDH4A1	45	171.481	1.46199	0.378039	3.86729	0.00011005	0.00418263	213.222	0.999676	0.286927	3.48408	0.000493835	0.00931526
ENSG00000100395	L3MBTL2	46	271.275	0.715614	0.18609	3.84553	0.000120292	0.00439442	576.778	0.59634	0.169843	3.51111	0.000446236	0.00862015
ENSG00000138074	SLC5A6	47	153.906	1.06182	0.291786	3.63904	0.000273661	0.00701598	766.832	0.870543	0.234919	3.70572	0.000210795	0.00531199
ENSG00000125459	MSTO1	48	126.563	1.25083	0.302848	4.13022	3.62417e-05	0.00214897	325.838	0.61172	0.183694	3.33011	0.00086813	0.0131489
ENSG00000168874	ATOH8	49	6.57582	4.61417	1.29016	3.57644	0.0003483	0.00825023	377.822	1.47669	0.395834	3.73058	0.000191039	0.00503251
ENSG00000112578	BYSL	50	135.737	0.858955	0.23862	3.59967	0.000318618	0.00778719	242.904	0.953779	0.256827	3.7137	0.000204249	0.00519185
ENSG00000086289	EPDR1	51	450.791	1.74853	0.454842	3.84426	0.000120916	0.00439442	243.612	0.823607	0.239691	3.43612	0.000590108	0.010362
ENSG00000175283	DOLK	52	96.8756	1.47413	0.393009	3.75089	0.000176208	0.00537777	296.124	0.660185	0.187565	3.51977	0.000431928	0.00844171
ENSG00000033050	ABCF2	53	258.062	1.00073	0.241842	4.13795	3.50428e-05	0.00209952	1051.77	0.516371	0.159116	3.24524	0.0011735	0.015557
ENSG00000112118	MCM3	54	381.532	1.55421	0.382556	4.06271	4.8506e-05	0.0025753	1737.97	0.830593	0.249774	3.32538	0.000882978	0.0132526
ENSG00000254986	DPP3	55	528.828	1.31979	0.411902	3.20413	0.00135473	0.018037	1364.96	0.838341	0.17898	4.68399	2.81e-06	0.00026978
ENSG00000138795	LEF1	56	63.3041	5.34171	0.864518	6.17883	6.45771e-10	7.95912e-07	144.183	1.18338	0.386557	3.06134	0.00220349	0.023138
ENSG00000165271	NOL6	57	438.427	0.822042	0.244261	3.36542	0.000764259	0.0128531	702.451	0.804477	0.195609	4.11268	3.91e-05	0.00174371
ENSG00000125968	ID1	58	715.768	1.10018	0.354013	3.10773	0.00188527	0.0218604	4737.74	1.1567	0.211975	5.45675	4.85e-08	1.39e-05
ENSG00000171017	LRRC8E	59	176.166	0.965984	0.276994	3.48738	0.000487774	0.0101895	129.502	1.25211	0.331101	3.78165	0.000155791	0.00443884
ENSG00000179041	RRS1	60	158.221	1.12065	0.280595	3.99385	6.50103e-05	0.00302397	449.897	0.852189	0.256776	3.31881	0.000904023	0.0134116
ENSG00000186715	MST1L	61	249.219	-1.23212	0.393429	-3.13174	0.00173774	0.020938	583.371	-2.04054	0.417669	-4.88553	1.03e-06	0.000139838
ENSG00000122778	KIAA1549	62	148.123	1.32858	0.346078	3.83897	0.000123551	0.00444201	225.823	1.05001	0.309809	3.38921	0.000700931	0.0114814
ENSG00000196371	FUT4	63	388.278	1.03964	0.30255	3.43625	0.000589835	0.0111219	1767.31	0.62014	0.157522	3.93685	8.26e-05	0.00290435
ENSG00000185269	NOTUM	64	59.2582	4.2534	0.7025	6.05467	1.40708e-09	1.34884e-06	502.665	4.06488	1.37723	2.95149	0.00316246	0.0291731
ENSG00000166197	NOLC1	65	1119.24	0.692179	0.183048	3.78141	0.000155943	0.00502015	2251.32	0.792207	0.233197	3.39716	0.00068088	0.0112972
ENSG00000141965	FEM1A	66	374.464	0.935319	0.202244	4.62471	3.75123e-06	0.000505684	821.8	0.533627	0.175523	3.0402	0.0023642	0.0241184
ENSG00000013441	CLK1	67	5265.04	-1.78791	0.416932	-4.28825	1.80085e-05	0.00139971	2995.59	-0.532791	0.172384	-3.09072	0.00199673	0.021848
ENSG00000185085	INTS5	68	282.475	0.988631	0.251123	3.93684	8.25604e-05	0.00353732	487.755	0.826368	0.256291	3.22434	0.00126264	0.0162782
ENSG00000183751	TBL3	69	357.286	0.709762	0.204442	3.47171	0.000517158	0.0105667	491.596	0.744757	0.20156	3.69496	0.00021992	0.0054571
ENSG00000164463	CREBRF	70	2213.63	-2.11357	0.504517	-4.18928	2.79839e-05	0.00188447	984.647	-0.601065	0.193774	-3.10188	0.00192294	0.0213947
ENSG00000037897	METTL1	71	46.2299	1.73004	0.351354	4.92394	8.48206e-07	0.000180689	194.595	0.834756	0.283069	2.94895	0.00318857	0.0293267
ENSG00000198961	PJA2	72	4327.41	-1.04205	0.302235	-3.44781	0.000565157	0.0109694	5298.92	-0.639046	0.173613	-3.68087	0.000232438	0.00568315
ENSG00000161091	MFSD12	73	371.646	0.909894	0.29358	3.09931	0.00193975	0.0222247	536.804	0.649492	0.149867	4.33378	1.47e-05	0.000866704
ENSG00000139292	LGR5	74	259.254	1.96246	0.516928	3.79639	0.000146817	0.00483458	535.108	1.4372	0.439975	3.26654	0.00108871	0.0148805
ENSG00000148735	PLEKHS1	75	139.229	1.9492	0.618229	3.15287	0.00161674	0.0200552	413.97	1.69231	0.416196	4.06614	4.78e-05	0.00198761
ENSG00000172031	EPHX4	76	33.5286	0.968394	0.3259	2.97145	0.002964	0.0285467	20.7266	2.73033	0.540104	5.05519	4.3e-07	7.71e-05
ENSG00000139629	GALNT6	77	1191.66	0.912666	0.315946	2.88868	0.00386868	0.0334775	1092.65	1.81121	0.303353	5.97063	2.36e-09	1.26e-06
ENSG00000221926	TRIM16	78	1495.55	0.717707	0.245348	2.92526	0.00344164	0.0313711	726.457	1.17057	0.227814	5.13828	2.77e-07	5.44e-05
ENSG00000213699	SLC35F6	79	226.483	1.1044	0.270262	4.08643	4.38066e-05	0.00241496	685.006	0.514021	0.166014	3.09624	0.00195989	0.0216224
ENSG00000114767	RRP9	80	154.972	0.848409	0.233904	3.62717	0.00028655	0.00726053	354.248	0.775538	0.230677	3.36201	0.00077378	0.0122884
ENSG00000103355	PRSS33	81	7.21549	2.51838	0.663352	3.79645	0.000146785	0.00483458	7.71604	2.03166	0.631663	3.21636	0.00129828	0.0165006
ENSG00000149328	GLB1L2	82	1710.03	0.536032	0.183708	2.91785	0.00352458	0.0318245	937.666	1.22234	0.24514	4.9863	6.15e-07	9.67e-05
ENSG00000166401	SERPINB8	83	85.405	2.35951	0.441021	5.3501	8.79066e-08	3.44734e-05	557.863	0.640625	0.22335	2.86825	0.00412748	0.0342826
ENSG00000073111	MCM2	84	315.489	1.33765	0.441524	3.02961	0.0024487	0.0257165	652.635	1.3171	0.309462	4.25609	2.08e-05	0.00111903
ENSG00000188807	TMEM201	85	113.951	1.32793	0.315242	4.21243	2.52638e-05	0.0017793	243.132	0.686462	0.233851	2.93547	0.00333043	0.0301615
ENSG00000007376	RPUSD1	86	264.991	1.04336	0.299529	3.48334	0.000495208	0.010295	421.488	0.637196	0.185547	3.43415	0.000594424	0.010381
ENSG00000157193	LRP8	87	157.18	1.24594	0.34912	3.56881	0.000358613	0.00843033	164.056	0.797889	0.237999	3.35249	0.00080089	0.0125694
ENSG00000105447	GRWD1	88	406.982	0.766576	0.221764	3.45672	0.0005468	0.0108316	614.542	0.654453	0.190582	3.43398	0.000594791	0.010381
ENSG00000176842	IRX5	89	4.45578	4.05554	1.03992	3.89985	9.62511e-05	0.00392316	29.3298	1.96541	0.641089	3.06573	0.00217141	0.0229456
ENSG00000184792	OSBP2	90	222.907	1.42076	0.327901	4.33289	1.47164e-05	0.00120346	202.254	0.67072	0.233777	2.86906	0.00411697	0.0342826
ENSG00000112559	MDFI	91	112.827	1.42293	0.463121	3.07248	0.00212289	0.0235717	35.8291	1.50461	0.393021	3.82831	0.000129029	0.00389774
ENSG00000136877	FPGS	92	656.211	0.777877	0.258017	3.01483	0.00257122	0.0263319	687.802	0.68289	0.168167	4.0608	4.89e-05	0.00201358
ENSG00000165025	SYK	93	405.792	1.10596	0.353389	3.12958	0.00175057	0.0210348	2335.37	0.522496	0.142302	3.67175	0.000240896	0.00578272
ENSG00000131462	TUBG1	94	600.188	0.487104	0.174139	2.79721	0.00515454	0.0393775	555.97	0.799176	0.170452	4.68858	2.75e-06	0.00026978
ENSG00000120708	TGFBI	95	10267.6	1.73922	0.59543	2.92095	0.00348969	0.0316087	3016.94	1.29956	0.317383	4.09462	4.23e-05	0.0018231
ENSG00000148840	PPRC1	96	500.823	0.627546	0.174292	3.60055	0.000317548	0.00778309	603.688	0.620186	0.196963	3.14874	0.00163976	0.0193373
ENSG00000131471	AOC3	97	105.094	-2.27963	0.686636	-3.32	0.000900169	0.0141848	457.594	-1.08536	0.317578	-3.4176	0.000631755	0.0108047
ENSG00000165272	AQP3	98	41.3118	1.74895	0.548287	3.18985	0.00142349	0.0186006	444.996	0.774074	0.219916	3.51986	0.000431775	0.00844171
ENSG00000247626	MARS2	99	88.843	1.05383	0.312723	3.36985	0.000752081	0.0127352	366.807	0.728039	0.215039	3.38562	0.000710189	0.0115875
ENSG00000104228	TRIM35	100	261.343	0.876476	0.215815	4.06123	4.88148e-05	0.00258374	496.299	0.386485	0.133209	2.90135	0.00371558	0.0322034
ENSG00000198246	SLC29A3	101	117.849	1.22325	0.358845	3.40885	0.000652375	0.0116892	281.696	0.7953	0.238548	3.33392	0.000856313	0.0130937
ENSG00000159259	CHAF1B	102	108.999	1.2792	0.423381	3.0214	0.00251605	0.0261218	118.806	1.13342	0.30411	3.72702	0.00019376	0.0050446
ENSG00000133216	EPHB2	103	820.953	1.00299	0.332436	3.0171	0.00255209	0.0262759	3117.87	1.20347	0.322099	3.73633	0.000186729	0.00495813
ENSG00000160211	G6PD	104	247.989	0.775579	0.277637	2.7935	0.00521414	0.0396344	600.138	0.8988	0.202893	4.42991	9.43e-06	0.000631323
ENSG00000006744	ELAC2	105	722.256	0.599683	0.173192	3.46253	0.000535128	0.0107744	1350.45	0.602451	0.183991	3.27435	0.00105904	0.0146551
ENSG00000163083	INHBB	106	293.649	4.03293	1.01639	3.96789	7.25111e-05	0.00328393	33.4659	1.36642	0.470755	2.9026	0.00370076	0.032124
ENSG00000120800	UTP20	107	498.166	2.01169	0.455245	4.41891	9.92021e-06	0.000956275	777.323	0.651084	0.239408	2.71956	0.00653688	0.0455315
ENSG00000114120	SLC25A36	108	4627.65	-1.69775	0.466338	-3.6406	0.000271998	0.00700497	1395.01	-0.463228	0.149908	-3.09008	0.00200101	0.021848
ENSG00000101236	RNF24	109	481.81	0.763526	0.243153	3.14011	0.00168887	0.0206102	167.167	0.641781	0.183804	3.49167	0.000480013	0.00908538
ENSG00000148429	USP6NL	110	528.852	0.533751	0.143497	3.7196	0.000199536	0.00587542	722.465	0.531003	0.175189	3.03103	0.00243721	0.024457
ENSG00000111344	RASAL1	111	363.304	0.786157	0.291115	2.7005	0.00692343	0.0469591	257.35	1.31442	0.264303	4.97315	6.59e-07	9.99e-05
ENSG00000092068	SLC7A8	112	101.39	1.8918	0.556818	3.39752	0.000679987	0.0120217	1212.78	0.879461	0.268693	3.27311	0.0010637	0.0146551
ENSG00000130810	PPAN	113	269.421	0.781252	0.204335	3.82339	0.000131629	0.00456022	509.402	0.517744	0.176941	2.92608	0.00343264	0.0307078
ENSG00000110092	CCND1	114	10165.6	1.5721	0.441568	3.56026	0.000370491	0.00860406	2585.46	0.687127	0.220896	3.11064	0.00186681	0.0209469
ENSG00000124225	PMEPA1	115	1471.63	0.961857	0.330553	2.90984	0.00361612	0.0322128	1248.1	0.841054	0.224424	3.74762	0.000178521	0.00483914
ENSG00000167553	TUBA1C	116	2968.31	0.580354	0.215137	2.6976	0.0069841	0.0471395	7501.34	0.870877	0.185405	4.69716	2.64e-06	0.0002666
ENSG00000130193	THEM6	117	663.124	0.662913	0.212725	3.11629	0.00183142	0.0214828	801.751	0.644779	0.187257	3.44327	0.000574719	0.0101791
ENSG00000117408	IPO13	118	237.89	0.995109	0.262668	3.78847	0.00015158	0.00496304	637.189	0.43765	0.150297	2.9119	0.00359233	0.0316662
ENSG00000102900	NUP93	119	225.884	0.795728	0.235074	3.38501	0.000711767	0.0123735	720.91	0.732312	0.229207	3.19498	0.00139842	0.017441
ENSG00000084652	TXLNA	120	1046.02	0.675944	0.21168	3.19323	0.00140691	0.0185173	1816.75	0.43606	0.130741	3.33529	0.000852119	0.0130764
ENSG00000120149	MSX2	121	229.295	0.935535	0.337492	2.77202	0.00557093	0.0412383	226.731	4.05489	1.00018	4.05416	5.03e-05	0.00204637
ENSG00000105676	ARMC6	122	195.916	0.758545	0.224318	3.38155	0.000720769	0.0124369	553.96	0.571056	0.179787	3.1763	0.00149169	0.0181333
ENSG00000103047	TANGO6	123	23.1544	1.68244	0.563993	2.98308	0.00285362	0.0279207	246.256	0.711936	0.199569	3.56737	0.000360584	0.00754422
ENSG00000181450	ZNF678	124	234.089	-0.903794	0.309144	-2.92354	0.00346078	0.0314625	388.038	-0.611434	0.168828	-3.62163	0.000292756	0.00657402
ENSG00000060558	GNA15	125	71.3945	1.02243	0.307935	3.32029	0.000899246	0.0141848	143.577	0.92523	0.289665	3.19413	0.00140252	0.0174791
ENSG00000001617	SEMA3F	126	1184.26	1.25096	0.30296	4.12914	3.64119e-05	0.00215167	845.61	0.883086	0.329102	2.68332	0.00728952	0.0487283
ENSG00000130816	DNMT1	127	477.714	1.00717	0.370715	2.71682	0.00659128	0.0454385	1103.23	0.670391	0.164773	4.06858	4.73e-05	0.00197683
ENSG00000110218	PANX1	128	101.339	1.17622	0.350908	3.35194	0.000802487	0.0132832	335.705	0.604709	0.19254	3.14069	0.00168549	0.0197232
ENSG00000115107	STEAP3	129	339.742	0.653249	0.192789	3.38841	0.000702992	0.0122745	678.318	0.78823	0.254019	3.10303	0.00191548	0.0213548
ENSG00000068438	FTSJ1	130	242.546	0.886994	0.28352	3.12851	0.00175697	0.0210371	453.611	0.575213	0.172651	3.33166	0.000863292	0.0131489
ENSG00000143319	ISG20L2	131	503.216	0.393085	0.136789	2.87366	0.00405747	0.0343531	688.827	0.475074	0.13274	3.57899	0.000344924	0.0073597
ENSG00000259956	RBM15B	132	1258.42	0.788324	0.228943	3.44332	0.000574627	0.0110716	2147.23	0.55532	0.180553	3.07566	0.00210035	0.0224941
ENSG00000198824	CHAMP1	133	213.319	0.855021	0.258158	3.31201	0.00092629	0.0143992	530.496	0.516714	0.16477	3.13597	0.00171284	0.0199174
ENSG00000164077	MON1A	134	36.8124	1.31001	0.461422	2.83906	0.0045246	0.0364822	210.803	0.632196	0.178004	3.55158	0.000382919	0.0077868
ENSG00000108591	DRG2	135	308.403	0.631418	0.195256	3.2338	0.00122157	0.0169956	566.676	0.468846	0.148144	3.1648	0.0015519	0.0185929
ENSG00000124574	ABCC10	136	348.163	0.921369	0.26042	3.53801	0.000403152	0.00909579	493.965	0.534816	0.183475	2.91493	0.00355766	0.0314216
ENSG00000164171	ITGA2	137	1566.88	0.589532	0.195599	3.01398	0.00257849	0.0263854	1765.31	0.857448	0.251372	3.41107	0.000647086	0.0109545
ENSG00000166166	TRMT61A	138	128.596	1.06783	0.280703	3.80415	0.000142295	0.00473888	531.214	0.497488	0.181695	2.73803	0.0061808	0.0441014
ENSG00000162227	TAF6L	139	86.5418	0.859807	0.247504	3.47392	0.000512922	0.0105238	318.611	0.438131	0.148438	2.95161	0.00316123	0.0291731
ENSG00000112599	GUCA1B	140	219.452	-1.39635	0.359031	-3.88921	0.000100571	0.00399775	57.0044	-0.926741	0.345201	-2.68464	0.00726076	0.0486433
ENSG00000173898	SPTBN2	141	543.54	1.00203	0.321975	3.11213	0.00185741	0.0216473	270.018	1.16591	0.360893	3.23061	0.00123527	0.0161049
ENSG00000168453	HR	142	164.74	1.43133	0.439877	3.25394	0.00113817	0.0162299	1451.26	0.693533	0.223781	3.09916	0.00194068	0.0215309
ENSG00000178826	TMEM139	143	753.343	0.71522	0.265386	2.69502	0.00703846	0.0473667	414.347	1.05458	0.27749	3.80044	0.000144442	0.00419611
ENSG00000111641	NOP2	144	316.312	1.12234	0.33474	3.35289	0.000799725	0.0132696	745.416	0.6976	0.229465	3.04012	0.00236483	0.0241184
ENSG00000113580	NR3C1	145	903.535	-0.780229	0.275354	-2.83355	0.00460347	0.0367915	1133.07	-1.05591	0.303763	-3.47612	0.000508728	0.00945712
ENSG00000095319	NUP188	146	881.378	0.671716	0.246984	2.71967	0.00653469	0.045154	921.45	0.732867	0.198304	3.69568	0.000219298	0.00544976
ENSG00000109501	WFS1	147	884.333	0.997442	0.274066	3.63943	0.000273244	0.00701598	508.095	0.693757	0.249204	2.78389	0.00537106	0.040231
ENSG00000150990	DHX37	148	286.103	0.681488	0.247298	2.75573	0.00585606	0.0423897	501.328	0.810297	0.225205	3.59804	0.000320626	0.00702883
ENSG00000205307	SAP25	149	790.129	-1.31588	0.375772	-3.50181	0.000462106	0.00979562	70.8832	-0.828961	0.286197	-2.89647	0.00377385	0.0325337
ENSG00000154553	PDLIM3	150	28.6027	-2.16906	0.788729	-2.75007	0.00595833	0.0428201	425.592	-1.31483	0.366264	-3.58984	0.000330875	0.00716538
ENSG00000187024	PTRH1	151	52.9403	1.51639	0.507797	2.9862	0.00282464	0.0278391	145.645	0.810318	0.243543	3.32721	0.000877206	0.0132284
ENSG00000131188	PRR7	152	154.066	0.959853	0.271639	3.53356	0.000409997	0.00916915	58.2695	0.955789	0.33695	2.83659	0.00455986	0.036503
ENSG00000103042	SLC38A7	153	118.77	1.24812	0.355753	3.50839	0.000450823	0.00966328	234.166	0.45594	0.159729	2.85446	0.00431102	0.0352038
ENSG00000160563	MED27	154	119.616	0.755171	0.241452	3.12763	0.00176223	0.0210723	230.083	0.551417	0.176665	3.12126	0.00180079	0.0205479
ENSG00000213380	COG8	155	554.163	0.448869	0.138514	3.24061	0.00119275	0.0167188	622.416	0.520052	0.172793	3.00969	0.00261517	0.0256668
ENSG00000100297	MCM5	156	240.636	1.2186	0.455165	2.67728	0.00742233	0.0491075	808.074	1.01262	0.274265	3.69213	0.000222386	0.00549104
ENSG00000142207	URB1	157	825.356	0.840718	0.239543	3.50967	0.000448657	0.00965285	670.502	0.657548	0.234123	2.80856	0.00497639	0.0384529
ENSG00000164327	RICTOR	158	1792.14	-1.36694	0.418055	-3.26977	0.00107635	0.0157102	1321.04	-0.574144	0.194838	-2.94678	0.00321102	0.029452
ENSG00000106976	DNM1	159	1673.43	-0.918927	0.326923	-2.81084	0.00494126	0.038337	113.712	-0.838245	0.24686	-3.39563	0.000684707	0.0113269
ENSG00000135372	NAT10	160	520.031	0.714219	0.256955	2.77955	0.0054435	0.0407318	1088.17	0.837915	0.24416	3.43183	0.000599525	0.0104245
ENSG00000057252	SOAT1	161	108.312	-0.817719	0.271147	-3.01577	0.00256324	0.0263266	1506.05	-0.488327	0.15426	-3.16562	0.00154752	0.0185781
ENSG00000005194	CIAPIN1	162	416.831	0.567512	0.191049	2.9705	0.00297319	0.0285852	864.332	0.476393	0.147504	3.22971	0.00123917	0.016118
ENSG00000161618	ALDH16A1	163	197.761	1.0122	0.287346	3.5226	0.000427339	0.00936762	740.205	0.479971	0.17768	2.70132	0.00690651	0.0472099
ENSG00000139597	N4BP2L1	164	181.181	-1.41421	0.438684	-3.22376	0.0012652	0.0172851	256.033	-0.611283	0.209457	-2.91841	0.00351818	0.0311274
ENSG00000008853	RHOBTB2	165	123.697	1.1599	0.335656	3.45562	0.000549029	0.0108316	251.053	0.592367	0.213937	2.76888	0.00562489	0.0414106
ENSG00000135392	DNAJC14	166	462.748	0.869408	0.267053	3.25557	0.00113165	0.0162047	1017.2	0.400443	0.138036	2.90101	0.00371956	0.0322034
ENSG00000160208	RRP1B	167	650.262	0.517381	0.191971	2.6951	0.00703666	0.0473667	824.801	0.682662	0.196251	3.47851	0.000504205	0.00939398
ENSG00000148843	PDCD11	168	568.426	0.815894	0.247226	3.30019	0.0009662	0.0147407	1225.58	0.605882	0.209364	2.89392	0.00380469	0.0326354
ENSG00000178921	PFAS	169	105.835	1.53652	0.440135	3.49102	0.000481182	0.0100948	471.856	0.577947	0.214802	2.69061	0.00713223	0.0480524
ENSG00000162616	DNAJB4	170	202.291	-1.30866	0.428025	-3.05743	0.00223243	0.0242712	321.95	-0.587817	0.195969	-2.99954	0.00270388	0.0262807
ENSG00000138468	SENP7	171	217.837	-0.710921	0.261769	-2.71584	0.00661081	0.0455164	486.497	-0.642948	0.191497	-3.35749	0.000786524	0.0123963
ENSG00000183207	RUVBL2	172	788.288	0.666518	0.240898	2.7668	0.00566088	0.0416007	1233.88	0.763317	0.234818	3.25068	0.00115131	0.0154325
ENSG00000138073	PREB	173	622.758	0.726848	0.240635	3.02054	0.00252327	0.0261246	1243.41	0.43404	0.145016	2.99304	0.00276214	0.0265621
ENSG00000104884	ERCC2	174	328.72	0.751838	0.244697	3.07253	0.00212252	0.0235717	352.663	0.697037	0.23925	2.91342	0.00357491	0.0315573
ENSG00000138375	SMARCAL1	175	204.318	0.825405	0.272338	3.0308	0.00243904	0.0256619	492.954	0.557022	0.190559	2.9231	0.00346569	0.0308451
ENSG00000170509	HSD17B13	176	27.5179	-1.24987	0.451199	-2.77011	0.00560374	0.0413613	210.596	-0.63468	0.198815	-3.19232	0.00141135	0.0175586
ENSG00000100139	MICALL1	177	772.305	0.938449	0.294248	3.18931	0.00142611	0.0186006	673.282	0.506414	0.182248	2.77872	0.00545743	0.0405357
ENSG00000170604	IRF2BP1	178	381.145	0.681371	0.213188	3.19611	0.00139296	0.0184463	593.184	0.614069	0.222148	2.76423	0.00570568	0.041784
ENSG00000113638	TTC33	179	329.493	-0.743599	0.236803	-3.14016	0.00168853	0.0206102	496.691	-0.464062	0.164176	-2.82662	0.00470426	0.0371243
ENSG00000167721	TSR1	180	784.055	0.57792	0.205192	2.81648	0.00485536	0.0378933	1095.04	0.626873	0.202902	3.08954	0.00200465	0.021848
ENSG00000148719	DNAJB12	181	495.581	0.670385	0.242015	2.77002	0.00560537	0.0413613	1150.75	0.491282	0.157795	3.11343	0.00184927	0.0208554
ENSG00000288649	ACTL10	182	14.8541	2.39752	0.737865	3.24926	0.00115704	0.016378	89.5522	0.639361	0.237148	2.69604	0.00701687	0.0475635
ENSG00000120942	UBIAD1	183	165.144	0.72278	0.246864	2.92784	0.00341322	0.0313227	532.833	0.598904	0.203462	2.94357	0.0032445	0.0296444
ENSG00000196453	ZNF777	184	288.523	0.460636	0.162719	2.83086	0.00464223	0.0369132	316.119	0.649827	0.21331	3.04639	0.00231607	0.0238988
ENSG00000102967	DHODH	185	44.8809	1.49586	0.452736	3.30405	0.000953	0.014656	196.356	0.616564	0.230662	2.67302	0.00751707	0.0496558
ENSG00000117593	DARS2	186	141.255	1.32873	0.437508	3.03703	0.00238919	0.0252801	984.363	0.529819	0.185981	2.84878	0.00438868	0.0355594
ENSG00000101670	LIPG	187	767.271	0.829776	0.292996	2.83204	0.0046252	0.0368457	492.361	0.761917	0.257036	2.96424	0.0030343	0.0283617
ENSG00000064651	SLC12A2	188	1958.39	0.883967	0.327243	2.70126	0.00690781	0.0468715	10806.2	1.01714	0.323332	3.14581	0.0016563	0.0194569
ENSG00000132768	DPH2	189	278.63	0.563833	0.207686	2.71484	0.00663086	0.045602	552.925	0.746912	0.239057	3.12441	0.00178164	0.0204325
ENSG00000176087	SLC35A4	190	927.635	0.56513	0.177907	3.17655	0.00149041	0.0191062	2289.75	0.402313	0.149491	2.69122	0.00711914	0.0480298
ENSG00000215788	TNFRSF25	191	615.841	-0.546098	0.196233	-2.78291	0.00538742	0.0404099	476.888	-0.776913	0.257523	-3.01686	0.00255405	0.0252154
ENSG00000177192	PUS1	192	193.052	0.673344	0.225166	2.99044	0.00278579	0.027656	411.712	0.57994	0.202718	2.86082	0.00422553	0.0347869
ENSG00000132424	PNISR	193	5358.59	-0.609078	0.225127	-2.70548	0.00682053	0.0465599	3915.28	-0.52916	0.169965	-3.11335	0.00184978	0.0208554
ENSG00000027001	MIPEP	194	128.889	1.31643	0.413864	3.18083	0.00146852	0.0189645	715.716	0.475492	0.177279	2.68217	0.00731465	0.0488083
ENSG00000014138	POLA2	195	77.6031	1.1621	0.385715	3.01283	0.00258821	0.0264132	327.934	0.648263	0.227844	2.84521	0.00443823	0.0358737
ENSG00000258429	PDF	196	48.5773	1.44806	0.470943	3.07481	0.00210638	0.0234469	238.897	0.640592	0.238657	2.68415	0.00727139	0.0486949
ENSG00000117533	VAMP4	197	251.729	-0.859562	0.284955	-3.01648	0.00255726	0.0262965	455.738	-0.428691	0.157968	-2.71379	0.00665189	0.04596
ENSG00000072786	STK10	198	195.154	0.853022	0.293838	2.90304	0.00369564	0.0326347	1003.96	0.471315	0.167508	2.81369	0.00489761	0.038038
ENSG00000188690	UROS	199	169.545	0.950369	0.311237	3.05353	0.00226168	0.0244673	575.242	0.399652	0.149383	2.67534	0.00746525	0.049461
ENSG00000130204	TOMM40	200	480.02	0.636726	0.232387	2.73993	0.00614519	0.0435106	1460.61	0.594375	0.203105	2.92645	0.00342855	0.0306876
ENSG00000177646	ACAD9	201	314.059	0.859808	0.309512	2.77795	0.00547033	0.040844	810.771	0.456018	0.157175	2.90133	0.00371579	0.0322034
ENSG00000181634	TNFSF15	202	1462.74	0.587889	0.205389	2.86231	0.00420562	0.0350739	446.173	0.705016	0.254358	2.77175	0.00557556	0.0411564
ENSG00000137414	FAM8A1	203	1510.47	-0.801881	0.293185	-2.73507	0.00623673	0.0438885	2290.38	-0.626952	0.215593	-2.90804	0.00363701	0.0318691
ENSG00000100625	SIX4	204	320.212	-1.16987	0.414442	-2.82275	0.00476131	0.0374118	299.018	-0.546695	0.198609	-2.75262	0.0059121	0.0428218
ENSG00000172731	LRRC20	205	454.77	0.779292	0.277749	2.80574	0.00502014	0.0386574	154.188	0.679602	0.247125	2.75003	0.00595895	0.0430526
ENSG00000137834	SMAD6	206	326.078	0.637752	0.231781	2.75153	0.00593181	0.0426828	302.462	0.671248	0.242111	2.77248	0.00556307	0.0410824
ENSG00000183840	GPR39	207	215.776	1.08198	0.392579	2.75609	0.00584969	0.0423897	489.2	0.600771	0.217464	2.76262	0.00573388	0.0419353
ENSG00000186792	HYAL3	208	54.1151	0.971219	0.351936	2.75965	0.00578635	0.0421459	60.5351	0.700664	0.256492	2.73172	0.00630045	0.0446304
ENSG00000130305	NSUN5	209	283.943	0.415053	0.155092	2.67617	0.00744691	0.0492259	474.608	0.466726	0.164351	2.83982	0.00451395	0.036234
ENSG00000146247	PHIP	210	1897.68	-0.89987	0.334659	-2.68891	0.00716853	0.0480118	2571.29	-0.420378	0.154086	-2.72821	0.00636789	0.0448983
