# Supplementary material for: Insights into Early Onset Colorectal Cancer through Analysis of Normal Colon Organoids of Familial Adenomatous Polyposis Patients
Source: Cancers (Basel). 2022 Aug 26;14(17):4138. doi: 10.3390/cancers14174138 (PMC9454756; doi:10.3390/cancers14174138)
Supplement: Supplementary file 1 [file cancers-14-04138-s001.zip › TableS8.xlsx]

## Sheet: Sheet1
Summary			FAP Colon Organoid						TCGA-EOCRC						TCGA-60+
Ensembl	HGNC	Cumulative Rank	baseMean	log2FoldChange	lfcSE	stat	pvalue	padj	baseMean	log2FoldChange	lfcSE	stat	pvalue	padj	baseMean	log2FoldChange	lfcSE	stat	pvalue	padj
ENSG00000185269	NOTUM	1	59.2582	4.2534	0.7025	6.05467	1.40708e-09	1.34884e-06	1940.31	6.56267	0.812843	8.07373	6.82e-16	9.81e-14	2368.27	6.26529	0.458138	13.6756	1.42e-42	1.18e-40
ENSG00000171617	ENC1	2	2803.12	1.77759	0.368709	4.82113	1.42747e-06	0.000251336	4489.11	1.93094	0.27438	7.03748	1.96e-12	1.62e-10	3862.63	1.80155	0.112353	16.0347	7.31e-58	1.7e-55
ENSG00000169247	SH3TC2	3	277.089	2.43939	0.498985	4.88871	1.01499e-06	0.000200618	411.917	3.95161	0.439207	8.99713	2.32e-19	6.19e-17	281.116	3.2011	0.244074	13.1153	2.69e-39	1.73e-37
ENSG00000179431	FJX1	4	43.3897	4.51209	0.937526	4.81277	1.48855e-06	0.00025515	86.8499	2.47653	0.377753	6.55594	5.53e-11	3.42e-09	121.533	2.80779	0.179984	15.6002	7.25e-55	1.35e-52
ENSG00000204869	IGFL4	5	78.6656	5.5428	1.08075	5.12865	2.91835e-07	8.53494e-05	27.4814	3.87129	0.639196	6.05649	1.39e-09	6.21e-08	36.8457	5.14379	0.378227	13.5997	4.02e-42	3.22e-40
ENSG00000137868	STRA6	6	27.1632	2.81441	0.563695	4.99278	5.95154e-07	0.000144639	150.603	4.0643	0.717194	5.66694	1.45e-08	5.19e-07	469.125	4.90982	0.328805	14.9323	2.03e-50	2.82e-48
ENSG00000164379	FOXQ1	7	1182.3	2.02589	0.489038	4.14261	3.43378e-05	0.00207167	1148.3	6.06957	0.584249	10.3887	2.79e-25	1.56e-22	984.113	6.05596	0.262975	23.0286	2.41e-117	6.71e-114
ENSG00000110104	CCDC86	8	225.794	0.862617	0.186923	4.61482	3.93437e-06	0.000525823	1258.84	1.6263	0.296345	5.48786	4.07e-08	1.31e-06	1107.86	1.16932	0.0865096	13.5166	1.25e-41	9.61e-40
ENSG00000115363	EVA1A	9	26.2908	3.35828	0.791665	4.24204	2.21494e-05	0.00159245	145.064	3.23878	0.494777	6.54593	5.91e-11	3.64e-09	221.609	3.54784	0.253541	13.9932	1.72e-44	1.66e-42
ENSG00000236144	TMEM147-AS1	10	117.112	1.3297	0.284491	4.67397	2.95437e-06	0.000431785	265.593	1.57166	0.321683	4.88575	1.03e-06	2.34e-05	279.578	1.76461	0.140604	12.5503	3.96e-36	2.01e-34
ENSG00000204335	SP5	11	65.142	3.26362	0.576795	5.6582	1.5297e-08	8.24845e-06	143.573	2.35562	0.504731	4.66708	3.06e-06	6.02e-05	382.759	3.54337	0.320118	11.0689	1.77e-28	5.24e-27
ENSG00000185479	KRT6B	12	107.948	2.99648	0.726663	4.12362	3.7296e-05	0.0021815	301.556	8.31886	0.718765	11.5738	5.59e-31	6.25e-28	134.071	4.57868	0.37598	12.178	4.07e-34	1.85e-32
ENSG00000107815	TWNK	13	189.697	1.06213	0.230267	4.61259	3.97679e-06	0.000525823	820.351	1.53242	0.353757	4.33184	1.48e-05	0.000232486	851.162	1.50897	0.10875	13.8755	8.92e-44	8.28e-42
ENSG00000165905	LARGE2	14	143.682	1.61664	0.41028	3.94033	8.13681e-05	0.00351882	1004.49	4.26275	0.568632	7.4965	6.55e-14	7.33e-12	1193.72	4.24023	0.268081	15.8169	2.38e-56	4.96e-54
ENSG00000140807	NKD1	15	404.353	7.35933	0.914417	8.04811	8.40829e-16	1.45085e-11	3666.77	3.54467	0.645294	5.49311	3.95e-08	1.28e-06	1884.52	3.27544	0.355567	9.21189	3.2e-20	4.88e-19
ENSG00000037897	METTL1	16	46.2299	1.73004	0.351354	4.92394	8.48206e-07	0.000180689	615.849	1.57066	0.337915	4.6481	3.35e-06	6.54e-05	653.208	1.32633	0.120824	10.9773	4.91e-28	1.41e-26
ENSG00000183734	ASCL2	17	283.01	4.52563	0.909517	4.97587	6.49568e-07	0.000153538	2176.27	3.15217	0.785505	4.01292	6e-05	0.000757814	2311.39	3.18617	0.275797	11.5526	7.16e-31	2.57e-29
ENSG00000145506	NKD2	18	108.252	1.70246	0.39948	4.2617	2.02878e-05	0.00149601	469.157	3.21587	0.608527	5.28468	1.26e-07	3.6e-06	627.047	3.3644	0.299025	11.2513	2.28e-29	7.31e-28
ENSG00000165816	VWA2	19	165.608	1.71521	0.445059	3.85389	0.000116257	0.00431399	510.244	4.53263	0.543014	8.34718	6.99e-17	1.23e-14	663.522	3.82568	0.28166	13.5826	5.08e-42	4.03e-40
ENSG00000122778	KIAA1549	20	148.123	1.32858	0.346078	3.83897	0.000123551	0.00444201	701.284	2.15114	0.362349	5.93665	2.91e-09	1.21e-07	722.111	2.36812	0.132722	17.8427	3.3e-71	1.6e-68
ENSG00000165376	CLDN2	21	1387.76	2.8966	0.756104	3.83096	0.000127644	0.0045041	2283.95	4.73527	0.752535	6.29242	3.13e-10	1.62e-08	2021.84	5.35354	0.344511	15.5395	1.87e-54	3.38e-52
ENSG00000103494	RPGRIP1L	22	45.2323	1.88288	0.432763	4.35083	1.35622e-05	0.00114713	293.106	1.30805	0.340423	3.84243	0.000121822	0.0013604	272.988	1.28822	0.100501	12.8179	1.3e-37	7.4e-36
ENSG00000104356	POP1	23	38.3866	2.20746	0.473109	4.66585	3.07346e-06	0.000438286	558.04	1.8984	0.456975	4.15428	3.26e-05	0.000456719	427.37	1.22311	0.124277	9.84176	7.44e-23	1.43e-21
ENSG00000081059	TCF7	24	440.577	1.40648	0.331242	4.24608	2.17547e-05	0.00157061	1938.16	2.05541	0.34352	5.98338	2.19e-09	9.38e-08	1263.58	1.60261	0.175749	9.11874	7.6e-20	1.11e-18
ENSG00000125630	POLR1B	25	204.338	1.07172	0.239759	4.46996	7.82338e-06	0.000838462	1366.26	1.47635	0.343521	4.2977	1.73e-05	0.000264903	1247.98	1.10685	0.11135	9.94029	2.78e-23	5.54e-22
ENSG00000135763	URB2	26	85.3683	1.35465	0.305101	4.44	8.99586e-06	0.000935082	755.191	1.42749	0.351413	4.06215	4.86e-05	0.000639386	811.287	1.30885	0.125709	10.4118	2.19e-25	5.13e-24
ENSG00000100228	RAB36	27	101.311	1.65166	0.370253	4.46089	8.16203e-06	0.000869357	332.963	2.08614	0.363453	5.73978	9.48e-09	3.52e-07	312.59	1.89326	0.220699	8.57848	9.61e-18	1.17e-16
ENSG00000205420	KRT6A	28	12.1406	5.32291	1.13446	4.69203	2.70503e-06	0.000405871	25.3889	7.36687	1.07833	6.83172	8.39e-12	5.98e-10	110.191	5.5067	0.697132	7.89908	2.81e-15	2.71e-14
ENSG00000136997	MYC	29	1994.46	0.761787	0.183814	4.14433	3.40802e-05	0.00207061	11868.3	1.83283	0.417799	4.38687	1.15e-05	0.000189017	7181.47	1.93666	0.178257	10.8644	1.7e-27	4.67e-26
ENSG00000162849	KIF26B	30	132.324	6.33529	1.02178	6.20027	5.63663e-10	7.48154e-07	201.828	2.01643	0.655992	3.07386	0.0021131	0.0139231	279.761	2.91554	0.237904	12.2551	1.58e-34	7.4e-33
ENSG00000059728	MXD1	31	8163.35	-1.59345	0.394841	-4.03567	5.44462e-05	0.00275708	6165.24	-2.17198	0.412978	-5.25933	1.45e-07	4.09e-06	5335.82	-1.78186	0.182393	-9.76936	1.52e-22	2.86e-21
ENSG00000131188	PRR7	32	154.066	0.959853	0.271639	3.53356	0.000409997	0.00916915	295.36	3.88812	0.396292	9.81125	1.01e-22	4.42e-20	275.095	3.11892	0.197691	15.7768	4.49e-56	9.12e-54
ENSG00000104892	KLC3	33	98.6662	1.18714	0.324785	3.65517	0.000257015	0.00678103	23.1763	7.26598	1.09322	6.64638	3e-11	1.95e-09	19.2265	5.01861	0.390574	12.8493	8.68e-38	4.99e-36
ENSG00000186832	KRT16	34	10.1014	2.90561	0.721271	4.02846	5.61428e-05	0.00276209	19.8444	5.7976	0.976059	5.93981	2.85e-09	1.19e-07	53.6978	4.85637	0.531943	9.12949	6.88e-20	1.01e-18
ENSG00000110092	CCND1	35	10165.6	1.5721	0.441568	3.56026	0.000370491	0.00860406	7744.25	2.24227	0.322212	6.95899	3.43e-12	2.7e-10	5986.65	1.5432	0.102728	15.0222	5.25e-51	7.7e-49
ENSG00000172340	SUCLG2	36	2427.59	-0.639024	0.161853	-3.94818	7.87475e-05	0.0034417	8611.15	-1.24176	0.304998	-4.07138	4.67e-05	0.000618853	7917.74	-1.51861	0.11945	-12.7133	4.99e-37	2.72e-35
ENSG00000064655	EYA2	37	25.6632	-3.33129	0.871447	-3.82272	0.000131989	0.00456022	643.532	-4.16828	0.721922	-5.77386	7.75e-09	2.95e-07	621.335	-3.04554	0.281454	-10.8207	2.75e-27	7.39e-26
ENSG00000182489	XKRX	38	25.236	2.44935	0.594758	4.11823	3.81792e-05	0.00222562	211.773	2.47455	0.395406	6.25825	3.89e-10	1.97e-08	199.632	2.12416	0.247572	8.57996	9.49e-18	1.16e-16
ENSG00000157193	LRP8	39	157.18	1.24594	0.34912	3.56881	0.000358613	0.00843033	355.198	2.74586	0.425084	6.45956	1.05e-10	6.1e-09	568.164	2.98196	0.203381	14.662	1.13e-48	1.42e-46
ENSG00000168646	AXIN2	40	987.829	2.59549	0.448465	5.78751	7.14377e-09	5.05642e-06	3636.18	2.00813	0.417616	4.80855	1.52e-06	3.25e-05	3289.59	1.8354	0.240838	7.6209	2.52e-14	2.22e-13
ENSG00000112578	BYSL	41	135.737	0.858955	0.23862	3.59967	0.000318618	0.00778719	1020.33	1.761	0.288831	6.097	1.08e-09	4.98e-08	930.701	1.48637	0.106098	14.0094	1.36e-44	1.33e-42
ENSG00000117877	POLR1G	42	97.5383	1.36511	0.361827	3.77282	0.000161413	0.0051387	264.786	1.82743	0.424314	4.30678	1.66e-05	0.000256016	231.823	1.68478	0.106587	15.8067	2.8e-56	5.8e-54
ENSG00000105948	TTC26	43	28.4439	2.15973	0.533635	4.04721	5.18311e-05	0.00266969	281.891	1.72293	0.402529	4.28027	1.87e-05	0.00028282	256.876	1.61955	0.155494	10.4155	2.11e-25	4.94e-24
ENSG00000235173	HGH1	44	163.604	1.10153	0.273599	4.02607	5.67178e-05	0.0027803	1665.98	1.53001	0.309999	4.93555	7.99e-07	1.86e-05	1404.93	0.999188	0.108045	9.2479	2.29e-20	3.54e-19
ENSG00000179241	LDLRAD3	45	52.3458	2.19451	0.429225	5.11273	3.17543e-07	8.69716e-05	379.314	1.70016	0.440904	3.85607	0.000115225	0.0013021	379.487	1.6422	0.192852	8.51533	1.66e-17	1.99e-16
ENSG00000268621	IGFL2-AS1	46	229.513	3.34508	0.576429	5.8031	6.50983e-09	4.92137e-06	24.0257	5.57913	1.22831	4.54211	5.57e-06	0.000101369	24.0782	4.40945	0.585285	7.53385	4.93e-14	4.23e-13
ENSG00000196584	XRCC2	47	12.2639	3.26643	0.803466	4.06542	4.7946e-05	0.00255342	203.323	1.82948	0.48401	3.77985	0.000156925	0.00167337	218.99	1.97234	0.17468	11.2912	1.45e-29	4.73e-28
ENSG00000175592	FOSL1	48	354.296	1.8557	0.396724	4.67757	2.903e-06	0.000428131	363.88	1.85449	0.599256	3.09465	0.00197045	0.0131667	396.001	3.27981	0.295472	11.1002	1.25e-28	3.76e-27
ENSG00000260328		49	15.901	3.53297	0.738028	4.78704	1.69259e-06	0.000280824	10.7547	5.41903	1.19834	4.52211	6.12e-06	0.000110214	7.77987	3.64408	0.463336	7.86488	3.69e-15	3.52e-14
ENSG00000095752	IL11	50	34.1811	2.62559	0.743408	3.53183	0.000412698	0.00917667	60.6764	3.97935	0.622584	6.39168	1.64e-10	9.25e-09	108.334	4.10654	0.305397	13.4465	3.23e-41	2.39e-39
ENSG00000107719	PALD1	51	500.006	2.46413	0.529707	4.65187	3.28941e-06	0.00045407	1276.35	1.85549	0.530592	3.49703	0.000470471	0.00414062	1339.8	1.92876	0.205735	9.37497	6.92e-21	1.12e-19
ENSG00000107864	CPEB3	52	193.281	-1.54438	0.422436	-3.65589	0.000256289	0.00678103	375.943	-1.58429	0.314896	-5.03117	4.88e-07	1.2e-05	335.556	-1.52118	0.114125	-13.329	1.57e-40	1.1e-38
ENSG00000108375	RNF43	53	4037.88	0.987528	0.242276	4.07604	4.58098e-05	0.002487	8978.96	2.31028	0.374441	6.16994	6.83e-10	3.28e-08	7135.85	1.88544	0.228233	8.26105	1.44e-16	1.58e-15
ENSG00000179041	RRS1	54	158.221	1.12065	0.280595	3.99385	6.50103e-05	0.00302397	1390.31	1.43672	0.356195	4.03351	5.49e-05	0.000706943	1233.35	1.11871	0.10557	10.5968	3.08e-26	7.65e-25
ENSG00000167914	GSDMA	55	84.1957	3.5267	0.607862	5.80182	6.55992e-09	4.92137e-06	141.069	3.44464	0.503606	6.83996	7.92e-12	5.7e-10	102.328	1.99903	0.299158	6.68219	2.35e-11	1.54e-10
ENSG00000116455	WDR77	56	229.026	1.38718	0.352981	3.9299	8.49796e-05	0.00360276	1809.88	1.66444	0.374003	4.45033	8.57e-06	0.000147747	1693.26	1.31958	0.135169	9.76248	1.63e-22	3.05e-21
ENSG00000114767	RRP9	57	154.972	0.848409	0.233904	3.62717	0.00028655	0.00726053	1267.96	1.43772	0.257675	5.57958	2.41e-08	8.23e-07	1464.32	1.45467	0.125037	11.6339	2.77e-31	1.02e-29
ENSG00000139998	RAB15	58	270.388	1.69251	0.318083	5.32097	1.03215e-07	3.87169e-05	2863.06	1.30494	0.34305	3.80394	0.000142415	0.00154886	2991	1.21194	0.149895	8.08522	6.21e-16	6.35e-15
ENSG00000141076	UTP4	59	265.16	0.713257	0.194673	3.66386	0.00024844	0.00665659	2277.76	1.61376	0.318202	5.07149	3.95e-07	9.9e-06	1910.45	1.20685	0.106066	11.3784	5.36e-30	1.82e-28
ENSG00000117016	RIMS3	60	722.924	-1.20835	0.273031	-4.4257	9.61287e-06	0.000953924	432.929	-1.80029	0.486215	-3.70266	0.000213349	0.00216873	493.246	-1.84575	0.207071	-8.91364	4.94e-19	6.71e-18
ENSG00000104524	PYCR3	61	79.9822	1.49583	0.405532	3.68856	0.000225524	0.00624919	1266.42	2.35176	0.344371	6.82915	8.54e-12	6.06e-10	957.474	1.51064	0.157847	9.57027	1.07e-21	1.86e-20
ENSG00000138795	LEF1	62	63.3041	5.34171	0.864518	6.17883	6.45771e-10	7.95912e-07	334.174	1.14788	0.44318	2.59009	0.00959507	0.0445807	411.972	2.09061	0.192205	10.877	1.48e-27	4.09e-26
ENSG00000131746	TNS4	63	882.596	1.40572	0.388734	3.61615	0.000299021	0.00748856	3330.57	2.971	0.603342	4.92424	8.47e-07	1.96e-05	2919.62	3.09043	0.26957	11.4643	1.99e-30	6.98e-29
ENSG00000244300	GATA2-AS1	64	11.3749	4.87241	1.03828	4.69277	2.69535e-06	0.000405871	106.899	2.36266	0.707631	3.33883	0.000841319	0.00664569	98.2421	2.29819	0.266657	8.61851	6.78e-18	8.38e-17
ENSG00000145220	LYAR	65	93.2229	0.974367	0.249708	3.90203	9.53904e-05	0.00390965	936.421	1.40239	0.376854	3.72132	0.000198188	0.00203399	750.38	1.08783	0.109794	9.9079	3.85e-23	7.57e-22
ENSG00000276043	UHRF1	66	86.132	2.51888	0.721787	3.48979	0.000483407	0.0101105	620.035	1.773	0.374923	4.72897	2.26e-06	4.6e-05	844.58	2.19102	0.184129	11.8994	1.19e-32	4.89e-31
ENSG00000124440	HIF3A	67	50.9964	-2.36402	0.626162	-3.77541	0.000159742	0.00511382	289.746	-3.71657	0.69265	-5.36573	8.06e-08	2.42e-06	282.781	-2.60291	0.307389	-8.4678	2.5e-17	2.95e-16
ENSG00000048162	NOP16	68	162.096	0.869968	0.23626	3.68224	0.00023119	0.00633205	1170.51	1.37376	0.32116	4.2775	1.89e-05	0.00028618	1098.43	1.10688	0.108086	10.2407	1.3e-24	2.88e-23
ENSG00000138074	SLC5A6	69	153.906	1.06182	0.291786	3.63904	0.000273661	0.00701598	2949.14	1.5994	0.354119	4.51655	6.29e-06	0.000112817	3486.75	1.69624	0.169662	9.99779	1.56e-23	3.17e-22
ENSG00000152413	HOMER1	70	54.2285	0.994218	0.290688	3.42023	0.000625691	0.0114854	302.793	2.80665	0.383525	7.31803	2.52e-13	2.51e-11	216.056	1.87674	0.190195	9.86745	5.76e-23	1.12e-21
ENSG00000125378	BMP4	71	4022.65	1.42159	0.347119	4.09538	4.21477e-05	0.0023923	2152.56	1.72838	0.426335	4.05405	5.03e-05	0.000658074	2231.12	1.60943	0.203582	7.90555	2.67e-15	2.58e-14
ENSG00000111199	TRPV4	72	41.854	2.82707	0.625208	4.52181	6.13143e-06	0.000705319	140.294	2.09169	0.608228	3.43899	0.000583896	0.00495274	83.0861	1.60534	0.205765	7.80183	6.1e-15	5.7e-14
ENSG00000156298	TSPAN7	73	131.359	-1.05363	0.315607	-3.33844	0.000842514	0.0136503	2734.8	-3.14853	0.587665	-5.35769	8.43e-08	2.52e-06	2201.74	-3.18121	0.21813	-14.584	3.55e-48	4.34e-46
ENSG00000160193	WDR4	74	46.6249	1.79786	0.486306	3.69697	0.000218191	0.00616185	636.872	1.49787	0.34271	4.37066	1.24e-05	0.000200873	723.148	1.44604	0.159286	9.07824	1.1e-19	1.58e-18
ENSG00000114554	PLXNA1	75	1511.55	0.99278	0.287134	3.45755	0.000545114	0.0108316	2373.68	1.33845	0.262158	5.1055	3.3e-07	8.51e-06	2755.18	1.42153	0.141344	10.0572	8.54e-24	1.78e-22
ENSG00000112118	MCM3	76	381.532	1.55421	0.382556	4.06271	4.8506e-05	0.0025753	5421.03	1.04417	0.350187	2.98174	0.00286616	0.0177127	5101.77	1.08263	0.111165	9.73891	2.06e-22	3.8e-21
ENSG00000137877	SPTBN5	77	164.627	2.72047	0.556748	4.88635	1.02721e-06	0.000200618	210.347	1.73393	0.721744	2.40242	0.016287	0.066539	131.651	2.38007	0.23766	10.0146	1.32e-23	2.7e-22
ENSG00000175792	RUVBL1	78	258.847	1.20208	0.356126	3.37543	0.000737013	0.0125835	2298.92	1.58289	0.325397	4.8645	1.15e-06	2.55e-05	2098.94	1.38399	0.112046	12.352	4.75e-35	2.28e-33
ENSG00000171017	LRRC8E	79	176.166	0.965984	0.276994	3.48738	0.000487774	0.0101895	30.4682	2.73422	0.709882	3.85166	0.000117322	0.00131913	30.6878	2.72013	0.217945	12.4808	9.5e-36	4.77e-34
ENSG00000115946	PNO1	80	95.0333	1.09861	0.307503	3.57268	0.000353342	0.00832912	1183.94	1.57735	0.354676	4.44729	8.7e-06	0.000149118	966.609	1.00868	0.108457	9.30023	1.4e-20	2.21e-19
ENSG00000111641	NOP2	81	316.312	1.12234	0.33474	3.35289	0.000799725	0.0132696	1806.41	1.37494	0.313035	4.39231	1.12e-05	0.000185218	1873.75	1.32038	0.0883228	14.9495	1.57e-50	2.19e-48
ENSG00000166197	NOLC1	82	1119.24	0.692179	0.183048	3.78141	0.000155943	0.00502015	4989.39	0.980778	0.307995	3.18439	0.00145058	0.0103062	5068.19	1.03359	0.0943958	10.9495	6.68e-28	1.89e-26
ENSG00000160957	RECQL4	83	154.843	1.59812	0.481117	3.32169	0.000894746	0.0141625	1021.88	1.7044	0.321435	5.30248	1.14e-07	3.31e-06	1177.42	2.07034	0.163475	12.6646	9.29e-37	4.93e-35
ENSG00000160818	GPATCH4	84	83.8599	2.06738	0.402556	5.13565	2.81177e-07	8.36502e-05	1405.18	1.01686	0.292658	3.47457	0.000511677	0.00443658	1320.2	0.71895	0.105875	6.79053	1.12e-11	7.57e-11
ENSG00000184163	C1QTNF12	85	434.37	-1.74783	0.433531	-4.03161	5.53953e-05	0.00276209	258.482	-1.74797	0.550851	-3.17322	0.00150759	0.0106291	278.658	-2.15994	0.248283	-8.69951	3.33e-18	4.25e-17
ENSG00000222033	LINC01124	86	12.316	3.99857	0.930536	4.29706	1.73079e-05	0.00135749	47.8998	1.57026	0.525024	2.99084	0.00278209	0.0172975	76.9766	2.25083	0.270541	8.31972	8.82e-17	9.88e-16
ENSG00000139292	LGR5	87	259.254	1.96246	0.516928	3.79639	0.000146817	0.00483458	2201.5	2.63762	0.599741	4.39794	1.09e-05	0.00018133	1818.98	2.26767	0.286136	7.92515	2.28e-15	2.21e-14
ENSG00000171793	CTPS1	88	147.582	1.77788	0.407875	4.35889	1.30722e-05	0.00111328	1371.32	1.2485	0.447472	2.79013	0.00526868	0.028269	1332.77	1.26469	0.149385	8.46594	2.54e-17	2.99e-16
ENSG00000004799	PDK4	89	582.428	-1.24469	0.389638	-3.19447	0.00140087	0.0184802	4713.99	-3.76311	0.594389	-6.33105	2.43e-10	1.3e-08	3819.51	-3.18562	0.204097	-15.6084	6.39e-55	1.19e-52
ENSG00000127418	FGFRL1	90	900.652	0.950059	0.227103	4.18338	2.87205e-05	0.0019134	2008.38	1.66917	0.498582	3.34783	0.000814463	0.00647306	5425.69	1.95156	0.25149	7.75998	8.49e-15	7.82e-14
ENSG00000159423	ALDH4A1	91	171.481	1.46199	0.378039	3.86729	0.00011005	0.00418263	754.389	1.36193	0.403699	3.37363	0.000741829	0.00599067	845.182	1.71995	0.193985	8.86643	7.55e-19	1.01e-17
ENSG00000279806		92	31.9845	2.0374	0.43119	4.72505	2.30056e-06	0.000357623	193.96	1.95142	0.805815	2.42168	0.0154491	0.0639767	132.885	2.60204	0.286846	9.07122	1.18e-19	1.68e-18
ENSG00000226479	TMEM185B	93	270.428	1.20752	0.307649	3.92498	8.67362e-05	0.00364144	960.524	0.880147	0.284784	3.09058	0.00199766	0.0133087	866.092	0.894539	0.0973751	9.18653	4.06e-20	6.1e-19
ENSG00000179094	PER1	94	8831.74	-2.14127	0.514943	-4.15828	3.20659e-05	0.00201368	1995.35	-2.14957	0.51808	-4.1491	3.34e-05	0.000464765	1844.64	-1.18973	0.174921	-6.80148	1.04e-11	7.04e-11
ENSG00000198961	PJA2	95	4327.41	-1.04205	0.302235	-3.44781	0.000565157	0.0109694	5215.57	-1.12014	0.310373	-3.60901	0.000307371	0.0029115	4622.65	-1.43364	0.115385	-12.4248	1.92e-35	9.42e-34
ENSG00000101104	PABPC1L	96	524.671	1.20587	0.351352	3.43208	0.000598965	0.0112079	487.513	2.00165	0.433482	4.6176	3.88e-06	7.42e-05	703.238	2.52013	0.262683	9.59383	8.49e-22	1.49e-20
ENSG00000164761	TNFRSF11B	97	40.3124	4.84033	0.787872	6.14355	8.06973e-10	9.28288e-07	553.001	1.83976	0.490152	3.75345	0.00017442	0.00183055	499.338	1.32251	0.220508	5.99756	2e-09	1.06e-08
ENSG00000033050	ABCF2	98	258.062	1.00073	0.241842	4.13795	3.50428e-05	0.00209952	2977.81	0.69792	0.262714	2.65658	0.00789389	0.0384884	2827.32	0.617512	0.0679993	9.08116	1.07e-19	1.54e-18
ENSG00000138035	PNPT1	99	107.711	1.19805	0.277489	4.31749	1.57813e-05	0.00126067	1651.23	1.11333	0.401272	2.77449	0.00552875	0.0293569	1370.28	0.907583	0.109961	8.25367	1.54e-16	1.67e-15
ENSG00000154743	TSEN2	100	122.976	0.881022	0.210679	4.18182	2.89187e-05	0.0019192	624.249	0.987581	0.354434	2.78636	0.00533034	0.028512	489.398	0.905197	0.107763	8.39986	4.47e-17	5.16e-16
ENSG00000173898	SPTBN2	101	543.54	1.00203	0.321975	3.11213	0.00185741	0.0216473	971.142	3.05914	0.37595	8.13711	4.05e-16	6.18e-14	1021.73	3.18342	0.180395	17.6469	1.07e-69	4.77e-67
ENSG00000091127	PUS7	102	117.634	0.961537	0.294787	3.2618	0.00110705	0.0159833	877.548	1.66134	0.384001	4.32639	1.52e-05	0.000237251	883.155	1.5691	0.114604	13.6915	1.14e-42	9.58e-41
ENSG00000101457	DNTTIP1	103	533.353	0.951487	0.27398	3.47283	0.000514998	0.0105413	3045.01	1.79335	0.445521	4.02529	5.69e-05	0.000725768	2100.76	1.13559	0.12176	9.3264	1.1e-20	1.74e-19
ENSG00000112559	MDFI	104	112.827	1.42293	0.463121	3.07248	0.00212289	0.0235717	403.178	4.21863	0.376978	11.1907	4.53e-29	3.48e-26	316.301	3.52787	0.212737	16.5832	9.21e-62	2.82e-59
ENSG00000147536	GINS4	105	45.3862	2.30006	0.539482	4.26345	2.01292e-05	0.00149312	335.883	1.43462	0.455787	3.14756	0.00164638	0.0114137	285.427	1.27432	0.177987	7.15962	8.09e-13	6.15e-12
ENSG00000197785	ATAD3A	106	323.238	0.695743	0.188599	3.68901	0.000225127	0.00624919	1308.64	1.1484	0.31523	3.64304	0.000269441	0.00262398	1563.56	1.14448	0.136236	8.40071	4.44e-17	5.13e-16
ENSG00000122687	MRM2	107	189.921	0.900091	0.192642	4.67234	2.97783e-06	0.000431785	1157.98	0.674095	0.291146	2.31531	0.0205958	0.0795931	1108	0.588255	0.0674907	8.71609	2.88e-18	3.69e-17
ENSG00000116604	MEF2D	108	4885.25	-0.91076	0.219688	-4.14569	3.38787e-05	0.00206564	4213.48	-1.26804	0.325778	-3.89235	9.93e-05	0.00115132	3395.89	-0.835187	0.127071	-6.57262	4.94e-11	3.11e-10
ENSG00000233695	GAS6-AS1	109	79.1343	1.33462	0.397348	3.35882	0.000782766	0.0131002	334.801	3.14061	0.75924	4.13652	3.53e-05	0.000486029	415.791	2.77266	0.278039	9.9722	2.02e-23	4.07e-22
ENSG00000117122	MFAP2	110	17.9711	2.01245	0.602643	3.33938	0.000839661	0.0136297	498.526	2.4379	0.576006	4.23242	2.31e-05	0.000337911	629.814	2.39397	0.240365	9.95973	2.29e-23	4.6e-22
ENSG00000007376	RPUSD1	111	264.991	1.04336	0.299529	3.48334	0.000495208	0.010295	1592.78	1.41527	0.291215	4.8599	1.17e-06	2.61e-05	1476.25	0.955103	0.123105	7.75841	8.6e-15	7.91e-14
ENSG00000103355	PRSS33	112	7.21549	2.51838	0.663352	3.79645	0.000146785	0.00483458	119.124	4.19969	0.834018	5.0355	4.77e-07	1.17e-05	278.117	3.00272	0.459166	6.5395	6.17e-11	3.85e-10
ENSG00000165138	ANKS6	113	912.436	0.784375	0.18315	4.28269	1.84651e-05	0.00141549	1253.72	0.69992	0.315556	2.21805	0.0265511	0.0960492	1354.91	1.0352	0.113767	9.09929	9.09e-20	1.32e-18
ENSG00000182810	DDX28	114	70.5667	1.50857	0.331433	4.55167	5.3223e-06	0.000646734	816.074	0.979826	0.288437	3.39702	0.000681244	0.00558021	707.399	0.693754	0.113572	6.10847	1.01e-09	5.53e-09
ENSG00000151338	MIPOL1	115	113.954	-0.836815	0.246429	-3.39577	0.000684365	0.012062	341.35	-2.51647	0.621149	-4.05131	5.09e-05	0.0006644	302.605	-1.68745	0.18296	-9.22306	2.89e-20	4.42e-19
ENSG00000163811	WDR43	116	487.66	0.409184	0.127262	3.21529	0.00130311	0.0175666	2496.73	1.54809	0.353974	4.37346	1.22e-05	0.000198621	2178.1	1.21892	0.102734	11.8648	1.8e-32	7.26e-31
ENSG00000161091	MFSD12	117	371.646	0.909894	0.29358	3.09931	0.00193975	0.0222247	1916.66	1.71653	0.273031	6.28695	3.24e-10	1.68e-08	2103.82	1.55793	0.129451	12.0349	2.33e-33	1.01e-31
ENSG00000124217	MOCS3	118	96.4077	1.21211	0.302066	4.01273	6.00208e-05	0.00287683	1031.19	1.45938	0.415575	3.51171	0.000445239	0.00396108	735.39	0.894448	0.132923	6.72907	1.71e-11	1.13e-10
ENSG00000101782	RIOK3	119	5680.56	-1.00651	0.316952	-3.17558	0.00149537	0.0191414	5058.91	-1.53543	0.329629	-4.65807	3.19e-06	6.24e-05	5469.89	-1.60171	0.143186	-11.1863	4.76e-29	1.49e-27
ENSG00000250072	SH3TC2-DT	120	4.96039	4.5072	0.967777	4.65727	3.20427e-06	0.000445884	7.2148	4.5734	1.29729	3.52536	0.000422903	0.00379629	4.01846	2.49688	0.441336	5.65755	1.54e-08	7.28e-08
ENSG00000265972	TXNIP	121	74427.5	-1.20237	0.285767	-4.20752	2.58183e-05	0.00180759	34490.3	-1.32767	0.587283	-2.2607	0.0237778	0.0884831	33521.1	-1.53835	0.178255	-8.63003	6.13e-18	7.6e-17
ENSG00000148840	PPRC1	122	500.823	0.627546	0.174292	3.60055	0.000317548	0.00778309	1736.36	0.799829	0.281903	2.83725	0.00455043	0.0251846	2056.54	1.04978	0.112717	9.31341	1.24e-20	1.96e-19
ENSG00000165271	NOL6	123	438.427	0.822042	0.244261	3.36542	0.000764259	0.0128531	2267.47	1.0696	0.335532	3.18776	0.00143377	0.0102193	2424.07	1.10728	0.0991546	11.1672	5.9e-29	1.82e-27
ENSG00000065328	MCM10	124	21.1229	2.90713	0.857857	3.38883	0.000701911	0.012271	357.733	1.72263	0.527291	3.26694	0.00108715	0.00821528	372.934	1.79283	0.176561	10.1542	3.18e-24	6.82e-23
ENSG00000172031	EPHX4	125	33.5286	0.968394	0.3259	2.97145	0.002964	0.0285467	314.992	5.78193	0.487064	11.871	1.67e-32	2.17e-29	159.104	4.26756	0.250907	17.0085	7.1e-65	2.59e-62
ENSG00000142207	URB1	126	825.356	0.840718	0.239543	3.50967	0.000448657	0.00965285	1798.73	1.07063	0.299815	3.57099	0.000355637	0.00328394	1643.16	0.999504	0.122052	8.18917	2.63e-16	2.79e-15
ENSG00000136048	DRAM1	127	236.446	1.36867	0.353007	3.87716	0.000105682	0.00412565	978.091	1.27331	0.359283	3.54403	0.00039406	0.00358091	1007.02	0.780192	0.115181	6.77359	1.26e-11	8.47e-11
ENSG00000068438	FTSJ1	128	242.546	0.886994	0.28352	3.12851	0.00175697	0.0210371	1608.68	1.51533	0.265373	5.71016	1.13e-08	4.12e-07	1472.8	1.13679	0.112022	10.1479	3.39e-24	7.26e-23
ENSG00000214688	C10orf105	129	49.7155	-2.075	0.562905	-3.68624	0.000227589	0.00626323	5.48725	-4.82696	1.4237	-3.39043	0.000697837	0.00569526	4.20263	-2.58838	0.337747	-7.66367	1.81e-14	1.62e-13
ENSG00000164045	CDC25A	130	56.6802	1.8354	0.441364	4.15848	3.20372e-05	0.00201368	621.657	1.08618	0.436691	2.4873	0.0128717	0.0557831	609.078	1.17556	0.154218	7.6227	2.48e-14	2.19e-13
ENSG00000147224	PRPS1	131	108.168	1.2057	0.298095	4.04466	5.23985e-05	0.00267922	1284.94	0.968035	0.405768	2.38568	0.0170474	0.0688674	1252.52	1.00165	0.119518	8.38075	5.26e-17	6.01e-16
ENSG00000131471	AOC3	132	105.094	-2.27963	0.686636	-3.32	0.000900169	0.0141848	3879.58	-2.38527	0.703464	-3.39075	0.000697015	0.00569057	3471.02	-2.33603	0.222096	-10.5181	7.13e-26	1.73e-24
ENSG00000183579	ZNRF3	133	496.921	1.51514	0.408237	3.71143	0.000206095	0.00597675	27.8499	1.62641	0.4659	3.49091	0.000481387	0.00421407	19.9223	1.71927	0.24275	7.08247	1.42e-12	1.05e-11
ENSG00000205744	DENND1C	134	365.813	-0.923261	0.233765	-3.94952	7.83083e-05	0.00343819	1921.37	-0.994446	0.330232	-3.01136	0.00260083	0.0163901	1701.39	-1.17538	0.169088	-6.95128	3.62e-12	2.58e-11
ENSG00000198208	RPS6KL1	135	43.0037	1.46575	0.391645	3.74255	0.000182164	0.00551445	309.272	1.42872	0.40342	3.54153	0.000397814	0.00360968	308.111	1.15471	0.167478	6.89471	5.4e-12	3.78e-11
ENSG00000152056	AP1S3	136	496.571	0.750008	0.226506	3.31121	0.000928946	0.0144108	344.576	2.32445	0.509505	4.56217	5.06e-06	9.37e-05	246.864	1.30013	0.157301	8.26522	1.39e-16	1.53e-15
ENSG00000270629	NBPF14	137	821.922	-0.831667	0.199749	-4.16356	3.13319e-05	0.00201257	138.658	-1.38957	0.320131	-4.34063	1.42e-05	0.000225685	133.966	-0.664197	0.125807	-5.27949	1.3e-07	5.46e-07
ENSG00000172901	LVRN	138	22.8274	-1.77252	0.544746	-3.25385	0.00113851	0.0162299	36.2783	-3.56106	0.925983	-3.84571	0.000120202	0.00134659	39.4474	-3.09192	0.319843	-9.66699	4.16e-22	7.53e-21
ENSG00000114698	PLSCR4	139	330.955	-0.84614	0.275168	-3.07499	0.00210508	0.0234469	1299.99	-1.49989	0.310391	-4.83224	1.35e-06	2.95e-05	1189.5	-1.71422	0.14948	-11.4679	1.91e-30	6.71e-29
ENSG00000172009	THOP1	140	378.957	1.25316	0.319517	3.92204	8.78022e-05	0.00367725	2346.17	0.779779	0.25306	3.08139	0.00206034	0.0136413	2890.95	0.911365	0.132155	6.89616	5.34e-12	3.75e-11
ENSG00000101311	FERMT1	141	992.01	1.19981	0.322643	3.71871	0.000200244	0.00588439	8698.73	1.25337	0.337955	3.7087	0.00020833	0.00212477	7548.81	1.15453	0.171031	6.75039	1.47e-11	9.84e-11
ENSG00000130713	EXOSC2	142	190.725	0.787856	0.251065	3.13806	0.0017007	0.0206659	1077.87	1.27548	0.315346	4.04468	5.24e-05	0.000681315	1006.19	1.1631	0.104698	11.1091	1.13e-28	3.41e-27
ENSG00000129675	ARHGEF6	143	12.3365	-3.14552	0.948807	-3.31524	0.000915656	0.0143213	675.152	-1.52562	0.433345	-3.52056	0.000430642	0.00385073	666.053	-1.26474	0.137454	-9.20118	3.54e-20	5.36e-19
ENSG00000125459	MSTO1	144	126.563	1.25083	0.302848	4.13022	3.62417e-05	0.00214897	250.327	0.829096	0.310463	2.67051	0.00757356	0.0372985	285.465	0.745046	0.110224	6.75937	1.39e-11	9.29e-11
ENSG00000158352	SHROOM4	145	93.3213	1.28988	0.33117	3.89491	9.82348e-05	0.00395115	673.877	1.40527	0.540232	2.60123	0.00928906	0.0435414	693.906	1.55757	0.208755	7.46125	8.57e-14	7.19e-13
ENSG00000166261	ZNF202	146	104.813	1.03724	0.229251	4.52449	6.05415e-06	0.000701103	460.986	0.706072	0.293889	2.40251	0.016283	0.0665335	460.513	0.650168	0.0958419	6.78375	1.17e-11	7.92e-11
ENSG00000127423	AUNIP	147	14.4753	2.41532	0.783689	3.08199	0.00205624	0.0231746	120.035	2.18417	0.498247	4.38371	1.17e-05	0.0001914	128.127	1.94015	0.176162	11.0135	3.29e-28	9.56e-27
ENSG00000120708	TGFBI	148	10267.6	1.73922	0.59543	2.92095	0.00348969	0.0316087	45451.5	4.1171	0.510361	8.06704	7.2e-16	1.03e-13	22871.9	3.03048	0.201952	15.0059	6.72e-51	9.75e-49
ENSG00000130810	PPAN	149	269.421	0.781252	0.204335	3.82339	0.000131629	0.00456022	275.059	0.903388	0.354622	2.54747	0.0108508	0.0490841	264.768	0.720207	0.0919312	7.8342	4.72e-15	4.46e-14
ENSG00000138079	SLC3A1	150	84.3696	-2.1598	0.585192	-3.69075	0.000223595	0.00624919	975.298	-2.81797	0.4854	-5.80547	6.42e-09	2.47e-07	1173.68	-1.62574	0.295578	-5.50021	3.79e-08	1.71e-07
ENSG00000196754	S100A2	151	231.993	1.42615	0.487405	2.926	0.00343354	0.0313492	136.724	3.77866	0.425357	8.88349	6.48e-19	1.61e-16	155.93	3.1203	0.240851	12.9553	2.19e-38	1.33e-36
ENSG00000177225	GATD1	152	855.768	0.901355	0.217226	4.1494	3.33354e-05	0.00204698	2521.7	0.911088	0.336183	2.7101	0.00672636	0.0341667	2333.21	0.767525	0.119678	6.41327	1.42e-10	8.55e-10
ENSG00000137747	TMPRSS13	153	50.1303	2.42801	0.779395	3.11526	0.00183786	0.0215144	317.387	3.50579	0.586734	5.97508	2.3e-09	9.82e-08	240.654	2.49256	0.289749	8.60248	7.8e-18	9.59e-17
ENSG00000104371	DKK4	154	39.1881	1.90642	0.650322	2.9315	0.00337334	0.0310853	42.1751	7.50802	1.06565	7.04546	1.85e-12	1.53e-10	78.208	5.84205	0.483018	12.0949	1.12e-33	4.96e-32
ENSG00000215012	RTL10	155	825.086	1.14455	0.333402	3.43295	0.000597045	0.0111999	929.837	0.963849	0.319134	3.0202	0.00252609	0.0160264	950.807	0.953713	0.111773	8.53258	1.43e-17	1.72e-16
ENSG00000188807	TMEM201	156	113.951	1.32793	0.315242	4.21243	2.52638e-05	0.0017793	867.903	0.703953	0.319735	2.20168	0.0276879	0.0989522	911.524	0.960093	0.129752	7.39943	1.37e-13	1.13e-12
ENSG00000254726	MEX3A	157	134.372	1.47465	0.468827	3.14541	0.00165854	0.0204269	323.626	1.89872	0.564455	3.36381	0.000768732	0.00617944	395.15	2.58918	0.228417	11.3353	8.77e-30	2.93e-28
ENSG00000138092	CENPO	158	94.5194	1.79141	0.412513	4.34268	1.40756e-05	0.001179	495.709	0.59652	0.332006	1.79671	0.0723815	0.197696	548.614	0.747918	0.0894496	8.36134	6.2e-17	7.03e-16
ENSG00000189431	RASSF10	159	141.493	1.19483	0.307024	3.89164	9.95683e-05	0.0039862	170.325	1.72928	0.785092	2.20265	0.0276197	0.0987593	231.652	2.5849	0.310115	8.3353	7.73e-17	8.7e-16
ENSG00000275216		160	616.246	1.12744	0.373497	3.01859	0.00253953	0.0262066	97.5785	4.51887	0.785988	5.74928	8.96e-09	3.34e-07	147.576	4.21393	0.437295	9.63635	5.61e-22	1e-20
ENSG00000119950	MXI1	161	4151.35	-0.84631	0.283682	-2.98331	0.00285153	0.0279207	3331.55	-1.65493	0.344378	-4.80556	1.54e-06	3.29e-05	3345.62	-1.63605	0.137142	-11.9297	8.29e-33	3.43e-31
ENSG00000262001	DLGAP1-AS2	162	142.03	1.05005	0.34301	3.06129	0.00220388	0.0240732	339.443	2.36454	0.409914	5.76838	8e-09	3.01e-07	203.673	1.68462	0.190923	8.82355	1.11e-18	1.47e-17
ENSG00000203499	IQANK1	163	149.255	1.22665	0.429375	2.85683	0.00427893	0.035413	1243.99	3.64724	0.416896	8.74856	2.16e-18	4.92e-16	716.617	2.48764	0.145303	17.1203	1.05e-65	4.01e-63
ENSG00000075275	CELSR1	164	541.522	1.14787	0.391121	2.93481	0.00333756	0.0309622	917.568	1.96449	0.395818	4.96311	6.94e-07	1.64e-05	1158.06	2.53499	0.195212	12.9858	1.47e-38	8.99e-37
ENSG00000016402	IL20RA	165	321.34	0.972528	0.24601	3.9532	7.71122e-05	0.00341172	993.479	1.15603	0.49479	2.33641	0.01947	0.0761882	849.251	1.2602	0.172149	7.32043	2.47e-13	1.99e-12
ENSG00000168477	TNXB	166	603.255	-1.49319	0.518967	-2.87723	0.00401182	0.0341173	2716.67	-4.48516	0.696518	-6.4394	1.2e-10	6.92e-09	2512.03	-3.8603	0.263324	-14.6599	1.16e-48	1.46e-46
ENSG00000164237	CMBL	167	3357.41	-1.05967	0.335414	-3.15929	0.00158155	0.0197895	6955.29	-1.55606	0.432242	-3.59999	0.000318234	0.00299135	6699.14	-1.78645	0.191311	-9.33793	9.82e-21	1.57e-19
ENSG00000176022	B3GALT6	168	142.779	1.67848	0.453819	3.69856	0.000216823	0.00614957	782.509	0.941115	0.290675	3.23769	0.00120504	0.00888245	835.5	0.781687	0.121755	6.42016	1.36e-10	8.19e-10
ENSG00000176842	IRX5	169	4.45578	4.05554	1.03992	3.89985	9.62511e-05	0.00392316	7.91144	1.88224	1.04173	1.80684	0.0707876	0.194706	27.886	3.84766	0.410388	9.37567	6.87e-21	1.11e-19
ENSG00000181610	MRPS23	170	302.884	0.614988	0.198766	3.09403	0.00197455	0.0225635	2014.16	1.62708	0.296149	5.49413	3.93e-08	1.27e-06	1528.13	0.921463	0.110954	8.3049	9.99e-17	1.11e-15
ENSG00000168496	FEN1	171	158.27	1.54003	0.430444	3.57777	0.000346544	0.00824776	1655.73	1.04481	0.407147	2.56618	0.0102825	0.0471112	1691.93	1.02946	0.129411	7.95497	1.79e-15	1.76e-14
ENSG00000147799	ARHGAP39	172	293.821	1.02848	0.28957	3.55175	0.000382684	0.00878087	707.775	0.976822	0.331134	2.94993	0.00317846	0.0191847	702.486	0.919345	0.127118	7.23219	4.75e-13	3.71e-12
ENSG00000003137	CYP26B1	173	307.219	-2.93311	0.892994	-3.28458	0.00102136	0.0152737	257.234	-1.99884	0.404541	-4.941	7.77e-07	1.82e-05	177.794	-1.30537	0.190412	-6.85549	7.11e-12	4.92e-11
ENSG00000128510	CPA4	174	187.224	3.92448	1.13931	3.44463	0.000571849	0.011062	3.7991	4.34872	1.40934	3.08563	0.00203121	0.0134666	6.53297	3.04139	0.413158	7.36132	1.82e-13	1.48e-12
ENSG00000185730	ZNF696	175	71.6126	1.19404	0.317372	3.76228	0.000168371	0.00525299	328.399	1.02734	0.400387	2.56587	0.0102917	0.0471316	285.093	0.630585	0.0909177	6.93578	4.04e-12	2.86e-11
ENSG00000186141	POLR3C	176	150.411	0.794896	0.223043	3.56387	0.000365433	0.00852922	1073.98	0.703404	0.298522	2.35629	0.0184587	0.0732804	1039.62	0.620709	0.0734377	8.45218	2.86e-17	3.36e-16
ENSG00000197362	ZNF786	177	25.8156	2.93921	0.609148	4.82512	1.3992e-06	0.000248899	301.292	0.605108	0.319903	1.89154	0.0585526	0.170533	316.417	0.737455	0.109109	6.75889	1.39e-11	9.31e-11
ENSG00000165861	ZFYVE1	178	1368.54	-0.743425	0.213235	-3.48641	0.000489545	0.0102018	934.023	-0.842791	0.327965	-2.56976	0.0101769	0.0467232	906.873	-0.81488	0.102159	-7.97655	1.5e-15	1.48e-14
ENSG00000196549	MME	179	380.368	9.33219	1.48476	6.28533	3.27159e-10	5.64512e-07	196.552	1.05318	0.615376	1.71144	0.0869996	0.224506	1038.7	2.07374	0.30195	6.86783	6.52e-12	4.53e-11
ENSG00000175538	KCNE3	180	733.926	1.45381	0.340029	4.27554	1.90676e-05	0.00144303	3116.08	1.53382	0.476722	3.21744	0.00129342	0.00941259	1897.59	0.938759	0.195016	4.81376	1.48e-06	5.44e-06
ENSG00000135119	RNFT2	181	18.7794	1.95837	0.595794	3.28699	0.00101265	0.0151941	89.5066	1.28505	0.519	2.47602	0.0132857	0.0571845	95.1684	1.52081	0.142882	10.6439	1.86e-26	4.72e-25
ENSG00000224968	LINC01645	182	18.2162	-1.93611	0.669731	-2.89088	0.00384164	0.0333271	20.8102	-5.17589	0.948855	-5.45488	4.9e-08	1.54e-06	28.4187	-4.45148	0.394306	-11.2894	1.48e-29	4.83e-28
ENSG00000174171		183	333.814	1.42016	0.408362	3.47771	0.000505721	0.0104506	84.9162	2.33258	0.971089	2.40203	0.0163045	0.0665991	45.5867	3.12259	0.367447	8.49807	1.93e-17	2.29e-16
ENSG00000250899		184	12.9757	2.7714	0.588649	4.70807	2.50068e-06	0.000385261	139.376	0.894616	0.447206	2.00046	0.0454512	0.141959	153.716	1.00052	0.158738	6.30297	2.92e-10	1.7e-09
ENSG00000140450	ARRDC4	185	6460.09	-0.773259	0.259237	-2.98283	0.00285598	0.0279207	2281.96	-1.46785	0.407093	-3.60568	0.000311339	0.00293777	2285.07	-1.68897	0.133893	-12.6144	1.76e-36	9.14e-35
ENSG00000103222	ABCC1	186	1251.75	0.728242	0.205581	3.54236	0.000396561	0.00903917	2926.07	1.04396	0.395319	2.6408	0.00827104	0.0398716	2809.6	0.99048	0.138164	7.16889	7.56e-13	5.77e-12
ENSG00000124120	TTPAL	187	126.427	1.84061	0.370592	4.96669	6.81053e-07	0.000154626	969.691	1.00269	0.361943	2.77031	0.00560032	0.0296665	844.091	0.642602	0.134411	4.78088	1.75e-06	6.35e-06
ENSG00000110881	ASIC1	188	204.12	1.12823	0.37068	3.04367	0.00233713	0.0249087	511.395	1.60855	0.358605	4.48557	7.27e-06	0.000128264	464.633	1.9084	0.224494	8.50089	1.88e-17	2.24e-16
ENSG00000120149	MSX2	189	229.295	0.935535	0.337492	2.77202	0.00557093	0.0412383	408.52	5.52898	0.532773	10.3777	3.13e-25	1.71e-22	264.87	4.18921	0.275258	15.2192	2.64e-52	4.17e-50
ENSG00000160183	TMPRSS3	190	94.4754	1.24669	0.416884	2.99051	0.00278515	0.027656	215.995	1.84161	0.436269	4.22127	2.43e-05	0.000351803	271.32	2.10298	0.219556	9.57834	9.86e-22	1.72e-20
ENSG00000164463	CREBRF	191	2213.63	-2.11357	0.504517	-4.18928	2.79839e-05	0.00188447	1012.46	-0.762515	0.389677	-1.95678	0.0503728	0.152922	891.895	-1.01481	0.147921	-6.8605	6.86e-12	4.76e-11
ENSG00000103042	SLC38A7	192	118.77	1.24812	0.355753	3.50839	0.000450823	0.00966328	885.223	0.977734	0.274305	3.5644	0.00036469	0.00334243	768.272	0.608907	0.10263	5.93301	2.97e-09	1.55e-08
ENSG00000130643	CALY	193	51.3534	-2.38372	0.554027	-4.30254	1.68851e-05	0.00133038	49.4163	-1.34187	1.00951	-1.32922	0.183775	0.371417	30.7038	-3.05121	0.347614	-8.77759	1.67e-18	2.18e-17
ENSG00000110944	IL23A	194	12.0157	2.20877	0.76489	2.8877	0.00388071	0.0335603	173.623	2.95719	0.620383	4.76671	1.87e-06	3.9e-05	53.0563	2.07934	0.185121	11.2323	2.83e-29	9.01e-28
ENSG00000177192	PUS1	195	193.052	0.673344	0.225166	2.99044	0.00278579	0.027656	1087.3	1.07741	0.301946	3.56822	0.000359421	0.00330398	1459.94	1.53118	0.140291	10.9143	9.85e-28	2.76e-26
ENSG00000167291	TBC1D16	196	1723.23	0.594172	0.187893	3.16228	0.00156537	0.0196582	2579.88	0.887831	0.304652	2.91425	0.00356545	0.0209999	2706.41	1.19134	0.127815	9.32081	1.15e-20	1.84e-19
ENSG00000106366	SERPINE1	197	293.206	2.51313	0.839448	2.99379	0.00275539	0.0274981	630.19	1.68233	0.471254	3.56991	0.000357105	0.00329254	1124.5	2.27223	0.21185	10.7257	7.71e-27	2.02e-25
ENSG00000102900	NUP93	198	225.884	0.795728	0.235074	3.38501	0.000711767	0.0123735	2175.91	0.919842	0.3454	2.66312	0.00774189	0.0379305	1958.62	0.791451	0.101147	7.82478	5.09e-15	4.79e-14
ENSG00000094804	CDC6	199	161.315	1.18015	0.388617	3.0368	0.00239103	0.0252801	1159.05	1.76099	0.496807	3.54461	0.00039319	0.00357432	987.753	1.491	0.15631	9.53877	1.45e-21	2.48e-20
ENSG00000073111	MCM2	200	315.489	1.33765	0.441524	3.02961	0.0024487	0.0257165	2969.12	1.30834	0.36071	3.62713	0.000286592	0.00275716	3396.11	1.48037	0.157271	9.41285	4.83e-21	7.9e-20
ENSG00000113580	NR3C1	201	903.535	-0.780229	0.275354	-2.83355	0.00460347	0.0367915	1331.29	-2.11844	0.394016	-5.37653	7.59e-08	2.3e-06	1172.59	-1.85136	0.148156	-12.496	7.85e-36	3.95e-34
ENSG00000184792	OSBP2	202	222.907	1.42076	0.327901	4.33289	1.47164e-05	0.00120346	350.418	0.66529	0.314652	2.11437	0.034484	0.116095	362.459	0.786751	0.131078	6.00216	1.95e-09	1.04e-08
ENSG00000038427	VCAN	203	113.446	5.52457	1.18011	4.6814	2.84927e-06	0.000423828	2306.02	0.942617	0.42562	2.21469	0.0267813	0.0966382	3469.46	1.28486	0.229843	5.59016	2.27e-08	1.05e-07
ENSG00000112242	E2F3	204	204.533	0.651922	0.170985	3.81275	0.000137428	0.0046315	760.692	0.668452	0.323174	2.06839	0.0386029	0.125978	865.718	0.766864	0.104472	7.34037	2.13e-13	1.72e-12
ENSG00000138764	CCNG2	205	2771.58	-0.816755	0.239364	-3.41219	0.000644423	0.0116435	1967.01	-0.783759	0.312328	-2.50941	0.0120934	0.0531731	1933.62	-1.0595	0.133322	-7.94692	1.91e-15	1.87e-14
ENSG00000114491	UMPS	206	314.786	0.623016	0.181629	3.43015	0.000603255	0.0112086	1712.77	0.864178	0.303007	2.85201	0.00434442	0.0243402	1520.68	0.578885	0.0831656	6.96063	3.39e-12	2.42e-11
ENSG00000090006	LTBP4	207	3434.36	-0.887953	0.290118	-3.06066	0.00220849	0.0241034	9917.12	-1.87258	0.386457	-4.84551	1.26e-06	2.78e-05	9182.63	-1.27362	0.168494	-7.55886	4.07e-14	3.52e-13
ENSG00000151576	QTRT2	208	152.764	1.08733	0.218656	4.97277	6.60025e-07	0.000153902	1156.93	0.63875	0.332244	1.92253	0.0545391	0.161675	996.271	0.538261	0.0910075	5.91447	3.33e-09	1.72e-08
ENSG00000170074	FAM153A	209	43.3505	-7.36948	1.9213	-3.83568	0.000125219	0.00447569	11.9687	-2.80298	0.905795	-3.09449	0.00197151	0.0131702	4.81426	-1.81641	0.343737	-5.2843	1.26e-07	5.33e-07
ENSG00000108439	PNPO	210	313.332	1.04977	0.280561	3.7417	0.000182782	0.00552349	1472.24	0.976367	0.286103	3.41265	0.000643356	0.00533202	1179.38	0.536547	0.102928	5.21282	1.86e-07	7.7e-07
ENSG00000068654	POLR1A	211	311.991	1.38759	0.369115	3.75922	0.000170442	0.00527056	2826.9	0.794053	0.329182	2.4122	0.0158565	0.0651482	2769.93	0.825084	0.12534	6.58277	4.62e-11	2.92e-10
ENSG00000187837	H1-2	212	1209.24	-1.47348	0.470894	-3.12911	0.00175339	0.0210371	1278.93	-1.69032	0.43717	-3.86652	0.000110401	0.00125858	2187.95	-1.97181	0.258643	-7.62368	2.47e-14	2.18e-13
ENSG00000173621	LRFN4	213	200.089	1.3141	0.377514	3.48094	0.000499656	0.0103477	1288.84	1.15197	0.399207	2.88564	0.00390625	0.022511	1321.51	1.10441	0.170741	6.46831	9.91e-11	6.05e-10
ENSG00000241749	RPSAP52	214	8.81865	5.06818	1.32172	3.83454	0.000125802	0.00447569	5.18741	2.58135	1.09422	2.35906	0.0183211	0.0728873	6.29406	1.84886	0.296054	6.245	4.24e-10	2.43e-09
ENSG00000119138	KLF9	215	1128.57	-0.988628	0.355823	-2.77842	0.00546234	0.0408197	2338.25	-2.15077	0.405513	-5.30383	1.13e-07	3.29e-06	2016.22	-2.0891	0.142398	-14.6709	9.9e-49	1.25e-46
ENSG00000198561	CTNND1	216	21413.6	-0.561472	0.170671	-3.28979	0.00100261	0.0151092	20920.7	-0.785363	0.29076	-2.70107	0.00691161	0.0347983	19715.7	-0.852923	0.106202	-8.03114	9.66e-16	9.74e-15
ENSG00000148735	PLEKHS1	217	139.229	1.9492	0.618229	3.15287	0.00161674	0.0200552	567.159	2.05573	0.514024	3.99929	6.35e-05	0.000796657	864.304	1.84273	0.262105	7.03051	2.06e-12	1.5e-11
ENSG00000148429	USP6NL	218	528.852	0.533751	0.143497	3.7196	0.000199536	0.00587542	1706.56	1.01015	0.386794	2.61161	0.00901168	0.0425739	1350.74	0.606431	0.102627	5.90905	3.44e-09	1.78e-08
ENSG00000130193	THEM6	219	663.124	0.662913	0.212725	3.11629	0.00183142	0.0214828	2567.92	1.48525	0.31096	4.77636	1.79e-06	3.75e-05	2452.84	1.00292	0.147833	6.78416	1.17e-11	7.9e-11
ENSG00000139629	GALNT6	220	1191.66	0.912666	0.315946	2.88868	0.00386868	0.0334775	2943.84	2.35043	0.449718	5.22646	1.73e-07	4.78e-06	1939.5	1.71676	0.188862	9.09001	9.9e-20	1.43e-18
ENSG00000186715	MST1L	221	249.219	-1.23212	0.393429	-3.13174	0.00173774	0.020938	120.189	-3.26586	0.803407	-4.06501	4.8e-05	0.00063362	82.167	-1.86867	0.266509	-7.01164	2.36e-12	1.71e-11
ENSG00000198042	MAK16	222	98.3201	1.08815	0.242897	4.47986	7.46907e-06	0.000808474	732.502	0.831852	0.356156	2.33564	0.01951	0.0763084	635.423	0.545963	0.10662	5.12065	3.04e-07	1.23e-06
ENSG00000125872	LRRN4	223	20.0107	3.76435	0.955658	3.93902	8.18159e-05	0.00352053	6.15189	1.66614	0.882443	1.8881	0.0590131	0.171326	8.19538	2.39087	0.346912	6.89187	5.51e-12	3.85e-11
ENSG00000158195	WASF2	224	15555.8	-1.00875	0.246222	-4.0969	4.18724e-05	0.00238452	8372.48	-0.649681	0.283809	-2.28915	0.0220706	0.0836779	8044.61	-0.542523	0.0959508	-5.65418	1.57e-08	7.42e-08
ENSG00000182325	FBXL6	225	292.007	0.75019	0.195593	3.83546	0.000125331	0.00447569	1697.22	1.15791	0.420415	2.75421	0.00588347	0.0308343	1679.22	0.856725	0.161695	5.29839	1.17e-07	4.96e-07
ENSG00000141756	FKBP10	226	129.342	0.809728	0.256789	3.15328	0.00161446	0.0200414	2730.77	1.36816	0.554933	2.46545	0.0136841	0.0584311	3583.72	1.97274	0.198857	9.9204	3.39e-23	6.69e-22
ENSG00000100350	FOXRED2	227	121.764	1.92959	0.495017	3.89802	9.69828e-05	0.00392826	914.966	0.887705	0.418348	2.12193	0.0338436	0.114646	762.225	0.858083	0.134765	6.36726	1.92e-10	1.14e-09
ENSG00000093167	LRRFIP2	228	2516.59	-0.765003	0.258206	-2.96277	0.00304889	0.0291138	2715.26	-0.917417	0.280484	-3.27083	0.00107231	0.00812324	2505.43	-1.10818	0.103261	-10.7319	7.21e-27	1.89e-25
ENSG00000164171	ITGA2	229	1566.88	0.589532	0.195599	3.01398	0.00257849	0.0263854	3052.23	1.71344	0.354455	4.83402	1.34e-06	2.93e-05	2642.45	1.26487	0.170852	7.40329	1.33e-13	1.1e-12
ENSG00000184220	CMSS1	230	72.0627	1.15146	0.403448	2.85404	0.0043167	0.0355195	817.068	1.57458	0.405457	3.88346	0.000102979	0.00118708	716.64	1.3446	0.107542	12.5031	7.18e-36	3.63e-34
ENSG00000163618	CADPS	231	310.57	1.5121	0.383858	3.93922	8.17454e-05	0.00352053	674.092	2.05281	0.645406	3.18065	0.00146946	0.0104072	498.522	1.34776	0.291621	4.62163	3.81e-06	1.33e-05
ENSG00000138073	PREB	232	622.758	0.726848	0.240635	3.02054	0.00252327	0.0261246	3419.33	1.20072	0.313944	3.82464	0.000130964	0.00144025	3088.2	0.696675	0.085863	8.1138	4.91e-16	5.08e-15
ENSG00000184956	MUC6	233	593.595	5.64631	1.27672	4.42252	9.75581e-06	0.000953924	13.9894	-1.41571	1.02772	-1.37752	0.168351	0.349995	1060.35	3.53013	0.502785	7.02114	2.2e-12	1.6e-11
ENSG00000140104	CLBA1	234	205.478	1.08768	0.366898	2.96453	0.0030315	0.0289798	309.028	1.05612	0.355999	2.96663	0.00301079	0.0184076	290.194	1.10284	0.0975952	11.3002	1.31e-29	4.29e-28
ENSG00000162522	KIAA1522	235	26263.9	-0.862693	0.271133	-3.1818	0.00146362	0.0189174	10888.1	-1.17864	0.342264	-3.44366	0.000573898	0.00488986	10952.9	-0.921805	0.133235	-6.91866	4.56e-12	3.22e-11
ENSG00000137502	RAB30	236	457.606	-1.18341	0.35531	-3.33065	0.000866427	0.0139201	804.063	-0.822557	0.377482	-2.17906	0.0293272	0.103229	717.8	-1.25342	0.14446	-8.67655	4.08e-18	5.15e-17
ENSG00000012048	BRCA1	237	77.8974	2.01755	0.579576	3.48108	0.000499393	0.0103477	821.287	1.05578	0.474001	2.22737	0.0259225	0.0943017	752.622	1.10695	0.15276	7.24633	4.28e-13	3.36e-12
ENSG00000172164	SNTB1	238	1043.02	0.59035	0.219531	2.68914	0.00716361	0.0480031	2392.46	2.77702	0.314065	8.84219	9.39e-19	2.29e-16	1444.16	1.91427	0.141608	13.5181	1.22e-41	9.44e-40
ENSG00000164953	TMEM67	239	40.0621	1.38914	0.459576	3.02265	0.0025057	0.0260772	283.153	1.43102	0.36082	3.96602	7.31e-05	0.000894529	192.558	0.888758	0.11517	7.71694	1.19e-14	1.08e-13
ENSG00000117395	EBNA1BP2	240	450.641	1.08386	0.291921	3.71286	0.000204933	0.0059631	2630.98	0.842165	0.34702	2.42685	0.0152306	0.0632851	2364.35	0.601336	0.101072	5.94956	2.69e-09	1.41e-08
ENSG00000258429	PDF	241	48.5773	1.44806	0.470943	3.07481	0.00210638	0.0234469	165.35	1.61285	0.354225	4.55317	5.28e-06	9.7e-05	154.809	1.20086	0.178184	6.73945	1.59e-11	1.06e-10
ENSG00000171865	RNASEH1	242	414.56	0.573109	0.18106	3.1653	0.00154922	0.0195404	674.062	0.92082	0.321168	2.8671	0.00414254	0.02352	692.944	0.664995	0.0854922	7.77842	7.34e-15	6.81e-14
ENSG00000170296	GABARAP	243	6541.91	-0.658097	0.191779	-3.43153	0.000600182	0.0112079	2021.84	-1.04276	0.477083	-2.18569	0.0288383	0.102	1889.09	-1.67646	0.217506	-7.70768	1.28e-14	1.16e-13
ENSG00000170854	RIOX2	244	103.656	1.28778	0.365998	3.51856	0.000433895	0.00947162	981.216	0.74416	0.302677	2.45859	0.0139483	0.0592164	929.069	0.576243	0.090148	6.39219	1.64e-10	9.76e-10
ENSG00000174276	ZNHIT2	245	104.441	0.929792	0.289178	3.21529	0.00130311	0.0175666	557.928	1.37579	0.318905	4.3141	1.6e-05	0.00024894	515.975	0.839394	0.143305	5.85738	4.7e-09	2.39e-08
ENSG00000156697	UTP14A	246	314.272	0.727461	0.250571	2.90322	0.00369349	0.0326325	1477.91	1.50962	0.364308	4.14382	3.42e-05	0.000474267	1244.14	1.13618	0.128022	8.87487	7e-19	9.41e-18
ENSG00000243955	GSTA1	247	23.5403	-2.85315	0.992537	-2.87461	0.0040453	0.0343006	144.406	-3.20942	0.539985	-5.94354	2.79e-09	1.17e-07	781.758	-2.74947	0.341516	-8.05079	8.23e-16	8.34e-15
ENSG00000112130	RNF8	248	229.614	0.642413	0.198529	3.23586	0.00121277	0.0169445	758.642	0.798475	0.274638	2.90737	0.00364482	0.0213599	734.039	0.536748	0.0760868	7.05441	1.73e-12	1.27e-11
ENSG00000111897	SERINC1	249	5393.89	-0.837919	0.257283	-3.2568	0.00112676	0.0161532	7896.38	-0.600529	0.291432	-2.06061	0.03934	0.127672	6998.87	-0.88424	0.0919514	-9.61638	6.82e-22	1.21e-20
ENSG00000159592	GPBP1L1	250	4476.87	-0.65906	0.214113	-3.0781	0.00208328	0.0233725	6782.03	-0.813713	0.325649	-2.49874	0.0124635	0.054417	6378.46	-0.746904	0.076658	-9.74332	1.97e-22	3.65e-21
ENSG00000131094	C1QL1	251	121.615	-1.47803	0.347511	-4.25319	2.1075e-05	0.00153439	68.4668	-1.20352	0.705442	-1.70605	0.0879991	0.226113	53.6972	-1.64058	0.268993	-6.09896	1.07e-09	5.85e-09
ENSG00000263155	MYZAP	252	2562.35	-0.784704	0.256302	-3.06164	0.00220131	0.0240732	278.692	-1.18921	0.383546	-3.10056	0.00193156	0.0129667	248.718	-1.35051	0.164352	-8.21716	2.08e-16	2.24e-15
ENSG00000101412	E2F1	253	85.9915	1.38809	0.502949	2.7599	0.00578187	0.0421373	916.667	1.7009	0.367682	4.62599	3.73e-06	7.17e-05	971.134	1.87568	0.166217	11.2845	1.57e-29	5.08e-28
ENSG00000041802	LSG1	254	332.134	0.88248	0.209444	4.21343	2.51518e-05	0.00177866	1849.23	0.58536	0.287592	2.03538	0.0418123	0.133545	1745.59	0.383701	0.0716376	5.35614	8.5e-08	3.68e-07
ENSG00000261373	VPS9D1-AS1	255	57.29	0.99478	0.363478	2.73684	0.00620323	0.0437778	425.542	2.62544	0.464261	5.65509	1.56e-08	5.51e-07	299.405	2.34063	0.211209	11.082	1.53e-28	4.57e-27
ENSG00000128342	LIF	256	2003.01	1.01346	0.312178	3.24642	0.00116866	0.0164749	880.276	1.00305	0.421842	2.37777	0.0174175	0.0700175	957.753	1.61451	0.194387	8.30567	9.93e-17	1.11e-15
ENSG00000120800	UTP20	257	498.166	2.01169	0.455245	4.41891	9.92021e-06	0.000956275	1256.55	0.776282	0.417523	1.85926	0.062991	0.179401	1212.3	0.753248	0.136635	5.51283	3.53e-08	1.6e-07
ENSG00000100092	SH3BP1	258	2235.87	-0.658721	0.228201	-2.88658	0.00389454	0.0336338	2816.87	-1.5906	0.288638	-5.51069	3.57e-08	1.17e-06	2985.31	-1.10491	0.143398	-7.70523	1.31e-14	1.18e-13
ENSG00000092853	CLSPN	259	29.6272	2.80682	0.743894	3.77315	0.000161202	0.0051387	230.603	1.19367	0.561522	2.12577	0.0335225	0.113825	250.688	1.19063	0.196018	6.07409	1.25e-09	6.79e-09
ENSG00000183751	TBL3	260	357.286	0.709762	0.204442	3.47171	0.000517158	0.0105667	2413.76	0.91722	0.329432	2.78425	0.00536514	0.0286428	2671.09	0.802254	0.141506	5.66938	1.43e-08	6.81e-08
ENSG00000105447	GRWD1	261	406.982	0.766576	0.221764	3.45672	0.0005468	0.0108316	1770.29	0.656759	0.294433	2.23059	0.0257082	0.093668	1869.79	0.670991	0.0973353	6.8936	5.44e-12	3.81e-11
ENSG00000181634	TNFSF15	262	1462.74	0.587889	0.205389	2.86231	0.00420562	0.0350739	770.206	2.59511	0.417316	6.21856	5.02e-10	2.48e-08	465.864	1.40909	0.183038	7.69832	1.38e-14	1.25e-13
ENSG00000175315	CST6	263	75.8434	3.71121	0.77014	4.81888	1.44364e-06	0.000251617	82.632	4.47368	1.13934	3.92656	8.62e-05	0.00102463	30.6545	1.03664	0.384608	2.69531	0.00703236	0.0140062
ENSG00000184160	ADRA2C	264	25.5657	3.6806	0.805616	4.56868	4.908e-06	0.000611184	311.779	1.95589	0.735512	2.65922	0.00783224	0.0382664	175.414	1.11962	0.299782	3.73477	0.00018789	0.000503814
ENSG00000276023	DUSP14	265	188.224	1.09785	0.409054	2.68388	0.00727734	0.0484454	527.103	2.19658	0.357477	6.14467	8.01e-10	3.83e-08	413.483	1.7983	0.151676	11.8562	2e-32	7.96e-31
ENSG00000105676	ARMC6	266	195.916	0.758545	0.224318	3.38155	0.000720769	0.0124369	1689.25	0.807844	0.253624	3.1852	0.00144652	0.0102858	1819.83	0.738379	0.132335	5.57961	2.41e-08	1.12e-07
ENSG00000171862	PTEN	267	4489.05	-0.943595	0.292972	-3.22077	0.00127846	0.0173974	3507.37	-0.943012	0.271071	-3.47884	0.000503594	0.00437626	3520.06	-0.700366	0.116326	-6.02072	1.74e-09	9.29e-09
ENSG00000223496	EXOSC6	268	280.932	0.819005	0.207701	3.94319	8.04059e-05	0.00348594	1326.2	0.579973	0.299384	1.93722	0.0527182	0.158023	1186.81	0.485165	0.0836624	5.79908	6.67e-09	3.31e-08
ENSG00000021300	PLEKHB1	269	491.585	1.43006	0.363823	3.93064	8.4719e-05	0.00360056	2040.98	1.84399	0.477278	3.86356	0.000111745	0.00126919	1313.95	0.756856	0.22045	3.43323	0.000596438	0.00146415
ENSG00000234171	RNASEH1-DT	270	43.764	1.15418	0.379645	3.04017	0.00236446	0.0250915	226.755	1.1495	0.308135	3.73052	0.000191083	0.00197351	203.142	0.882074	0.125937	7.00411	2.49e-12	1.8e-11
ENSG00000102967	DHODH	271	44.8809	1.49586	0.452736	3.30405	0.000953	0.014656	593.208	0.697098	0.298633	2.3343	0.0195802	0.076509	568.302	0.718945	0.0964097	7.45719	8.84e-14	7.41e-13
ENSG00000196338	NLGN3	272	150.286	-1.59525	0.472138	-3.37878	0.000728087	0.0125362	105.306	-1.29702	0.493647	-2.62743	0.0086033	0.0410707	81.4645	-1.21862	0.19827	-6.14629	7.93e-10	4.41e-09
ENSG00000003436	TFPI	273	1075.25	-1.50883	0.31864	-4.73523	2.18803e-06	0.000343223	787.852	-1.07878	0.463964	-2.32514	0.0200647	0.0780064	784.282	-0.861308	0.208643	-4.12814	3.66e-05	0.000110028
ENSG00000156011	PSD3	274	1695.24	-0.792465	0.184624	-4.29232	1.76819e-05	0.00138055	1406.93	-1.02234	0.409563	-2.49616	0.0125544	0.0547418	1281.87	-0.683915	0.167664	-4.07909	4.52e-05	0.000134183
ENSG00000161036	LRWD1	275	213.924	0.680976	0.226199	3.01051	0.0026081	0.0264722	835.829	0.824577	0.288445	2.85869	0.0042539	0.0239531	940.812	0.874514	0.101865	8.585	9.08e-18	1.11e-16
ENSG00000185090	MANEAL	276	93.6262	1.52219	0.44561	3.41597	0.000635561	0.0115665	887.104	1.31707	0.5168	2.54851	0.0108185	0.048965	719.403	0.945563	0.157854	5.99012	2.1e-09	1.11e-08
ENSG00000114999	TTL	277	229.419	1.47563	0.344741	4.2804	1.86557e-05	0.00141808	1271.36	0.528752	0.344571	1.53452	0.124901	0.288144	1303.7	0.693476	0.116178	5.9691	2.39e-09	1.26e-08
ENSG00000130701	RBBP8NL	278	51.0005	1.70979	0.527319	3.24243	0.00118515	0.0166394	523.535	1.34587	0.499494	2.69446	0.00705031	0.0353306	505.704	1.27575	0.187735	6.79552	1.08e-11	7.32e-11
ENSG00000176597	B3GNT5	279	2427.55	-1.17469	0.339605	-3.45899	0.000542203	0.0108316	2201.48	-1.26991	0.435128	-2.91848	0.00351742	0.0208017	1767.16	-0.920435	0.173691	-5.29928	1.16e-07	4.94e-07
ENSG00000144231	POLR2D	280	390.47	0.441254	0.153945	2.86632	0.00415277	0.0348144	1694.35	1.00889	0.312179	3.23178	0.00123022	0.00903829	1493.12	0.822672	0.0822024	10.0079	1.41e-23	2.88e-22
ENSG00000107242	PIP5K1B	281	1079.3	-0.99734	0.306609	-3.25281	0.0011427	0.0162549	3278.59	-0.911361	0.430211	-2.11841	0.0341408	0.115209	2894.45	-1.16076	0.139821	-8.30172	1.03e-16	1.14e-15
ENSG00000189057	FAM111B	282	42.2813	2.4511	0.610391	4.01563	5.9287e-05	0.00284958	700.67	1.06047	0.537169	1.97417	0.0483619	0.148673	586.303	0.983049	0.18125	5.42373	5.84e-08	2.57e-07
ENSG00000175505	CLCF1	283	90.9725	1.57237	0.445959	3.52583	0.000422163	0.00930321	229.257	1.1247	0.444002	2.53309	0.0113061	0.0506432	185.854	0.714999	0.129134	5.53687	3.08e-08	1.41e-07
ENSG00000165060	FXN	284	45.4197	1.48713	0.369822	4.02121	5.78997e-05	0.00281425	519.316	0.834791	0.402011	2.07654	0.0378443	0.12415	430.909	0.578625	0.111079	5.20911	1.9e-07	7.85e-07
ENSG00000188707	ZBED6CL	285	103.737	2.59273	0.485913	5.33578	9.51334e-08	3.64784e-05	503.943	0.491753	0.373001	1.31837	0.18738	0.375953	521.84	0.687965	0.118866	5.78774	7.13e-09	3.52e-08
ENSG00000163013	FBXO41	286	359.803	0.702293	0.225848	3.10959	0.0018735	0.0217546	448.755	1.22375	0.655741	1.8662	0.0620129	0.177516	536.724	1.82738	0.146703	12.4563	1.29e-35	6.44e-34
ENSG00000204370	SDHD	287	1549.28	-0.683985	0.210346	-3.25171	0.00114711	0.0162771	5093.38	-0.660822	0.375733	-1.75875	0.0786194	0.209635	4365.54	-1.37058	0.14239	-9.62557	6.24e-22	1.11e-20
ENSG00000133606	MKRN1	288	6530.98	-0.855854	0.220337	-3.88429	0.000102629	0.00404339	7933.59	-0.541649	0.263773	-2.05347	0.0400273	0.12939	7347.78	-0.519049	0.0958387	-5.41586	6.1e-08	2.68e-07
ENSG00000246334	PRR7-AS1	289	5.74597	1.7968	0.654273	2.74625	0.00602807	0.0431595	27.2759	2.53175	0.610594	4.14637	3.38e-05	0.00046955	22.0119	2.41125	0.235386	10.2438	1.26e-24	2.8e-23
ENSG00000227619		290	14.0215	1.68609	0.609352	2.76702	0.00565721	0.0415915	50.8526	3.24793	0.788752	4.11781	3.82e-05	0.00052079	54.2017	2.502	0.257034	9.73413	2.16e-22	3.97e-21
ENSG00000164620	RELL2	291	36.8831	0.983218	0.347231	2.8316	0.00463163	0.0368629	98.3978	1.9055	0.493005	3.86507	0.000111055	0.00126428	97.8173	1.69976	0.188851	9.00053	2.25e-19	3.14e-18
ENSG00000129993	CBFA2T3	292	63.792	-1.42454	0.428747	-3.32258	0.000891902	0.0141419	373.035	-2.21789	0.631374	-3.51279	0.000443421	0.00394776	521.207	-1.37813	0.271618	-5.07378	3.9e-07	1.55e-06
ENSG00000198467	TPM2	293	809.085	-1.42359	0.353117	-4.0315	5.54225e-05	0.00276209	20836.3	-1.68941	0.769602	-2.19517	0.0281511	0.100121	19599.9	-1.45151	0.301179	-4.81942	1.44e-06	5.29e-06
ENSG00000162062	TEDC2	294	39.2322	1.36091	0.491818	2.7671	0.00565566	0.0415915	219.887	1.34522	0.393146	3.42168	0.000622347	0.00519997	264.628	1.85032	0.158541	11.6709	1.8e-31	6.7e-30
ENSG00000223829		295	82.1809	-1.29277	0.428765	-3.01511	0.0025689	0.0263319	7.33556	-3.72718	1.21018	-3.07985	0.00207106	0.0136938	5.65807	-3.03248	0.39445	-7.68786	1.5e-14	1.35e-13
ENSG00000033011	ALG1	296	256.467	1.06287	0.323969	3.28077	0.00103525	0.0153332	1443.16	0.891755	0.269044	3.31454	0.000917949	0.00714542	1220.74	0.533299	0.0968193	5.50819	3.63e-08	1.64e-07
ENSG00000119285	HEATR1	297	352.225	0.734639	0.241944	3.0364	0.00239418	0.025298	1593.8	1.09545	0.346945	3.15742	0.00159172	0.0111163	1536.7	0.922154	0.129035	7.14652	8.9e-13	6.74e-12
ENSG00000133422	MORC2	298	421.405	0.582194	0.192368	3.02646	0.00247436	0.0258915	1688.24	0.618065	0.255219	2.4217	0.0154479	0.0639767	1541.65	0.789731	0.086836	9.09451	9.5e-20	1.37e-18
ENSG00000148090	AUH	299	635.043	-0.755156	0.228798	-3.30053	0.000965011	0.0147407	873.074	-0.582674	0.328801	-1.77212	0.0763752	0.205365	813.182	-0.779546	0.0922369	-8.45157	2.87e-17	3.37e-16
ENSG00000259040	BLOC1S5-TXNDC5	300	29.9181	-8.00339	2.4723	-3.23723	0.00120698	0.0168772	9.1734	-2.06292	0.85689	-2.40745	0.0160643	0.0657601	8.81989	-2.49773	0.359325	-6.95119	3.62e-12	2.58e-11
ENSG00000101558	VAPA	301	5040.83	-0.860368	0.26958	-3.19152	0.00141527	0.0185707	6327.2	-0.591633	0.334466	-1.76889	0.0769123	0.206394	5866.57	-1.09322	0.113587	-9.62448	6.3e-22	1.12e-20
ENSG00000271303	SRXN1	302	625.062	0.727992	0.199045	3.65743	0.000254761	0.00675254	83.1526	1.20413	0.442863	2.71897	0.00654861	0.0334574	88.6802	0.815701	0.175942	4.6362	3.55e-06	1.24e-05
ENSG00000146411	SLC2A12	303	140.635	1.43297	0.464432	3.08542	0.00203266	0.0230142	279.849	2.18581	0.538557	4.05865	4.94e-05	0.000647292	189.738	1.53928	0.270155	5.69779	1.21e-08	5.83e-08
ENSG00000188878	FBF1	304	87.188	1.15176	0.349742	3.29319	0.000990589	0.0149542	101.965	0.66887	0.347869	1.92276	0.05451	0.16165	107.007	0.902655	0.113604	7.94566	1.93e-15	1.89e-14
ENSG00000233396	LINC01719	305	20.6182	2.05957	0.467201	4.4083	1.04183e-05	0.000971718	18.6006	0.883867	0.613659	1.44032	0.149776	0.324325	16.7621	1.03019	0.185019	5.56804	2.58e-08	1.19e-07
ENSG00000135372	NAT10	306	520.031	0.714219	0.256955	2.77955	0.0054435	0.0407318	2983.09	1.1164	0.32925	3.39074	0.000697032	0.00569057	2779.99	0.974371	0.0906314	10.7509	5.87e-27	1.55e-25
ENSG00000163520	FBLN2	307	251.383	-1.22712	0.349741	-3.50866	0.000450362	0.00966328	3587.23	-1.86427	0.694553	-2.68413	0.00727187	0.0361316	3381.03	-1.20039	0.242629	-4.94743	7.52e-07	2.88e-06
ENSG00000159259	CHAF1B	308	108.999	1.2792	0.423381	3.0214	0.00251605	0.0261218	483.43	1.10774	0.461941	2.39801	0.0164843	0.0670664	455.466	1.18574	0.131671	9.00527	2.15e-19	3.01e-18
ENSG00000110195	FOLR1	309	65.4376	1.70432	0.48084	3.54447	0.000393397	0.00899081	43.1812	1.71309	0.67554	2.53589	0.0112162	0.0503295	82.9328	1.80184	0.358313	5.02867	4.94e-07	1.94e-06
ENSG00000175155	YPEL2	310	2107.82	-1.19228	0.339427	-3.51263	0.000443702	0.00959518	1246.4	-0.677051	0.310041	-2.18375	0.0289809	0.102347	1199.79	-0.756798	0.130729	-5.78908	7.08e-09	3.5e-08
ENSG00000102760	RGCC	311	74.3073	2.20656	0.572319	3.85547	0.000115506	0.00431397	1064.15	1.4403	0.581823	2.4755	0.0133049	0.0572273	361.051	0.530188	0.121784	4.3535	1.34e-05	4.3e-05
ENSG00000137168	PPIL1	312	62.4983	1.38955	0.504089	2.75655	0.00584147	0.0423863	1298.98	1.48574	0.354745	4.18819	2.81e-05	0.000401584	1193.76	1.11314	0.124424	8.94633	3.67e-19	5.04e-18
ENSG00000132382	MYBBP1A	313	678.385	0.942707	0.301346	3.12832	0.00175807	0.0210371	2502.88	0.780633	0.37834	2.06331	0.0390834	0.127091	2755.96	1.05735	0.122304	8.64521	5.37e-18	6.69e-17
ENSG00000136877	FPGS	314	656.211	0.777877	0.258017	3.01483	0.00257122	0.0263319	2166.75	1.00302	0.37987	2.64044	0.00827982	0.0398983	2449.23	0.973702	0.122295	7.96194	1.69e-15	1.66e-14
ENSG00000158062	UBXN11	315	225.363	1.11454	0.367769	3.03053	0.00244126	0.0256696	586.402	0.883301	0.402964	2.19201	0.028379	0.100787	582.057	1.1942	0.126792	9.41857	4.57e-21	7.49e-20
ENSG00000164338	UTP15	316	87.1365	0.687118	0.210771	3.26001	0.00111408	0.0160328	669.106	1.16352	0.339148	3.43073	0.000601964	0.00507797	542.798	0.645791	0.126159	5.11888	3.07e-07	1.24e-06
ENSG00000101181	MTG2	317	302.194	0.500149	0.157996	3.16558	0.00154772	0.0195404	1637.76	1.15848	0.409003	2.83246	0.00461918	0.025479	1489.87	0.833843	0.135183	6.16827	6.9e-10	3.86e-09
ENSG00000187486	KCNJ11	318	12.6647	1.59984	0.468953	3.41151	0.000646043	0.0116468	130.159	0.887412	0.482843	1.83789	0.0660787	0.185654	208.425	1.5311	0.219842	6.96453	3.3e-12	2.36e-11
ENSG00000162616	DNAJB4	319	202.291	-1.30866	0.428025	-3.05743	0.00223243	0.0242712	641.995	-0.761998	0.319474	-2.38516	0.0170716	0.0689135	594.678	-1.15962	0.139978	-8.28431	1.19e-16	1.31e-15
ENSG00000112406	HECA	320	1870.3	-1.3667	0.394247	-3.46662	0.000527052	0.010674	2219.19	-0.799778	0.328258	-2.43643	0.0148331	0.0621372	1959.29	-0.674252	0.128181	-5.26016	1.44e-07	6.04e-07
ENSG00000215717	TMEM167B	321	2164.43	-1.1066	0.290777	-3.80566	0.000141425	0.00472011	1931.67	-0.596741	0.373057	-1.5996	0.109688	0.263917	1802.52	-0.689478	0.115182	-5.98599	2.15e-09	1.14e-08
ENSG00000278291		322	36.6038	1.47337	0.385443	3.82252	0.000132093	0.00456022	125.109	0.928732	0.516604	1.79776	0.0722146	0.19735	132.661	1.17335	0.213685	5.49105	4e-08	1.8e-07
ENSG00000139438	FAM222A	323	106.332	1.37261	0.374226	3.66786	0.000244593	0.0065637	240.83	0.626987	0.339044	1.84928	0.0644179	0.182283	448.834	1.27273	0.222004	5.7329	9.87e-09	4.79e-08
ENSG00000130305	NSUN5	324	283.943	0.415053	0.155092	2.67617	0.00744691	0.0492259	1295.53	1.10137	0.278194	3.95901	7.53e-05	0.000917263	1331.78	1.01248	0.092182	10.9835	4.59e-28	1.32e-26
ENSG00000104738	MCM4	325	260.029	1.47723	0.491815	3.00364	0.00266774	0.026854	5048.13	1.07123	0.468097	2.28847	0.0221102	0.0837519	4085.35	1.08552	0.120536	9.00575	2.14e-19	3e-18
ENSG00000133639	BTG1	326	3681.69	-0.74946	0.232807	-3.21923	0.00128536	0.0174578	6793.88	-0.566081	0.344859	-1.64149	0.100697	0.248506	5784.24	-0.921864	0.101689	-9.06556	1.24e-19	1.77e-18
ENSG00000099875	MKNK2	327	21915.6	-0.842853	0.28264	-2.98207	0.00286307	0.0279441	9472.68	-1.06978	0.259379	-4.1244	3.72e-05	0.000508624	9760.64	-0.614229	0.103179	-5.95306	2.63e-09	1.38e-08
ENSG00000180035	ZNF48	328	118.956	1.14208	0.33873	3.37164	0.00074722	0.0126902	676.23	0.800251	0.30343	2.63735	0.00835566	0.040185	640.519	0.609756	0.116658	5.22689	1.72e-07	7.17e-07
ENSG00000187860	CCDC157	329	28.8572	1.93305	0.464036	4.16574	3.1035e-05	0.00201257	43.4544	0.513911	0.398829	1.28855	0.197555	0.389097	51.4701	0.692598	0.119886	5.77713	7.6e-09	3.74e-08
ENSG00000101190	TCFL5	330	118.429	0.657192	0.219814	2.98976	0.00279195	0.0276709	570.265	1.01646	0.357255	2.84519	0.00443843	0.0247205	533.868	1.03629	0.145702	7.11238	1.14e-12	8.56e-12
ENSG00000179240	GVQW3	331	50.7587	1.50992	0.442725	3.41051	0.000648412	0.0116545	73.0944	1.10665	0.353206	3.13315	0.00172939	0.011872	73.1562	0.700405	0.158959	4.4062	1.05e-05	3.43e-05
ENSG00000103064	SLC7A6	332	177.544	1.37549	0.485101	2.83547	0.00457578	0.0367219	853.067	1.47811	0.34217	4.31981	1.56e-05	0.00024335	700.576	1.12182	0.159417	7.03705	1.96e-12	1.43e-11
ENSG00000108641	B9D1	333	132.762	1.23536	0.411882	2.99929	0.00270607	0.0271788	402.257	1.56841	0.483826	3.24169	0.00118823	0.00880875	361.38	1.36183	0.207998	6.54735	5.86e-11	3.66e-10
ENSG00000175643	RMI2	334	39.2641	1.90902	0.528717	3.61067	0.000305406	0.00758392	703.683	0.802709	0.379278	2.11641	0.0343097	0.115651	666.935	0.762068	0.144648	5.26844	1.38e-07	5.79e-07
ENSG00000014138	POLA2	335	77.6031	1.1621	0.385715	3.01283	0.00258821	0.0264132	1014.77	0.935841	0.379014	2.46915	0.0135436	0.0579899	978.875	0.892704	0.113235	7.88365	3.18e-15	3.05e-14
ENSG00000145349	CAMK2D	336	3329.88	-0.558963	0.184516	-3.02935	0.00245084	0.0257234	3293.96	-0.866824	0.347674	-2.4932	0.0126596	0.0550582	3093.1	-1.00433	0.134032	-7.49323	6.72e-14	5.7e-13
ENSG00000163638	ADAMTS9	337	100.844	1.68559	0.433286	3.89025	0.000100142	0.00399775	420.765	0.747471	0.40104	1.86383	0.0623455	0.17812	508.147	0.775475	0.155643	4.98239	6.28e-07	2.43e-06
ENSG00000204237	OXLD1	338	259.906	0.606446	0.1821	3.3303	0.000867526	0.0139244	814.793	1.11692	0.321944	3.46931	0.000521794	0.0045084	803.997	0.656223	0.14923	4.3974	1.1e-05	3.57e-05
ENSG00000148843	PDCD11	339	568.426	0.815894	0.247226	3.30019	0.0009662	0.0147407	2089.88	0.524668	0.337147	1.5562	0.11966	0.279833	2311.23	0.93096	0.112987	8.23955	1.73e-16	1.87e-15
ENSG00000166860	ZBTB39	340	133.225	0.901116	0.24326	3.70433	0.000211952	0.00608523	541.543	0.519754	0.364672	1.42527	0.15408	0.330354	495.312	0.667007	0.105513	6.32156	2.59e-10	1.51e-09
ENSG00000150456	EEF1AKMT1	341	36.1295	1.16274	0.39725	2.92696	0.00342288	0.0313227	303.522	1.27308	0.33498	3.80047	0.000144421	0.00156446	250.303	0.898018	0.138335	6.49163	8.49e-11	5.22e-10
ENSG00000072506	HSD17B10	342	181.678	0.902898	0.295873	3.05164	0.00227594	0.02456	3772.08	1.10366	0.278815	3.9584	7.55e-05	0.000918503	3893.23	0.830203	0.152586	5.44088	5.3e-08	2.35e-07
ENSG00000134258	VTCN1	343	144.648	2.87808	0.700782	4.10695	4.00917e-05	0.00231995	4.87367	3.65219	1.35195	2.70143	0.00690412	0.0347752	4.04587	1.9028	0.626218	3.03856	0.00237716	0.00521775
ENSG00000179403	VWA1	344	785.899	1.59747	0.362951	4.40135	1.0758e-05	0.000992673	3175.07	0.856594	0.377653	2.2682	0.0233167	0.0871771	3520.9	0.659897	0.192058	3.43592	0.000590541	0.00145107
ENSG00000141569	TRIM65	345	290.661	0.730396	0.23971	3.04701	0.00231133	0.0247714	1078.51	0.65099	0.304014	2.14131	0.0322488	0.110831	1154.95	0.782065	0.0929728	8.41176	4.04e-17	4.68e-16
ENSG00000143457	GOLPH3L	346	2940.47	-1.02206	0.257572	-3.96806	7.24612e-05	0.00328393	3164.97	-0.408161	0.341538	-1.19507	0.23206	0.430604	2716.36	-0.691869	0.110696	-6.25015	4.1e-10	2.35e-09
ENSG00000143437	ARNT	347	1330.37	-0.575708	0.172066	-3.34585	0.000820317	0.0134549	2214.23	-0.4589	0.266285	-1.72334	0.084827	0.22066	2136.03	-0.540503	0.076244	-7.08912	1.35e-12	1e-11
ENSG00000224287	MSL3P1	348	43.6009	1.78161	0.481737	3.69831	0.000217044	0.00614957	21.6567	1.57831	0.615721	2.56336	0.0103666	0.047414	17.5952	0.768813	0.191057	4.024	5.72e-05	0.000167174
ENSG00000133131	MORC4	349	638.821	0.805533	0.283725	2.83913	0.00452362	0.0364822	1208.4	1.3088	0.399915	3.27269	0.00106528	0.00808242	1161.4	1.36796	0.171492	7.9768	1.5e-15	1.48e-14
ENSG00000268858		350	60.8681	1.56435	0.440029	3.55511	0.000377822	0.00872397	212.758	1.02533	0.458872	2.23446	0.0254529	0.0929303	147.974	0.581322	0.11605	5.00922	5.47e-07	2.13e-06
ENSG00000130522	JUND	351	15826.1	-1.06273	0.263705	-4.03002	5.5773e-05	0.00276209	9244.07	-0.762544	0.340245	-2.24116	0.0250155	0.0918009	7540.1	-0.502397	0.130282	-3.85622	0.000115153	0.000320293
ENSG00000079805	DNM2	352	38312.7	-0.939092	0.275757	-3.40551	0.000660415	0.0117722	15653.6	-0.59096	0.292132	-2.02292	0.0430815	0.136254	15428.2	-0.535805	0.0909357	-5.89213	3.81e-09	1.96e-08
ENSG00000095596	CYP26A1	353	11.5686	2.79163	0.810843	3.44288	0.000575556	0.0110716	24.2953	3.50659	1.02589	3.41808	0.00063064	0.00525177	8.36769	1.46947	0.401669	3.65841	0.000253787	0.000664806
ENSG00000167711	SERPINF2	354	19.7179	1.65038	0.428814	3.84872	0.000118735	0.00434983	160.1	0.995731	0.57288	1.73812	0.0821905	0.21588	244.897	1.24396	0.2431	5.11708	3.1e-07	1.25e-06
ENSG00000135521	LTV1	355	146.024	0.960403	0.18113	5.30228	1.14366e-07	3.96337e-05	781.097	0.572931	0.305469	1.87558	0.0607133	0.175022	747.792	0.398024	0.113281	3.5136	0.000442077	0.00110885
ENSG00000093009	CDC45	356	30.5711	1.93926	0.712014	2.72363	0.00645696	0.0448983	531.166	1.45481	0.462987	3.14224	0.00167662	0.0115841	645.009	1.85749	0.178458	10.4086	2.27e-25	5.3e-24
ENSG00000139112	GABARAPL1	357	2046.34	-0.805664	0.285268	-2.82424	0.00473935	0.0373413	1529.43	-1.24668	0.424049	-2.93994	0.00328279	0.0196743	1438.29	-0.902783	0.10395	-8.68476	3.8e-18	4.81e-17
ENSG00000186792	HYAL3	358	54.1151	0.971219	0.351936	2.75965	0.00578635	0.0421459	162.01	1.43621	0.360796	3.98067	6.87e-05	0.000850868	156.809	1.2516	0.1589	7.87663	3.36e-15	3.22e-14
ENSG00000058668	ATP2B4	359	4919.06	-0.601671	0.212676	-2.82905	0.0046687	0.0370639	6614.03	-1.8997	0.614353	-3.09219	0.00198686	0.0132547	6045.28	-1.73053	0.206195	-8.39269	4.75e-17	5.47e-16
ENSG00000121743	GJA3	360	69.6051	1.80187	0.667608	2.69899	0.00695503	0.0470619	40.5687	4.12838	0.779445	5.29657	1.18e-07	3.41e-06	21.0405	2.98012	0.383709	7.76662	8.06e-15	7.44e-14
ENSG00000124225	PMEPA1	361	1471.63	0.961857	0.330553	2.90984	0.00361612	0.0322128	5946.25	2.04325	0.556626	3.67077	0.000241822	0.00239872	4670.25	1.306	0.203271	6.4249	1.32e-10	7.95e-10
ENSG00000178921	PFAS	362	105.835	1.53652	0.440135	3.49102	0.000481182	0.0100948	1131.95	0.459276	0.357784	1.28367	0.199258	0.391167	1202.71	0.886544	0.124499	7.12087	1.07e-12	8.06e-12
ENSG00000161980	POLR3K	363	127.479	0.550853	0.201875	2.72868	0.00635884	0.0444397	846.469	1.20674	0.272083	4.43518	9.2e-06	0.000156768	896.067	1.08589	0.144847	7.49681	6.54e-14	5.56e-13
ENSG00000160688	FLAD1	364	302.264	0.73757	0.228645	3.22583	0.00125608	0.0172291	1701.89	0.767709	0.289055	2.65593	0.00790907	0.0385346	1699.7	0.605713	0.114283	5.30011	1.16e-07	4.92e-07
ENSG00000238178		365	202.088	4.41333	0.92826	4.75442	1.9902e-06	0.000320942	28.7429	1.41877	0.785149	1.80701	0.0707613	0.194655	47.2282	1.47993	0.416285	3.55509	0.000377843	0.000959112
ENSG00000001617	SEMA3F	366	1184.26	1.25096	0.30296	4.12914	3.64119e-05	0.00215167	1156.32	0.573591	0.398631	1.4389	0.150178	0.324753	1626.18	0.983742	0.201161	4.89032	1.01e-06	3.78e-06
ENSG00000198246	SLC29A3	367	117.849	1.22325	0.358845	3.40885	0.000652375	0.0116892	603.338	0.850417	0.30599	2.77923	0.00544875	0.029001	535.863	0.549943	0.128677	4.27383	1.92e-05	6.03e-05
ENSG00000135414	GDF11	368	187.385	1.37311	0.408178	3.364	0.000768207	0.0128818	644.288	1.29495	0.413182	3.13408	0.00172394	0.0118545	394.362	0.508774	0.125595	4.0509	5.1e-05	0.000150143
ENSG00000123091	RNF11	369	2370.86	-0.890613	0.309137	-2.88096	0.00396463	0.0339502	3165.12	-0.845514	0.352075	-2.40152	0.0163272	0.0666303	2809.23	-1.08733	0.121614	-8.94084	3.86e-19	5.29e-18
ENSG00000184497	TMEM255B	370	75.9136	4.23012	1.2907	3.27738	0.00104775	0.0154257	199.052	0.98439	0.415825	2.36732	0.0179175	0.0716407	272.224	1.25148	0.223292	5.6047	2.09e-08	9.75e-08
ENSG00000151746	BICD1	371	216.146	0.759263	0.275628	2.75467	0.00587514	0.0424166	305.06	1.14222	0.340655	3.35301	0.000799377	0.00638411	296.936	1.17511	0.140412	8.36901	5.81e-17	6.61e-16
ENSG00000121671	CRY2	372	2272.04	-0.913366	0.289433	-3.1557	0.00160111	0.0199474	1486.77	-0.811842	0.332806	-2.43939	0.0147123	0.0617557	1493.5	-0.675433	0.113851	-5.93261	2.98e-09	1.55e-08
ENSG00000248008	NRAV	373	131.327	1.25963	0.361891	3.48068	0.000500144	0.0103477	276.757	0.724479	0.355346	2.0388	0.0414703	0.132677	272.62	0.463785	0.0899709	5.15484	2.54e-07	1.03e-06
ENSG00000137124	ALDH1B1	374	458.351	2.23224	0.400301	5.57641	2.45529e-08	1.14503e-05	6212.39	0.617028	0.357719	1.7249	0.0845461	0.220045	5527.56	0.494652	0.140312	3.52537	0.000422898	0.00106405
ENSG00000124574	ABCC10	375	348.163	0.921369	0.26042	3.53801	0.000403152	0.00909579	1307.52	0.467829	0.289965	1.6134	0.106658	0.258575	1401.11	0.672356	0.115969	5.79774	6.72e-09	3.33e-08
ENSG00000126215	XRCC3	376	112.843	1.50041	0.408022	3.67729	0.000235729	0.00640715	655.759	0.395295	0.359725	1.09888	0.271819	0.477484	665.641	0.847184	0.123285	6.87177	6.34e-12	4.41e-11
ENSG00000064651	SLC12A2	377	1958.39	0.883967	0.327243	2.70126	0.00690781	0.0468715	15733.1	1.25139	0.365068	3.42781	0.000608463	0.0051135	15333.4	1.35832	0.151698	8.9541	3.43e-19	4.71e-18
ENSG00000247626	MARS2	378	88.843	1.05383	0.312723	3.36985	0.000752081	0.0127352	842.598	0.704	0.400425	1.75813	0.0787249	0.209757	803.73	0.752896	0.121677	6.18765	6.11e-10	3.43e-09
ENSG00000153721	CNKSR3	379	1083.04	-0.89541	0.266959	-3.35412	0.000796189	0.0132481	1142.36	-0.739389	0.344792	-2.14445	0.0319967	0.110119	1123.56	-0.743523	0.135091	-5.50385	3.72e-08	1.68e-07
ENSG00000134905	CARS2	380	455.236	0.611855	0.212751	2.87592	0.00402853	0.0342131	2513.59	0.874351	0.313353	2.79031	0.00526582	0.0282598	2534.92	0.977607	0.130696	7.47998	7.43e-14	6.27e-13
ENSG00000102743	SLC25A15	381	99.9837	0.765003	0.276289	2.76885	0.00562545	0.0414286	506.888	1.40116	0.430555	3.25431	0.00113668	0.00851128	481.936	1.05036	0.130954	8.02088	1.05e-15	1.05e-14
ENSG00000156026	MCU	382	2590.45	-0.759843	0.220206	-3.45061	0.000559329	0.0109404	3345.8	-0.652722	0.436996	-1.49366	0.135265	0.303562	3270.51	-0.674614	0.105952	-6.36717	1.93e-10	1.14e-09
ENSG00000141696	P3H4	383	150.822	0.841307	0.266544	3.15635	0.00159757	0.0199252	1100.89	0.773584	0.340809	2.26984	0.023217	0.0869621	1140.12	0.831817	0.134312	6.19318	5.9e-10	3.32e-09
ENSG00000060558	GNA15	384	71.3945	1.02243	0.307935	3.32029	0.000899246	0.0141848	351.338	1.20173	0.396342	3.03205	0.00242901	0.0155383	368.981	0.783444	0.184982	4.23525	2.28e-05	7.09e-05
ENSG00000203880	PCMTD2	385	400.884	1.14383	0.367383	3.11346	0.0018491	0.0215835	2326.6	1.03854	0.382097	2.718	0.00656771	0.033534	1877.41	0.717445	0.127648	5.6205	1.9e-08	8.94e-08
ENSG00000116678	LEPR	386	534.367	-0.77793	0.282938	-2.74947	0.00596921	0.0428494	462.01	-1.16679	0.366732	-3.18158	0.00146474	0.0103798	404.422	-1.56413	0.185114	-8.44954	2.92e-17	3.42e-16
ENSG00000100263	RHBDD3	387	101.499	0.862947	0.231763	3.72339	0.000196563	0.00580769	655.48	0.626447	0.350281	1.78841	0.0737096	0.200478	725.63	0.547081	0.112561	4.86031	1.17e-06	4.37e-06
ENSG00000185085	INTS5	388	282.475	0.988631	0.251123	3.93684	8.25604e-05	0.00353732	1668.81	0.539321	0.259773	2.07612	0.0378826	0.124221	1586.8	0.314814	0.0835498	3.76798	0.000164573	0.000445698
ENSG00000082516	GEMIN5	389	208.895	0.73027	0.247214	2.954	0.00313687	0.029766	1122.91	0.898215	0.31662	2.83689	0.00455558	0.0251961	980.195	0.712651	0.109533	6.50625	7.7e-11	4.76e-10
ENSG00000035141	FAM136A	390	381.574	0.690616	0.206751	3.34032	0.000836826	0.0135964	2490.88	0.754429	0.405683	1.85965	0.0629348	0.179303	2107.5	0.472101	0.0790299	5.97369	2.32e-09	1.22e-08
ENSG00000086289	EPDR1	391	450.791	1.74853	0.454842	3.84426	0.000120916	0.00439442	1209.58	1.72549	0.437993	3.93954	8.16e-05	0.000982119	924.348	0.483032	0.232393	2.07852	0.0376618	0.0633053
ENSG00000139946	PELI2	392	755.368	-1.03646	0.36754	-2.81999	0.00480257	0.0376332	621.071	-1.20866	0.45303	-2.66794	0.00763183	0.0374883	699.829	-1.56872	0.185656	-8.44962	2.92e-17	3.42e-16
ENSG00000138760	SCARB2	393	10120.4	-0.637862	0.203858	-3.12895	0.00175432	0.0210371	11135.3	-0.501374	0.256837	-1.95211	0.0509251	0.154116	10177.4	-0.739739	0.105658	-7.00124	2.54e-12	1.83e-11
ENSG00000067533	RRP15	394	59.4897	1.29423	0.391253	3.30793	0.000939894	0.0145061	851.854	0.841127	0.34604	2.43072	0.0150687	0.0628339	695.603	0.524719	0.104492	5.02164	5.12e-07	2.01e-06
ENSG00000132768	DPH2	395	278.63	0.563833	0.207686	2.71484	0.00663086	0.045602	1482.1	1.02912	0.30508	3.37329	0.000742746	0.00599414	1520.17	0.941254	0.110077	8.55085	1.22e-17	1.48e-16
ENSG00000189410	SH2D5	396	18.7343	2.01788	0.688427	2.93115	0.00337707	0.0310853	11.4001	4.14299	0.969126	4.27497	1.91e-05	0.000288738	7.285	2.2695	0.429081	5.2892	1.23e-07	5.2e-07
ENSG00000146828	SLC12A9	397	394.554	0.956228	0.235557	4.05944	4.91908e-05	0.00258936	2196.44	0.184177	0.295965	0.622292	0.53375	0.719528	2560.29	0.709639	0.106378	6.67092	2.54e-11	1.65e-10
ENSG00000275004	ZNF280B	398	19.6932	1.90995	0.423812	4.5066	6.58752e-06	0.000747813	96.0153	1.1571	0.502566	2.30238	0.0213139	0.0816877	72.7206	0.548502	0.198695	2.76052	0.00577095	0.0117263
ENSG00000152127	MGAT5	399	4582.62	1.07911	0.33362	3.23455	0.00121833	0.0169799	7673.22	1.03734	0.415793	2.49483	0.0126016	0.0548739	6021.67	0.877168	0.168778	5.19717	2.02e-07	8.35e-07
ENSG00000237361	TUSC8	400	15.7177	2.40134	0.637582	3.76633	0.000165664	0.00524501	75.6231	0.853867	0.484285	1.76315	0.0778755	0.208366	112.662	1.46536	0.309151	4.73995	2.14e-06	7.7e-06
ENSG00000040275	SPDL1	401	72.3763	0.966945	0.317851	3.04213	0.00234908	0.0250052	427.296	0.925008	0.37363	2.47573	0.0132963	0.0572145	418.383	0.928129	0.148425	6.25317	4.02e-10	2.31e-09
ENSG00000100413	POLR3H	402	205.296	1.46617	0.35386	4.14337	3.42244e-05	0.00207167	1384.29	0.546729	0.33518	1.63115	0.102858	0.252121	1364.88	0.464261	0.111848	4.15084	3.31e-05	0.000100323
ENSG00000172315	TP53RK	403	174.559	0.647669	0.235377	2.75162	0.00593014	0.0426828	1433.66	1.45713	0.349499	4.16918	3.06e-05	0.000432756	1133.21	0.937339	0.137084	6.83768	8.05e-12	5.53e-11
ENSG00000136436	CALCOCO2	404	4448.11	-0.632409	0.234255	-2.69966	0.00694104	0.0470046	5964.85	-0.901422	0.330692	-2.72587	0.00641322	0.0329298	5347.38	-1.18959	0.113609	-10.4709	1.18e-25	2.82e-24
ENSG00000181938	GINS3	405	21.6685	1.61898	0.56798	2.85041	0.00436629	0.0357402	397.55	1.26945	0.380736	3.33419	0.000855484	0.00673163	322.89	0.899276	0.133907	6.71567	1.87e-11	1.23e-10
ENSG00000173918	C1QTNF1	406	82.7264	1.62502	0.506438	3.20872	0.00133326	0.0178584	1557.88	0.90261	0.364745	2.47463	0.0133373	0.0573264	1391.41	0.847503	0.161178	5.2582	1.45e-07	6.1e-07
ENSG00000185621	LMLN	407	153.87	1.17777	0.294867	3.99425	6.49007e-05	0.00302397	310.017	0.189417	0.330626	0.572904	0.56671	0.745209	299.342	0.610907	0.0910464	6.70984	1.95e-11	1.28e-10
ENSG00000198160	MIER1	408	789.4	-0.804081	0.279539	-2.87645	0.0040217	0.0341845	3154.65	-1.0023	0.460826	-2.175	0.0296298	0.103975	2739.9	-1.41537	0.158598	-8.9243	4.49e-19	6.11e-18
ENSG00000250266	LINC01612	409	91.44	-1.14342	0.352707	-3.24184	0.00118762	0.0166604	31.4595	-1.04634	0.516115	-2.02733	0.0426286	0.135291	54.2813	-1.89891	0.326415	-5.81747	5.97e-09	2.99e-08
ENSG00000185504	FAAP100	410	266.77	1.03739	0.279546	3.71097	0.000206466	0.00597747	1542.98	0.490494	0.271572	1.80613	0.0708978	0.1949	1718.19	0.537111	0.116611	4.60601	4.1e-06	1.42e-05
ENSG00000163026	WDCP	411	67.6027	1.04592	0.327272	3.19588	0.00139406	0.0184468	316.116	0.859913	0.349069	2.46344	0.013761	0.0586349	303.094	0.534162	0.101577	5.25867	1.45e-07	6.09e-07
ENSG00000135766	EGLN1	412	2118.6	-0.490785	0.181825	-2.69921	0.00695034	0.0470491	3465.66	-0.712992	0.28293	-2.52003	0.0117345	0.0520157	3122.07	-0.911285	0.0804588	-11.3261	9.74e-30	3.23e-28
ENSG00000005194	CIAPIN1	413	416.831	0.567512	0.191049	2.9705	0.00297319	0.0285852	2443.21	0.970581	0.313463	3.09632	0.0019594	0.0131071	2138.86	0.464044	0.0815167	5.69262	1.25e-08	5.99e-08
ENSG00000166783	MARF1	414	4055.1	-0.861021	0.242209	-3.55486	0.000378182	0.00872397	3421.6	-0.459444	0.323143	-1.4218	0.155086	0.331556	3073.06	-0.584062	0.10292	-5.67492	1.39e-08	6.62e-08
ENSG00000263072	ZNF213-AS1	415	101.975	0.726752	0.190128	3.82243	0.000132142	0.00456022	192.568	0.467624	0.375103	1.24666	0.212523	0.407658	204.326	0.547022	0.0997887	5.4818	4.21e-08	1.89e-07
ENSG00000112773	TENT5A	416	2121.03	-0.853641	0.307935	-2.77215	0.0055688	0.0412383	1803.46	-1.46078	0.432525	-3.37732	0.000731955	0.00592613	1792.35	-1.16209	0.16475	-7.05365	1.74e-12	1.28e-11
ENSG00000009307	CSDE1	417	24485.5	-0.75182	0.205454	-3.6593	0.000252901	0.00671356	21731	-0.388117	0.346594	-1.1198	0.262798	0.466551	19681.5	-0.57994	0.0937209	-6.18794	6.1e-10	3.43e-09
ENSG00000174109	C16orf91	418	126.13	0.527295	0.176504	2.98743	0.0028133	0.0277624	758.242	1.0151	0.343497	2.9552	0.00312463	0.0189248	650.588	0.688044	0.12127	5.67364	1.4e-08	6.66e-08
ENSG00000101670	LIPG	419	767.271	0.829776	0.292996	2.83204	0.0046252	0.0368457	744.825	1.01029	0.361452	2.79508	0.00518868	0.0279495	1105.74	1.09773	0.150153	7.31075	2.66e-13	2.13e-12
ENSG00000156052	GNAQ	420	1908.06	-0.644183	0.230882	-2.79009	0.00526927	0.0399406	3908.42	-1.04006	0.351268	-2.96087	0.00306769	0.0186886	3762.77	-1.17075	0.15599	-7.50532	6.13e-14	5.22e-13
ENSG00000196715	VKORC1L1	421	480.9	0.64896	0.197691	3.2827	0.00102817	0.0153049	2877.67	0.557119	0.279084	1.99624	0.0459073	0.14298	2573.5	0.430516	0.0765627	5.62306	1.88e-08	8.81e-08
ENSG00000138771	SHROOM3	422	10595.8	-0.43642	0.135698	-3.2161	0.00129944	0.0175582	8592.78	-0.668376	0.38453	-1.73816	0.0821826	0.21588	7712.4	-1.01119	0.154433	-6.54778	5.84e-11	3.65e-10
ENSG00000253361		423	20.5444	3.46555	0.832617	4.16223	3.15156e-05	0.00201257	12.7171	2.94905	1.21288	2.43145	0.0150386	0.0627465	2.57722	1.42729	0.560135	2.54812	0.0108306	0.0206685
ENSG00000148291	SURF2	424	63.5039	1.06554	0.298783	3.56627	0.0003621	0.00847766	546.502	0.82518	0.361375	2.28345	0.0224041	0.0845094	501.561	0.454794	0.11959	3.80294	0.00014299	0.000391396
ENSG00000170619	COMMD5	425	157.577	0.748954	0.190265	3.93637	8.27232e-05	0.00353732	1259.39	0.8941	0.321855	2.77796	0.00547016	0.0290961	1073.55	0.277773	0.117487	2.36429	0.0180645	0.0329248
ENSG00000204950	LRRC10B	426	23.127	1.26607	0.381526	3.31844	0.000905214	0.0142254	117.034	1.38063	0.529175	2.60903	0.00907988	0.0428549	71.9594	1.13644	0.276347	4.11236	3.92e-05	0.000117237
ENSG00000281333		427	82.7692	-0.975684	0.297375	-3.28099	0.00103445	0.0153332	13.0166	-1.82349	0.972352	-1.87534	0.0607464	0.175097	15.311	-1.51878	0.26805	-5.66603	1.46e-08	6.94e-08
ENSG00000279672		428	34.6529	1.26064	0.389918	3.23309	0.00122457	0.0170129	96.9947	0.563449	0.453332	1.2429	0.213903	0.409424	77.3932	1.21261	0.154629	7.84209	4.43e-15	4.2e-14
ENSG00000143067	ZNF697	429	57.3417	0.749268	0.258161	2.90233	0.00370401	0.0326869	212.148	0.722185	0.302846	2.38467	0.0170946	0.0689902	265.801	1.12388	0.156656	7.17419	7.27e-13	5.57e-12
ENSG00000175691	ZNF77	430	52.953	0.861135	0.273308	3.15078	0.00162835	0.0201558	167.286	0.730494	0.315799	2.31316	0.0207137	0.0799357	139.337	0.474636	0.0871282	5.44756	5.11e-08	2.27e-07
ENSG00000179409	GEMIN4	431	326.497	0.778627	0.2146	3.62828	0.000285316	0.0072493	1515.99	0.600232	0.374467	1.6029	0.108957	0.262647	1574.56	0.675702	0.138247	4.88765	1.02e-06	3.83e-06
ENSG00000167566	NCKAP5L	432	155.557	1.38659	0.374912	3.69844	0.000216933	0.00614957	521.018	0.380537	0.421366	0.903104	0.366471	0.575631	530.978	0.625848	0.100336	6.23751	4.45e-10	2.54e-09
ENSG00000198087	CD2AP	433	4886.7	-1.00546	0.28035	-3.58643	0.000335232	0.0080451	6136.2	-0.754093	0.433289	-1.74039	0.0817899	0.215246	5463.87	-1.0147	0.215713	-4.70396	2.55e-06	9.08e-06
ENSG00000166166	TRMT61A	434	128.596	1.06783	0.280703	3.80415	0.000142295	0.00473888	1311.46	0.572608	0.429593	1.33291	0.182562	0.369422	1328.81	0.691998	0.141086	4.90481	9.35e-07	3.53e-06
ENSG00000127184	COX7C	435	5821.17	-0.662283	0.194562	-3.40397	0.000664133	0.0118262	11333.7	-0.301011	0.298256	-1.00924	0.312862	0.52133	10374.5	-0.725468	0.102444	-7.08163	1.42e-12	1.06e-11
ENSG00000074582	BCS1L	436	142.368	1.08513	0.360344	3.01137	0.00260075	0.0264132	1106.72	0.652438	0.298489	2.1858	0.0288299	0.102	1007.34	0.738347	0.111547	6.61918	3.61e-11	2.3e-10
ENSG00000183527	PSMG1	437	111.966	0.764069	0.248141	3.07917	0.00207575	0.0233336	1320.41	0.667337	0.421262	1.58414	0.113163	0.268952	1458.68	0.969173	0.127465	7.60343	2.88e-14	2.53e-13
ENSG00000159184	HOXB13	438	351.198	1.80011	0.577158	3.11893	0.00181511	0.0213788	2428.87	-1.67615	0.630303	-2.65928	0.00783072	0.0382664	1730.07	2.3658	0.48734	4.85452	1.21e-06	4.49e-06
ENSG00000146223	RPL7L1	439	1539.74	0.504692	0.179055	2.81863	0.00482284	0.037728	4210.49	0.818711	0.358674	2.2826	0.0224537	0.0846433	3808.86	0.631429	0.0742124	8.5084	1.76e-17	2.11e-16
ENSG00000155755	TMEM237	440	32.6238	1.60379	0.439676	3.64767	0.000264634	0.00687688	401.733	0.647078	0.386034	1.67622	0.0936954	0.236353	381.531	0.64945	0.140319	4.62838	3.69e-06	1.28e-05
ENSG00000033800	PIAS1	441	1680.52	-0.743322	0.1989	-3.73715	0.000186114	0.00559478	1510.81	-0.297722	0.273849	-1.08717	0.27696	0.483148	1404.59	-0.46147	0.081673	-5.65021	1.6e-08	7.58e-08
ENSG00000151883	PARP8	442	81.3417	2.46483	0.58679	4.20053	2.66289e-05	0.00181613	734.616	0.221779	0.52161	0.425182	0.670704	0.815538	733.586	0.956751	0.164011	5.83345	5.43e-09	2.73e-08
ENSG00000182057	OGFRP1	443	22.641	1.74651	0.530265	3.29366	0.000988919	0.014942	27.5744	0.871711	0.475239	1.83426	0.0666154	0.186612	34.6813	0.788613	0.143067	5.51221	3.54e-08	1.61e-07
ENSG00000180938	ZNF572	444	11.4616	1.92921	0.637632	3.02559	0.0024815	0.0259034	112.303	1.26242	0.455732	2.77009	0.00560406	0.0296735	96.8616	0.621171	0.118414	5.24576	1.56e-07	6.5e-07
ENSG00000221829	FANCG	445	113.875	1.08632	0.376765	2.88327	0.00393568	0.0337998	744.58	0.606319	0.353006	1.71759	0.0858717	0.222317	838.412	1.00775	0.106592	9.45433	3.25e-21	5.4e-20
ENSG00000183207	RUVBL2	446	788.288	0.666518	0.240898	2.7668	0.00566088	0.0416007	4529.18	0.943322	0.309927	3.04369	0.00233696	0.0150789	5527.89	1.0808	0.154427	6.99875	2.58e-12	1.86e-11
ENSG00000185803	SLC52A2	447	756.572	0.615321	0.220306	2.79303	0.00522169	0.0396568	4307.21	1.26909	0.314894	4.03021	5.57e-05	0.000713717	4408.61	0.896663	0.156152	5.74223	9.34e-09	4.55e-08
ENSG00000148154	UGCG	448	2520.21	-0.986878	0.270265	-3.65152	0.000260692	0.00682586	2256.41	-0.619938	0.382068	-1.62259	0.104678	0.255411	2039	-0.646575	0.140098	-4.61516	3.93e-06	1.36e-05
ENSG00000231074	HCG18	449	152.943	1.41383	0.291124	4.85646	1.19503e-06	0.000224134	768.109	0.308746	0.35162	0.878067	0.379907	0.588407	801.712	0.396403	0.0861863	4.59937	4.24e-06	1.46e-05
ENSG00000027001	MIPEP	450	128.889	1.31643	0.413864	3.18083	0.00146852	0.0189645	1647.31	0.876147	0.451156	1.94201	0.0521364	0.156709	1377.21	0.611359	0.107545	5.68469	1.31e-08	6.26e-08
ENSG00000133111	RFXAP	451	12.6697	1.79309	0.554835	3.23176	0.00123032	0.0170653	276.658	0.701802	0.420036	1.67082	0.0947582	0.238106	216.437	0.676326	0.113029	5.98365	2.18e-09	1.15e-08
ENSG00000203706	SERTAD4-AS1	452	121.434	-1.08012	0.303436	-3.55963	0.000371375	0.00861301	90.625	-1.00954	0.627235	-1.60951	0.107505	0.260037	84.468	-1.31637	0.274977	-4.7872	1.69e-06	6.17e-06
ENSG00000174173	TRMT10C	453	126.692	0.910743	0.22065	4.12754	3.66662e-05	0.0021593	1346.2	0.868292	0.416383	2.08532	0.0370405	0.122203	1023.45	0.326096	0.119928	2.7191	0.00654596	0.0131443
ENSG00000128581	IFT22	454	193.298	0.732436	0.255686	2.86459	0.00417547	0.0349068	555.08	1.00481	0.322756	3.11322	0.00185057	0.0125051	520.777	0.884923	0.153952	5.74806	9.03e-09	4.41e-08
ENSG00000163602	RYBP	455	1744.31	-0.856383	0.247686	-3.45753	0.000545152	0.0108316	2257.65	-0.56756	0.294396	-1.92788	0.0538696	0.16037	2121.69	-0.521326	0.11913	-4.37611	1.21e-05	3.91e-05
ENSG00000188620	HMX3	456	13.6036	-5.66435	2.09692	-2.70128	0.00690742	0.0468715	8.58641	-3.71161	1.11849	-3.31841	0.00090532	0.00705604	14.2725	-3.03861	0.425843	-7.13552	9.64e-13	7.27e-12
ENSG00000136933	RABEPK	457	108.176	0.881535	0.326793	2.69753	0.00698555	0.0471395	1224.67	1.12744	0.31844	3.54052	0.00039934	0.0036222	1095.24	0.862239	0.125605	6.86469	6.66e-12	4.62e-11
ENSG00000107984	DKK1	458	1460.32	1.35269	0.405778	3.33358	0.000857368	0.0138195	73.4507	3.43098	0.642724	5.33818	9.39e-08	2.78e-06	19.8839	0.54362	0.353354	1.53846	0.123937	0.180427
ENSG00000134762	DSC3	459	382.004	1.08345	0.363484	2.98075	0.00287543	0.0280155	1158.52	5.13645	1.27845	4.01771	5.88e-05	0.000745392	236.254	1.53866	0.371429	4.14255	3.43e-05	0.000103808
ENSG00000103335	PIEZO1	460	4686.38	0.591874	0.192234	3.07893	0.00207746	0.0233376	5140.77	0.630459	0.332025	1.89883	0.0575871	0.168242	7161.66	1.06454	0.172831	6.15942	7.3e-10	4.07e-09
ENSG00000188554	NBR1	461	6549.34	-0.475562	0.152137	-3.12588	0.00177276	0.021125	9754.76	-0.516468	0.319076	-1.61864	0.105525	0.256801	8234.63	-0.77546	0.115479	-6.71517	1.88e-11	1.24e-10
ENSG00000213699	SLC35F6	462	226.483	1.1044	0.270262	4.08643	4.38066e-05	0.00241496	2165.64	0.493415	0.277748	1.77648	0.0756533	0.204116	2071.71	0.235294	0.0774487	3.03806	0.00238105	0.00522556
ENSG00000168612	ZSWIM1	463	242.315	0.577781	0.174631	3.30858	0.000937692	0.014498	764.057	0.780026	0.336186	2.32022	0.0203288	0.0787717	751.2	0.600745	0.143512	4.18602	2.84e-05	8.69e-05
ENSG00000152601	MBNL1	464	1677.49	-0.607035	0.222561	-2.72749	0.00638176	0.0445639	6510.35	-0.761331	0.33522	-2.27114	0.0231387	0.0867117	5924.33	-1.04383	0.112696	-9.26242	2e-20	3.11e-19
ENSG00000172731	LRRC20	465	454.77	0.779292	0.277749	2.80574	0.00502014	0.0386574	567.136	0.882239	0.324371	2.71985	0.00653117	0.0333891	612.475	0.977524	0.144613	6.7596	1.38e-11	9.27e-11
ENSG00000103047	TANGO6	466	23.1544	1.68244	0.563993	2.98308	0.00285362	0.0279207	663.073	1.02339	0.330562	3.09591	0.00196211	0.0131217	555.703	0.507477	0.105467	4.81172	1.5e-06	5.49e-06
ENSG00000134242	PTPN22	467	51.4955	-1.12039	0.375484	-2.98385	0.00284642	0.0279207	190.115	-1.31066	0.374989	-3.49519	0.000473719	0.00416027	229.915	-0.94579	0.215215	-4.39462	1.11e-05	3.61e-05
ENSG00000166145	SPINT1	468	21198.1	-0.495878	0.157033	-3.1578	0.00158965	0.0198477	14606.8	-0.62586	0.381246	-1.64162	0.100669	0.24849	13874.3	-0.749552	0.123234	-6.08234	1.18e-09	6.46e-09
ENSG00000196510	ANAPC7	469	318.055	0.499822	0.176386	2.83369	0.00460138	0.0367915	1583.61	0.616588	0.333527	1.84869	0.0645025	0.182417	1642.41	0.887645	0.0987671	8.98725	2.53e-19	3.52e-18
ENSG00000198917	SPOUT1	470	355.824	0.616538	0.212224	2.90512	0.00367111	0.0325514	1380.61	0.646117	0.324443	1.99147	0.0464297	0.144209	1392.64	0.680309	0.0934539	7.27962	3.35e-13	2.65e-12
ENSG00000187242	KRT12	471	289.695	-1.93269	0.599616	-3.22322	0.00126759	0.0172915	41.8302	-0.764752	0.555198	-1.37744	0.168376	0.349995	38.2241	-2.04909	0.316924	-6.46556	1.01e-10	6.15e-10
ENSG00000175745	NR2F1	472	46.4332	6.51666	1.70167	3.82956	0.000128372	0.00451134	580.061	0.578535	0.416508	1.38901	0.164829	0.34532	491.809	0.730889	0.176684	4.1367	3.52e-05	0.000106306
ENSG00000163110	PDLIM5	473	3040.47	-0.611516	0.141775	-4.31329	1.60841e-05	0.00127895	4909.19	-0.183374	0.344147	-0.532837	0.594146	0.764364	4645.08	-0.591939	0.116533	-5.0796	3.78e-07	1.51e-06
ENSG00000141424	SLC39A6	474	357.141	0.668419	0.239814	2.78724	0.00531586	0.0401423	1319.28	0.791425	0.276562	2.86166	0.0042143	0.0238065	1241.25	0.696723	0.106991	6.51199	7.42e-11	4.59e-10
ENSG00000100417	PMM1	475	1780.87	-0.994453	0.301151	-3.30217	0.000959387	0.0147149	1643.93	-0.808705	0.319887	-2.5281	0.0114681	0.05118	1763.32	-0.581617	0.159161	-3.65426	0.000257923	0.000674602
ENSG00000233198	RNF224	476	7.4529	2.53885	0.821755	3.08954	0.00200464	0.0228167	11.0405	2.5281	0.99854	2.5318	0.011348	0.0508006	10.3574	1.62679	0.342004	4.75665	1.97e-06	7.12e-06
ENSG00000110218	PANX1	477	101.339	1.17622	0.350908	3.35194	0.000802487	0.0132832	670.807	0.590318	0.300801	1.96249	0.0497059	0.151383	580.317	0.352667	0.0793261	4.44579	8.76e-06	2.9e-05
ENSG00000063587	ZNF275	478	225.918	0.714293	0.187217	3.81533	0.000136003	0.00461957	904.912	0.493977	0.345834	1.42836	0.153188	0.328842	928.805	0.446465	0.109792	4.06645	4.77e-05	0.000141179
ENSG00000146278	PNRC1	479	3304.48	-1.35969	0.339026	-4.01057	6.05714e-05	0.00288718	2637.63	-0.304032	0.303389	-1.00212	0.316285	0.525326	2514.17	-0.548845	0.116289	-4.71965	2.36e-06	8.44e-06
ENSG00000213918	DNASE1	480	358.172	0.800915	0.23845	3.35884	0.00078269	0.0131002	1061.8	0.825679	0.552966	1.49318	0.135389	0.303664	1102.79	1.06444	0.200762	5.30199	1.15e-07	4.87e-07
ENSG00000163909	HEYL	481	7.38321	2.72652	0.883399	3.0864	0.00202597	0.0229534	381.023	1.00859	0.356218	2.83137	0.00463492	0.0255544	397.432	0.703064	0.168406	4.17481	2.98e-05	9.09e-05
ENSG00000100330	MTMR3	482	2645.39	-0.542943	0.200706	-2.70516	0.00682714	0.0465622	333.118	-1.01668	0.321385	-3.16343	0.00155924	0.0109329	339.033	-0.731821	0.107415	-6.813	9.56e-12	6.52e-11
ENSG00000234912	SNHG20	483	63.8041	0.814567	0.287876	2.82957	0.00466099	0.0370283	188.044	0.806435	0.402463	2.00375	0.0450967	0.141139	200.296	1.07622	0.133466	8.06367	7.4e-16	7.53e-15
ENSG00000167748	KLK1	484	2339.1	-0.871593	0.309007	-2.82062	0.00479306	0.0376099	2260.44	-1.71562	0.537855	-3.18974	0.00142398	0.0101645	2998.93	-1.54509	0.273514	-5.64905	1.61e-08	7.63e-08
ENSG00000262468	LINC01569	485	36.7913	0.85044	0.30946	2.74814	0.00599337	0.0429824	104.49	1.12121	0.451811	2.4816	0.0130793	0.0564741	83.8367	1.07474	0.144965	7.41382	1.23e-13	1.02e-12
ENSG00000188015	S100A3	486	10.5086	1.92803	0.680669	2.83255	0.00461783	0.036821	30.1798	1.68879	0.545883	3.09368	0.0019769	0.0132026	64.3478	1.50862	0.266701	5.65661	1.54e-08	7.32e-08
ENSG00000154553	PDLIM3	487	28.6027	-2.16906	0.788729	-2.75007	0.00595833	0.0428201	2622.25	-1.93649	0.684254	-2.83008	0.00465365	0.0256519	2443.4	-1.68156	0.25008	-6.72408	1.77e-11	1.17e-10
ENSG00000153561	RMND5A	488	3597.72	-1.0753	0.31375	-3.42726	0.000609694	0.0112915	4808.46	-0.431476	0.347946	-1.24007	0.21495	0.410645	4144.36	-0.623445	0.112402	-5.54657	2.91e-08	1.34e-07
ENSG00000206341	HLA-H	489	231.391	-2.24763	0.511218	-4.39662	1.09952e-05	0.000998535	2170.38	-0.528823	0.311021	-1.70028	0.089078	0.228122	2633.56	-0.411847	0.153399	-2.68482	0.00725693	0.0144039
ENSG00000132646	PCNA	490	457.447	0.959954	0.342795	2.80038	0.0051043	0.0391443	5064.85	0.832149	0.40815	2.03883	0.0414668	0.132677	5942.33	1.19413	0.144024	8.29116	1.12e-16	1.24e-15
ENSG00000155744	FAM126B	491	849.463	-0.846832	0.311027	-2.72269	0.00647526	0.044944	1076.98	-0.921572	0.341416	-2.69927	0.00694924	0.0349094	1021.02	-1.31522	0.182756	-7.1966	6.17e-13	4.75e-12
ENSG00000212123	PRR22	492	11.0568	2.56613	0.777932	3.29865	0.000971505	0.0148084	75.0789	0.55028	0.416324	1.32176	0.186248	0.374374	87.7243	0.962059	0.164184	5.85962	4.64e-09	2.36e-08
ENSG00000116830	TTF2	493	211.612	1.09015	0.324852	3.35585	0.000791225	0.0131782	1076.49	0.351423	0.457193	0.768654	0.442099	0.6438	1092.35	0.754917	0.108504	6.95752	3.46e-12	2.47e-11
ENSG00000142632	ARHGEF19	494	185.478	1.26501	0.432473	2.92505	0.00344396	0.0313757	433.754	0.564912	0.360045	1.569	0.116647	0.275147	571.127	1.21948	0.150444	8.1059	5.24e-16	5.4e-15
ENSG00000272752	STAG3L5P-PVRIG2P-PILRB	495	228.399	1.12792	0.269284	4.1886	2.80677e-05	0.00188447	59.1079	0.0794509	0.439733	0.18068	0.856619	0.926961	66.0463	1.02324	0.185125	5.52728	3.25e-08	1.48e-07
ENSG00000150990	DHX37	496	286.103	0.681488	0.247298	2.75573	0.00585606	0.0423897	1313.81	0.585481	0.300614	1.94762	0.0514609	0.155285	1488.12	0.885756	0.0996841	8.88563	6.36e-19	8.57e-18
ENSG00000250479	CHCHD10	497	1204.21	-0.737107	0.253838	-2.90385	0.00368601	0.0325998	3550.88	-1.02493	0.438006	-2.33999	0.0192845	0.0756672	3518.73	-0.98859	0.165043	-5.98988	2.1e-09	1.11e-08
ENSG00000115902	SLC1A4	498	246.452	0.961895	0.33431	2.87726	0.00401147	0.0341173	2279.39	0.923917	0.362867	2.54616	0.0108915	0.0492067	2207.89	0.732312	0.127483	5.74441	9.22e-09	4.5e-08
ENSG00000129317	PUS7L	499	75.173	1.13422	0.352848	3.21447	0.00130687	0.0175897	973.452	0.984272	0.375623	2.62037	0.00878333	0.0416964	870.867	0.507135	0.140603	3.60685	0.000309939	0.000798519
ENSG00000144021	CIAO1	500	1239.21	0.345005	0.113134	3.04952	0.00229211	0.0246573	3351.89	0.585748	0.282676	2.07215	0.0382513	0.12508	3024.03	0.312834	0.0573315	5.45658	4.85e-08	2.16e-07
ENSG00000189319	FAM53B	501	3372.33	-0.585197	0.181423	-3.22559	0.00125711	0.0172291	2166.53	-0.937541	0.336201	-2.78864	0.00529305	0.0283564	2289.34	-0.401299	0.122766	-3.26882	0.00107999	0.00252728
ENSG00000180176	TH	502	6.51805	3.02873	1.07421	2.81949	0.00480994	0.0376739	16.9721	2.04043	1.03969	1.96253	0.0497002	0.151383	23.3869	2.73397	0.348762	7.83907	4.54e-15	4.3e-14
ENSG00000248323	LUCAT1	503	34.405	1.04533	0.381264	2.74175	0.00611123	0.0433591	7.47012	3.29307	1.10729	2.97399	0.00293958	0.0180625	10.3554	3.09091	0.492205	6.27971	3.39e-10	1.96e-09
ENSG00000167608	TMC4	504	5148.6	-0.462308	0.168989	-2.73572	0.00622433	0.0438472	5983.64	-1.04556	0.425245	-2.45874	0.0139427	0.0592039	6077.37	-0.971132	0.132062	-7.35358	1.93e-13	1.57e-12
ENSG00000160563	MED27	505	119.616	0.755171	0.241452	3.12763	0.00176223	0.0210723	637.503	0.721164	0.296287	2.434	0.0149328	0.0624379	602.26	0.531782	0.122121	4.35453	1.33e-05	4.28e-05
ENSG00000167721	TSR1	506	784.055	0.57792	0.205192	2.81648	0.00485536	0.0378933	1758.41	0.836618	0.341105	2.45267	0.01418	0.0599942	1619.79	0.723762	0.110256	6.56439	5.22e-11	3.29e-10
ENSG00000158092	NCK1	507	904.196	-1.00519	0.283179	-3.54966	0.000385732	0.00883905	1253.07	-0.024962	0.289949	-0.086091	0.931394	0.967064	1270.06	-0.762375	0.105613	-7.21855	5.25e-13	4.07e-12
ENSG00000135960	EDAR	508	10.7614	3.1782	0.949818	3.34612	0.000819518	0.0134546	957.364	1.25427	0.881658	1.42263	0.154844	0.331269	345.42	1.67785	0.32749	5.12338	3e-07	1.21e-06
ENSG00000145780	FEM1C	509	2442.6	-0.994456	0.344993	-2.88254	0.00394483	0.033831	2066.14	-0.546944	0.312017	-1.75293	0.0796139	0.211051	1827.6	-0.97095	0.129546	-7.49501	6.63e-14	5.63e-13
ENSG00000242086	MUC20-OT1	510	3056.92	-0.923146	0.251226	-3.67456	0.000238261	0.0064338	971.767	-0.845848	0.330685	-2.55786	0.0105317	0.0479849	789.03	-0.354214	0.158559	-2.23396	0.0254857	0.0447046
ENSG00000215252	GOLGA8B	511	1576.85	0.687582	0.173968	3.95234	7.73917e-05	0.00341533	246.957	0.414952	0.467531	0.88754	0.374788	0.583647	251.161	1.12688	0.244518	4.60856	4.05e-06	1.41e-05
ENSG00000160959	LRRC14	512	380.101	0.922173	0.313272	2.94368	0.00324331	0.0303819	1305.05	0.663048	0.281837	2.35259	0.0186431	0.0738577	1096.54	0.568795	0.102962	5.5243	3.31e-08	1.51e-07
ENSG00000206344	HCG27	513	53.5042	-1.51781	0.398507	-3.80873	0.000139683	0.00467099	38.636	-0.948799	0.54322	-1.74662	0.0807036	0.213181	49.4685	-0.55163	0.181403	-3.04091	0.00235865	0.00518011
ENSG00000255284		514	59.2593	1.03049	0.307828	3.34761	0.00081513	0.01342	82.7673	0.646939	0.407419	1.58789	0.11231	0.267583	69.1182	0.611721	0.127297	4.80546	1.54e-06	5.66e-06
ENSG00000133703	KRAS	515	1220.24	-0.702049	0.234962	-2.98792	0.00280881	0.0277458	2943.08	-0.521471	0.327969	-1.59	0.111835	0.266961	2770.6	-0.843543	0.122518	-6.88506	5.78e-12	4.03e-11
ENSG00000257727	CNPY2	516	612.906	0.56106	0.191584	2.92853	0.00340571	0.0313082	969.109	0.763397	0.40717	1.87488	0.0608086	0.175194	806.7	0.549923	0.0836399	6.57488	4.87e-11	3.07e-10
ENSG00000153395	LPCAT1	517	1919.16	0.767637	0.26368	2.91124	0.00359993	0.0321349	2008.72	0.80156	0.477988	1.67695	0.0935532	0.236188	2025.29	0.982204	0.134721	7.29066	3.08e-13	2.45e-12
ENSG00000215190	LINC00680	518	15.7572	2.9424	0.631133	4.6621	3.13e-06	0.00044269	128.228	0.424481	0.344825	1.23101	0.218321	0.414524	149.464	0.372396	0.123758	3.00906	0.00262053	0.00570173
ENSG00000221926	TRIM16	519	1495.55	0.717707	0.245348	2.92526	0.00344164	0.0313711	750.146	0.900859	0.425858	2.1154	0.0343962	0.115863	648.928	0.691843	0.1154	5.99516	2.03e-09	1.08e-08
ENSG00000175283	DOLK	520	96.8756	1.47413	0.393009	3.75089	0.000176208	0.00537777	879.65	0.646656	0.336299	1.92286	0.0544976	0.161633	797.014	0.297846	0.106516	2.79624	0.0051701	0.0106145
ENSG00000197299	BLM	521	29.9185	2.04192	0.654172	3.12138	0.00180008	0.0212913	322.564	0.769139	0.480569	1.60047	0.109493	0.263526	368.544	1.04245	0.18253	5.71111	1.12e-08	5.41e-08
ENSG00000177494	ZBED2	522	12.4482	5.11599	1.30952	3.90678	9.35349e-05	0.00386111	16.9239	1.22694	0.821079	1.4943	0.135097	0.30334	27.0568	0.99877	0.317764	3.14312	0.00167159	0.00377645
ENSG00000272888	CHASERR	523	782.797	-1.03588	0.311873	-3.32146	0.000895468	0.0141625	1260.68	-0.531355	0.324831	-1.63579	0.101884	0.25043	1220.03	-0.570115	0.12106	-4.70934	2.49e-06	8.86e-06
ENSG00000175215	CTDSP2	524	8258.47	-0.381178	0.136796	-2.78647	0.00532854	0.0402029	13633.3	-0.695633	0.333835	-2.08376	0.0371816	0.122576	11950.9	-0.761124	0.103494	-7.35427	1.92e-13	1.56e-12
ENSG00000184675	AMER1	525	41.4233	1.16357	0.318831	3.64949	0.000262765	0.0068523	468.742	0.436326	0.386003	1.13037	0.25832	0.461366	531.563	0.699615	0.149511	4.67937	2.88e-06	1.02e-05
ENSG00000145604	SKP2	526	147.546	0.886487	0.330319	2.68373	0.00728054	0.048448	1037.2	1.00617	0.435875	2.30839	0.0209776	0.080726	1046.95	0.995566	0.12333	8.07236	6.9e-16	7.04e-15
ENSG00000141698	NT5C3B	527	299.847	0.674287	0.244444	2.75845	0.00580761	0.0422478	1140.7	1.43863	0.328714	4.37655	1.21e-05	0.000196482	1016.67	0.81417	0.173951	4.68046	2.86e-06	1.01e-05
ENSG00000187024	PTRH1	528	52.9403	1.51639	0.507797	2.9862	0.00282464	0.0278391	8.38644	2.38414	0.997891	2.38917	0.0168863	0.068379	5.86211	1.66056	0.335073	4.95581	7.2e-07	2.76e-06
ENSG00000132394	EEFSEC	529	146.058	0.791142	0.259832	3.04482	0.00232822	0.0248444	909.427	0.56523	0.293145	1.92816	0.0538357	0.160331	928.837	0.60108	0.111687	5.38184	7.37e-08	3.21e-07
ENSG00000130816	DNMT1	530	477.714	1.00717	0.370715	2.71682	0.00659128	0.0454385	3372.69	0.746096	0.383799	1.94398	0.0518984	0.156204	3554.58	1.06848	0.123127	8.67782	4.03e-18	5.1e-17
ENSG00000196405	EVL	531	20.9595	-1.898	0.666517	-2.84763	0.00440455	0.035968	1231.96	-1.19932	0.474076	-2.52981	0.0114125	0.0509871	1105.53	-0.865948	0.153217	-5.65179	1.59e-08	7.52e-08
ENSG00000144451	SPAG16	532	368.311	-0.544582	0.173248	-3.14338	0.0016701	0.0204817	468.029	-1.18052	0.667584	-1.76835	0.077002	0.206568	408.892	-1.12949	0.225003	-5.0199	5.17e-07	2.02e-06
ENSG00000131467	PSME3	533	854.09	0.836135	0.237693	3.51771	0.000435294	0.00947162	6041.83	0.773039	0.332955	2.32176	0.0202461	0.0785379	5061.76	0.269224	0.102233	2.63344	0.00845259	0.016515
ENSG00000177788		534	56.3498	0.982207	0.334871	2.93309	0.00335602	0.0310833	34.2289	1.38509	0.565574	2.44899	0.0143257	0.0604443	23.0842	0.790117	0.157721	5.00959	5.45e-07	2.13e-06
ENSG00000069956	MAPK6	535	3233.51	-0.977674	0.317369	-3.08056	0.0020661	0.0232554	3078.9	-0.593403	0.425654	-1.3941	0.163288	0.342949	3129.23	-0.950154	0.155059	-6.12771	8.92e-10	4.92e-09
ENSG00000131470	PSMC3IP	536	50.1099	1.22394	0.419434	2.91807	0.00352203	0.0318182	125.187	0.657973	0.376394	1.7481	0.0804469	0.212777	133.036	0.901198	0.134773	6.6868	2.28e-11	1.49e-10
ENSG00000034677	RNF19A	537	2388.33	-0.877407	0.231963	-3.78253	0.000155245	0.00500823	2009.07	-0.2159	0.279077	-0.773623	0.439154	0.641209	1924.64	-0.576556	0.120346	-4.79082	1.66e-06	6.06e-06
ENSG00000158985	CDC42SE2	538	2189.77	-0.666217	0.235918	-2.82394	0.00474375	0.0373504	6325.15	-0.430145	0.314963	-1.3657	0.172033	0.355218	5802.86	-0.921378	0.0991527	-9.29251	1.51e-20	2.37e-19
ENSG00000159079	CFAP298	539	502.074	0.633557	0.218531	2.89916	0.00374164	0.0328513	969.363	0.951799	0.43957	2.1653	0.0303648	0.106001	720.153	0.461214	0.0798545	5.77568	7.66e-09	3.77e-08
ENSG00000143126	CELSR2	540	255.841	1.63886	0.403731	4.0593	4.92211e-05	0.00258936	578.921	0.224906	0.383667	0.586201	0.557741	0.737885	644.563	0.744227	0.167684	4.43827	9.07e-06	2.99e-05
ENSG00000148384	INPP5E	541	337.488	0.701132	0.212661	3.29695	0.000977424	0.0148333	581.162	0.311636	0.325485	0.957449	0.338341	0.547788	558.205	0.643219	0.106851	6.01976	1.75e-09	9.34e-09
ENSG00000163083	INHBB	542	293.649	4.03293	1.01639	3.96789	7.25111e-05	0.00328393	112.548	-0.0754479	0.711252	-0.106078	0.915521	0.959128	241.804	1.39514	0.259573	5.37475	7.67e-08	3.33e-07
ENSG00000109576	AADAT	543	34.6979	1.81961	0.600773	3.02878	0.00245545	0.0257405	215.059	0.67256	0.451241	1.49047	0.136101	0.304635	250.646	1.12328	0.181321	6.19499	5.83e-10	3.28e-09
ENSG00000172071	EIF2AK3	544	916.896	-0.793781	0.244088	-3.25202	0.00114587	0.0162771	1312.82	-0.497832	0.335166	-1.48533	0.137456	0.306788	1247.74	-0.647776	0.13045	-4.96569	6.85e-07	2.63e-06
ENSG00000024862	CCDC28A	545	870.937	-0.948461	0.221459	-4.28278	1.84573e-05	0.00141549	1002.07	-0.0856055	0.341064	-0.250995	0.801818	0.897973	884.898	-0.59794	0.128613	-4.64914	3.33e-06	1.17e-05
ENSG00000135535	CD164	546	13716.9	-1.1181	0.332098	-3.36679	0.000760493	0.0128218	26090.9	-0.431405	0.335446	-1.28607	0.19842	0.390145	24631	-0.662816	0.134133	-4.94147	7.75e-07	2.96e-06
ENSG00000270589		547	21.6029	-1.76399	0.628748	-2.80556	0.00502289	0.0386574	19.1767	-2.01474	0.652819	-3.08621	0.00202724	0.0134549	19.4225	-1.32149	0.258204	-5.118	3.09e-07	1.24e-06
ENSG00000020129	NCDN	548	243.766	1.05294	0.27875	3.77737	0.00015849	0.00508318	959.019	0.288614	0.290326	0.994104	0.320172	0.529458	922.844	0.500683	0.117493	4.26138	2.03e-05	6.36e-05
ENSG00000087253	LPCAT2	549	263.687	1.09458	0.344976	3.17291	0.00150921	0.0192472	1940.83	1.37741	0.378444	3.63968	0.000272975	0.0026542	1281.88	0.39035	0.165183	2.36313	0.0181211	0.0330146
ENSG00000234420	ZNF37BP	550	62.7322	2.06006	0.49776	4.13865	3.49348e-05	0.00209952	285.377	0.0064502	0.32447	0.0198792	0.98414	0.991573	354.105	0.815289	0.15784	5.1653	2.4e-07	9.81e-07
ENSG00000105650	PDE4C	551	257.947	-1.36042	0.506052	-2.6883	0.0071816	0.0480118	761.858	-1.54766	0.593542	-2.6075	0.00912057	0.0429892	752.783	-1.35304	0.201052	-6.72981	1.7e-11	1.13e-10
ENSG00000119396	RAB14	552	3294.3	-0.749681	0.220486	-3.40013	0.000673543	0.0119445	5914.64	-0.165902	0.338073	-0.490729	0.623618	0.785012	5234.9	-0.570471	0.0895814	-6.36819	1.91e-10	1.13e-09
ENSG00000108592	FTSJ3	553	600.18	0.679956	0.173059	3.92905	8.5283e-05	0.00360676	2357.74	0.383209	0.284265	1.34807	0.177635	0.363111	2149.83	0.240207	0.0783426	3.06611	0.00216862	0.00479766
ENSG00000102384	CENPI	554	37.8106	1.23628	0.46284	2.67107	0.00756089	0.0496435	223.522	1.09796	0.468609	2.34301	0.0191287	0.0752841	253.006	1.50398	0.19866	7.57059	3.72e-14	3.23e-13
ENSG00000151468	CCDC3	555	17.6306	4.87597	0.900353	5.41562	6.10761e-08	2.57041e-05	450.451	0.426262	0.447262	0.953047	0.340566	0.550051	567.98	0.574118	0.194394	2.95337	0.00314325	0.00673058
ENSG00000138434	ITPRID2	556	6144.15	-0.697865	0.229796	-3.03689	0.00239035	0.0252801	8356.92	-0.404148	0.311699	-1.2966	0.194769	0.385432	7818.98	-0.745372	0.110968	-6.71701	1.85e-11	1.22e-10
ENSG00000134809	TIMM10	557	80.2944	0.930667	0.334107	2.78554	0.00534389	0.0402569	946.946	0.921338	0.284238	3.24143	0.00118932	0.00881073	1024.78	0.63124	0.128157	4.92553	8.41e-07	3.19e-06
ENSG00000162302	RPS6KA4	558	395.755	1.03755	0.24338	4.26309	2.01621e-05	0.00149312	2470.07	0.354295	0.275774	1.28473	0.198887	0.3908	2762.87	0.245762	0.0889002	2.76447	0.00570147	0.0116028
ENSG00000089195	TRMT6	559	129.958	0.729192	0.267316	2.72783	0.00637534	0.044537	714.345	0.720232	0.338305	2.12895	0.0332588	0.113132	794.859	0.867373	0.119448	7.26152	3.83e-13	3.02e-12
ENSG00000157212	PAXIP1	560	190.076	0.503218	0.179023	2.81091	0.00494009	0.038337	816.96	0.425059	0.333965	1.27276	0.203101	0.395805	851.603	0.735798	0.0761372	9.6641	4.28e-22	7.73e-21
ENSG00000118689	FOXO3	561	6634.08	-0.998895	0.288256	-3.4653	0.000529641	0.0107014	2567.14	-1.08013	0.423169	-2.55249	0.0106957	0.0485699	2883.07	-0.344688	0.158627	-2.17295	0.0297839	0.0514317
ENSG00000163995	ABLIM2	562	170.953	0.675591	0.20571	3.28418	0.00102279	0.0152798	887.409	0.953125	0.47551	2.00443	0.0450241	0.140984	714.503	0.705824	0.197709	3.57002	0.000356949	0.000910299
ENSG00000235609		563	421.962	-1.20184	0.367637	-3.26908	0.00107898	0.0157245	122.733	-0.887194	0.43287	-2.04956	0.0404074	0.130358	107.379	-0.564464	0.158884	-3.55269	0.00038132	0.000967379
ENSG00000156239	N6AMT1	564	87.746	1.22048	0.321318	3.79835	0.000145664	0.00481499	379.617	0.522107	0.357616	1.45997	0.1443	0.316314	339.733	0.30675	0.101983	3.00784	0.00263111	0.00572353
ENSG00000148824	MTG1	565	158.254	1.11884	0.295712	3.78356	0.0001546	0.00500823	223.267	-0.125384	0.503888	-0.248834	0.803489	0.898809	257.03	0.638326	0.120385	5.30239	1.14e-07	4.86e-07
ENSG00000130204	TOMM40	566	480.02	0.636726	0.232387	2.73993	0.00614519	0.0435106	3519.69	0.794648	0.308207	2.57829	0.00992899	0.0458165	3653.51	0.779706	0.131007	5.95166	2.65e-09	1.39e-08
ENSG00000139163	ETNK1	567	1666.28	-0.954393	0.248978	-3.83324	0.000126468	0.0044809	4280.09	-0.0422365	0.38157	-0.110691	0.911861	0.95717	5691.19	-1.06582	0.19929	-5.34809	8.89e-08	3.84e-07
ENSG00000232527	LINC02802	568	60.1567	-2.96882	0.54292	-5.46825	4.54498e-08	2.06378e-05	20.6479	-0.187017	0.740694	-0.252489	0.800663	0.897248	17.1852	-0.816544	0.21735	-3.75682	0.000172086	0.000464403
ENSG00000165695	AK8	569	8.58912	2.68875	0.809105	3.32312	0.000890178	0.0141307	32.7811	1.3291	0.622007	2.13679	0.0326151	0.111684	29.5284	0.625443	0.199646	3.13276	0.00173169	0.00390188
ENSG00000104884	ERCC2	570	328.72	0.751838	0.244697	3.07253	0.00212252	0.0235717	1091.81	0.455318	0.319548	1.42488	0.154191	0.330458	1152.22	0.69795	0.122451	5.69985	1.2e-08	5.76e-08
ENSG00000148498	PARD3	571	1917	-0.773337	0.206107	-3.75212	0.000175344	0.005374	2531.53	-0.292756	0.261034	-1.12152	0.262065	0.465854	2365.09	-0.326786	0.0863493	-3.78447	0.000154036	0.000419385
ENSG00000155592	ZKSCAN2	572	99.3117	0.956008	0.249787	3.8273	0.000129557	0.0045345	214.435	0.497516	0.35586	1.39807	0.162093	0.341411	192.611	0.342142	0.114083	2.99906	0.00270813	0.00587688
ENSG00000155393	HEATR3	573	76.7548	1.04399	0.26208	3.98349	6.79105e-05	0.00313314	1213.68	0.580539	0.352514	1.64685	0.0995882	0.246564	1079.58	0.224877	0.0938874	2.39518	0.0166124	0.0304779
ENSG00000180263	FGD6	574	2453.52	-0.971703	0.231197	-4.20292	2.63491e-05	0.00180759	979.331	-0.367121	0.326038	-1.12601	0.260163	0.463311	1035.46	-0.579036	0.193255	-2.99623	0.00273337	0.00592285
ENSG00000166682	TMPRSS5	575	9.65638	1.62808	0.553801	2.93982	0.00328398	0.0306463	15.6664	1.2287	0.646558	1.90038	0.0573836	0.167857	41.2022	1.66099	0.296626	5.59962	2.15e-08	1e-07
ENSG00000112655	PTK7	576	2776.32	1.15423	0.42038	2.74568	0.00603861	0.0431762	2364.26	0.986437	0.641792	1.537	0.124292	0.287196	2841.35	1.93949	0.218119	8.89185	6.01e-19	8.12e-18
ENSG00000151292	CSNK1G3	577	1424.76	-0.902797	0.2399	-3.76322	0.000167738	0.00525299	1977.28	-0.11018	0.350318	-0.314515	0.75313	0.868154	1741.96	-0.658236	0.127262	-5.17229	2.31e-07	9.48e-07
ENSG00000166046	TCP11L2	578	561.495	-0.958431	0.278352	-3.44324	0.00057479	0.0110716	294.994	-0.561775	0.333792	-1.68301	0.0923735	0.234034	282.18	-0.612896	0.181799	-3.37129	0.000748182	0.00180371
ENSG00000064195	DLX3	579	7.38207	4.00321	1.16634	3.43229	0.000598518	0.0112079	26.7008	2.03844	0.786361	2.59225	0.00953514	0.0443818	39.5577	0.0535254	0.447522	0.119604	0.904797	0.926659
ENSG00000114784	EIF1B	580	1108.74	-1.07239	0.279752	-3.83335	0.000126411	0.0044809	1560.3	-0.0635996	0.262856	-0.241956	0.808814	0.902107	1341.46	-0.58011	0.114979	-5.04535	4.53e-07	1.78e-06
ENSG00000075391	RASAL2	581	365.421	1.45447	0.32015	4.5431	5.54318e-06	0.000656169	883.134	0.210007	0.360689	0.582237	0.560407	0.740087	1002.99	0.441808	0.126679	3.48761	0.000487361	0.001213
ENSG00000135870	RC3H1	582	1919.89	-1.41737	0.377948	-3.75017	0.000176714	0.00537777	1423.38	-0.425865	0.341468	-1.24716	0.21234	0.407383	1286.07	-0.464687	0.134676	-3.45041	0.00055974	0.00138031
ENSG00000007264	MATK	583	33.9276	-1.45722	0.53062	-2.74625	0.00602806	0.0431595	184.249	-1.21795	0.508659	-2.39443	0.0166461	0.0676128	168.244	-1.207	0.196415	-6.14512	7.99e-10	4.44e-09
ENSG00000235106	BRD3OS	584	298.746	0.817513	0.267879	3.05179	0.00227479	0.02456	596.718	0.891802	0.279936	3.18574	0.00144384	0.0102702	479.731	0.428896	0.149233	2.87401	0.00405295	0.00849626
ENSG00000171943	SRGAP2C	585	649.338	-1.2215	0.408429	-2.99072	0.0027832	0.027656	97.5646	-0.957983	0.405015	-2.3653	0.0180153	0.07195	88.1067	-0.658643	0.150837	-4.3666	1.26e-05	4.07e-05
ENSG00000106686	SPATA6L	586	106.164	0.724446	0.217555	3.32994	0.000868657	0.0139244	71.8824	0.338989	0.639575	0.530023	0.596096	0.765911	94.4334	1.00855	0.162984	6.18803	6.09e-10	3.43e-09
ENSG00000131462	TUBG1	587	600.188	0.487104	0.174139	2.79721	0.00515454	0.0393775	1596.05	0.919463	0.326905	2.81263	0.00491375	0.0268033	1697.56	0.727007	0.145617	4.9926	5.96e-07	2.31e-06
ENSG00000143315	PIGM	588	68.3239	1.35711	0.354852	3.82444	0.000131069	0.00456022	775.589	0.563756	0.372554	1.51322	0.130224	0.296346	669.644	0.198602	0.0725357	2.73799	0.00618155	0.0124845
ENSG00000151834	GABRA2	589	192.184	-2.01863	0.644362	-3.13276	0.00173169	0.0208973	321.782	-0.195945	0.338008	-0.579705	0.562114	0.741504	256.134	-2.12385	0.292841	-7.25258	4.09e-13	3.21e-12
ENSG00000213639	PPP1CB	590	3188.43	-0.722988	0.263906	-2.73957	0.00615194	0.0435227	10875.1	-0.604063	0.335477	-1.80061	0.0717648	0.196624	10228.6	-0.883204	0.115373	-7.6552	1.93e-14	1.72e-13
ENSG00000188277	C15orf62	591	81.5344	3.19143	0.799222	3.99318	6.51937e-05	0.00302397	94.3008	0.577558	0.682717	0.84597	0.397569	0.604516	76.514	0.553524	0.153575	3.60425	0.000313055	0.000805916
ENSG00000168216	LMBRD1	592	1149.56	-0.810711	0.276446	-2.93262	0.00336119	0.0310853	3115.07	-0.37621	0.320025	-1.17556	0.239769	0.440356	2618.05	-1.00908	0.138053	-7.30937	2.68e-13	2.15e-12
ENSG00000182326	C1S	593	83.19	-1.46473	0.424513	-3.45037	0.000559821	0.0109404	8476.57	-0.730383	0.556578	-1.31227	0.189427	0.378639	9391.3	-0.65603	0.170795	-3.84104	0.000122513	0.000339072
ENSG00000119681	LTBP2	594	80.9615	2.5178	0.59912	4.20249	2.63989e-05	0.00180759	1179.13	0.264693	0.553152	0.478518	0.632281	0.790438	1777.64	0.827436	0.222519	3.71849	0.000200415	0.000534768
ENSG00000176720	BOK	595	417.183	0.88784	0.239752	3.70315	0.000212936	0.00610335	1414.2	0.658948	0.431389	1.5275	0.126636	0.290608	1151.7	0.560577	0.200861	2.79087	0.00525667	0.0107771
ENSG00000165675	ENOX2	596	47.0636	1.13148	0.392291	2.88428	0.00392309	0.0337452	716.165	0.835817	0.36233	2.30679	0.0210668	0.0809862	663.02	0.67743	0.136682	4.95624	7.19e-07	2.76e-06
ENSG00000229637	PRAC2	597	41.2443	1.81853	0.529178	3.43653	0.000589217	0.0111219	112.212	-0.815907	0.887964	-0.918851	0.358173	0.567836	69.6402	2.72433	0.570068	4.77897	1.76e-06	6.41e-06
ENSG00000155090	KLF10	598	6189.1	-1.08993	0.379562	-2.87155	0.00408463	0.0344816	4224.39	-0.646342	0.498437	-1.29674	0.194722	0.385369	3162.86	-0.703878	0.0953735	-7.38022	1.58e-13	1.3e-12
ENSG00000160208	RRP1B	599	650.262	0.517381	0.191971	2.6951	0.00703666	0.0473667	1841.57	0.642042	0.336515	1.90792	0.0564019	0.165586	1853.57	0.69059	0.0909554	7.59262	3.14e-14	2.74e-13
ENSG00000108306	FBXL20	600	1227.41	-0.926668	0.25997	-3.56452	0.000364526	0.0085229	1036.01	-0.384099	0.283972	-1.35259	0.176186	0.361184	902.4	-0.354722	0.109423	-3.24176	0.00118793	0.00275797
ENSG00000104695	PPP2CB	601	2337.02	-0.604318	0.215211	-2.80802	0.00498465	0.0385376	4247.85	-0.490253	0.363818	-1.34752	0.177812	0.363302	3950.5	-0.821267	0.102569	-8.007	1.18e-15	1.17e-14
ENSG00000077549	CAPZB	602	5380.57	-0.377788	0.128867	-2.9316	0.0033722	0.0310853	10064.7	-0.434446	0.316618	-1.37214	0.170019	0.352212	9968.65	-0.643471	0.099695	-6.4544	1.09e-10	6.61e-10
ENSG00000183283	DAZAP2	603	9340.86	-0.591238	0.187589	-3.15177	0.00162285	0.0201021	15008	-0.283276	0.322334	-0.878827	0.379495	0.588125	13677.3	-0.708259	0.114772	-6.17103	6.78e-10	3.8e-09
ENSG00000171603	CLSTN1	604	19706.3	-0.505652	0.171447	-2.94931	0.00318482	0.0300624	15788.5	-0.582032	0.26236	-2.21845	0.0265241	0.0959866	15235.1	-0.534743	0.11674	-4.58061	4.64e-06	1.59e-05
ENSG00000113761	ZNF346	605	80.5042	1.10905	0.250039	4.4355	9.18586e-06	0.000943464	360.479	0.326916	0.320792	1.01909	0.308161	0.516346	350.515	0.207508	0.0785752	2.64089	0.00826887	0.0161963
ENSG00000186377	CYP4X1	606	46.242	2.09083	0.707143	2.95673	0.00310921	0.0295526	635.35	1.27315	0.818543	1.55539	0.119854	0.28018	220.741	1.52064	0.266177	5.71289	1.11e-08	5.36e-08
ENSG00000158234	FAIM	607	14.0694	2.20868	0.595411	3.7095	0.000207665	0.00600211	328.768	0.585395	0.354752	1.65015	0.0989119	0.245433	307.827	0.382234	0.150512	2.53955	0.0110996	0.0211351
ENSG00000185347	TEDC1	608	102.889	1.38527	0.340522	4.06807	4.74036e-05	0.00253666	542.48	-0.0764717	0.360967	-0.211853	0.832222	0.914321	644.551	0.542737	0.128459	4.22497	2.39e-05	7.39e-05
ENSG00000185379	RAD51D	609	27.3812	1.34367	0.470186	2.85775	0.0042666	0.035389	537.355	0.506274	0.357807	1.41493	0.157088	0.334672	549.212	0.636845	0.0917739	6.93928	3.94e-12	2.8e-11
ENSG00000117614	SYF2	610	2139.42	-0.819087	0.240105	-3.41137	0.000646378	0.0116468	2288.46	-0.226684	0.255973	-0.885577	0.375845	0.584532	2093.24	-0.553509	0.114296	-4.84277	1.28e-06	4.75e-06
ENSG00000135378	PRRG4	611	1045	-0.897909	0.261212	-3.43748	0.000587162	0.0111219	1623.9	-0.411166	0.411051	-1.00028	0.317175	0.526158	1403.68	-0.704751	0.15979	-4.41049	1.03e-05	3.37e-05
ENSG00000213888	LINC01521	612	5.93142	2.91164	0.897689	3.24348	0.00118079	0.0166052	31.1765	0.694319	0.422357	1.64391	0.100194	0.247728	28.8015	0.512357	0.132839	3.85697	0.000114803	0.000319378
ENSG00000181638	ZFP41	613	87.9921	1.89022	0.368031	5.13605	2.80577e-07	8.36502e-05	452.036	0.405354	0.422086	0.960359	0.336874	0.546457	417.472	0.354077	0.145481	2.43384	0.0149395	0.0276777
ENSG00000164764	SBSPON	614	172.625	7.65519	1.29174	5.92628	3.09877e-09	2.67346e-06	229.674	0.622467	0.699475	0.889905	0.373517	0.582482	496.398	0.885499	0.363093	2.43876	0.0147376	0.0273395
ENSG00000134323	MYCN	615	4.67693	4.22285	1.34343	3.14335	0.00167028	0.0204817	33.3594	0.664351	0.555312	1.19636	0.231558	0.430136	469.113	1.4958	0.281696	5.30996	1.1e-07	4.68e-07
ENSG00000141293	SKAP1	616	263.935	1.17349	0.338491	3.46684	0.000526619	0.010674	431.944	0.713543	0.616895	1.15667	0.247408	0.449149	344.662	0.8751	0.223518	3.91512	9.04e-05	0.000255579
ENSG00000198554	WDHD1	617	63.8837	1.42375	0.46712	3.04792	0.0023043	0.0247199	488.692	0.541254	0.492308	1.09942	0.271584	0.477154	480.679	0.924287	0.150051	6.15981	7.28e-10	4.06e-09
ENSG00000163659	TIPARP	618	3391.84	-1.29642	0.293199	-4.42165	9.79513e-06	0.000953924	1404.07	-0.251412	0.3634	-0.691833	0.489042	0.683433	1260.48	-0.426373	0.143309	-2.9752	0.00292797	0.00631328
ENSG00000065457	ADAT1	619	214.726	0.908361	0.258318	3.51645	0.000437359	0.00950458	773.664	0.589906	0.331721	1.77832	0.0753511	0.203559	721.456	0.231226	0.0888473	2.60251	0.00925437	0.0179137
ENSG00000101236	RNF24	620	481.81	0.763526	0.243153	3.14011	0.00168887	0.0206102	744.937	0.409921	0.319347	1.28362	0.199274	0.391167	842.192	0.715247	0.140784	5.08044	3.77e-07	1.5e-06
ENSG00000100226	GTPBP1	621	5454.7	-0.875097	0.240137	-3.64415	0.000268275	0.00694017	3112.34	-0.25011	0.253288	-0.987455	0.32342	0.532786	3329.02	-0.386467	0.10425	-3.70712	0.000209629	0.000557375
ENSG00000007541	PIGQ	622	675.193	1.01144	0.281408	3.59421	0.000325372	0.00788639	1821.51	0.406751	0.2963	1.37276	0.169826	0.351946	1857.76	0.384266	0.128032	3.00134	0.00268793	0.00583691
ENSG00000198700	IPO9	623	698.974	0.650898	0.231125	2.81621	0.00485935	0.0378933	2648.17	0.485616	0.308134	1.57599	0.115028	0.272393	2685.6	0.592534	0.087068	6.80543	1.01e-11	6.86e-11
ENSG00000011021	CLCN6	624	630.206	-0.604484	0.186148	-3.24733	0.00116491	0.0164355	577.323	-0.76129	0.31536	-2.41403	0.015777	0.0649081	579.85	-0.330548	0.129023	-2.56192	0.0104094	0.0199392
ENSG00000188293	IGFL1	625	39.6678	2.37796	0.718777	3.30833	0.000938526	0.014498	3.32635	4.75991	1.87195	2.54276	0.0109979	0.0496045	67.7029	3.42339	2.1685	1.57869	0.114407	0.168393
ENSG00000196497	IPO4	626	522.914	0.701937	0.262935	2.66962	0.00759369	0.0497831	181.708	0.592693	0.442782	1.33856	0.180712	0.367128	190.176	1.12797	0.115719	9.74751	1.89e-22	3.51e-21
ENSG00000270885	RASL10B	627	5.59664	2.21878	0.789178	2.81151	0.00493101	0.0383134	47.2593	1.57811	0.713344	2.21227	0.026948	0.0970208	66.879	1.70269	0.320658	5.30998	1.1e-07	4.68e-07
ENSG00000147408	CSGALNACT1	628	43.2919	3.84913	0.689508	5.58243	2.3718e-08	1.13681e-05	401.967	0.329355	0.371337	0.886943	0.375109	0.583995	389.311	0.387644	0.165469	2.34269	0.0191452	0.0346804
ENSG00000272405		629	382.662	1.13246	0.39808	2.84479	0.00444401	0.0361364	1020.85	1.05018	0.419877	2.50115	0.0123789	0.0541633	927.392	0.865558	0.193505	4.47306	7.71e-06	2.57e-05
ENSG00000148296	SURF6	630	669.691	0.792904	0.199459	3.97528	7.02976e-05	0.00321747	2289.96	0.245501	0.330292	0.743285	0.457309	0.65676	2321.2	0.271417	0.0839006	3.23498	0.00121653	0.00281818
ENSG00000100346	CACNA1I	631	302.715	-1.59792	0.559561	-2.85566	0.00429473	0.0354572	29.8436	-2.0115	0.770368	-2.61109	0.00902547	0.0426309	24.1882	-1.35934	0.325499	-4.17617	2.96e-05	9.04e-05
ENSG00000165655	ZNF503	632	325.949	2.04938	0.466092	4.39693	1.09791e-05	0.000998535	776.071	0.301735	0.531456	0.567751	0.570204	0.747737	850.843	0.559262	0.185392	3.01664	0.00255591	0.00557299
ENSG00000120658	ENOX1	633	41.4459	-1.57288	0.501936	-3.13364	0.00172655	0.0208973	109.33	-1.0452	0.692069	-1.51025	0.130979	0.297559	91.8958	-0.974018	0.220958	-4.40815	1.04e-05	3.41e-05
ENSG00000118482	PHF3	634	4377.48	-1.00648	0.297233	-3.38618	0.000708741	0.0123404	2843.58	-0.482937	0.356592	-1.35431	0.175637	0.360462	2889.56	-0.507788	0.143043	-3.5499	0.000385376	0.000976778
ENSG00000106477	CEP41	635	76.1154	1.31996	0.451423	2.92401	0.00345556	0.0314482	502.675	0.683981	0.332832	2.05504	0.0398756	0.128985	408.515	0.531885	0.112916	4.71044	2.47e-06	8.81e-06
ENSG00000165312	OTUD1	636	845.546	-1.06444	0.394693	-2.69688	0.00699928	0.0472001	1004	-1.17634	0.318283	-3.6959	0.000219112	0.00221272	798.979	-0.565301	0.129928	-4.35088	1.36e-05	4.35e-05
ENSG00000167646	DNAAF3	637	66.6624	1.00555	0.343393	2.92827	0.00340853	0.0313174	18.478	1.01441	0.65287	1.55377	0.120239	0.28092	33.4388	1.50678	0.268275	5.61655	1.95e-08	9.14e-08
ENSG00000134046	MBD2	638	1254.35	-0.377938	0.132863	-2.84458	0.00444705	0.0361441	2689.08	-0.563797	0.32297	-1.74566	0.0808695	0.213528	2714.99	-0.57184	0.0976426	-5.85646	4.73e-09	2.4e-08
ENSG00000162636	FAM102B	639	744.582	-0.698593	0.203126	-3.43921	0.00058342	0.0111219	1815.31	-0.626232	0.391029	-1.6015	0.109267	0.263135	1991.27	-0.450821	0.155232	-2.90418	0.00368216	0.00778178
ENSG00000100479	POLE2	640	8.62207	1.86791	0.691391	2.70167	0.00689921	0.0468542	269.788	0.928454	0.524801	1.76915	0.0768683	0.206308	246.357	1.06237	0.14999	7.08296	1.41e-12	1.05e-11
ENSG00000142319	SLC6A3	641	97.714	2.51464	0.57427	4.37885	1.19306e-05	0.00105117	1.78178	0.401726	1.97997	0.202894	0.839218	NA	2.49589	1.6426	0.439758	3.73523	0.000187542	0.000503011
ENSG00000198780	FAM169A	642	59.6481	2.74195	0.599904	4.57064	4.86229e-06	0.000611184	139.679	0.69316	0.638471	1.08566	0.277631	0.483812	122.358	0.586784	0.265485	2.21024	0.0270888	0.0472032
ENSG00000232400	RAD17P1	643	28.7423	-1.73121	0.609121	-2.84215	0.0044811	0.0362944	12.5335	-3.14932	1.14396	-2.753	0.00590514	0.0308886	10.7202	-1.37162	0.349515	-3.92435	8.7e-05	0.000246652
ENSG00000162645	GBP2	644	4886.26	-1.10915	0.355763	-3.11768	0.00182281	0.0214401	3032.06	-0.708757	0.437065	-1.62163	0.104883	0.25581	4079.19	-0.828726	0.198017	-4.18512	2.85e-05	8.72e-05
ENSG00000138767	CNOT6L	645	1286.36	-1.1282	0.270058	-4.17763	2.94569e-05	0.00194743	1663.13	-0.242167	0.311505	-0.777412	0.436916	0.639462	1554.18	-0.364648	0.130583	-2.79246	0.00523087	0.0107292
ENSG00000108799	EZH1	646	2328.58	-0.629658	0.197654	-3.18565	0.00144428	0.018764	1285.6	-0.662951	0.353993	-1.87278	0.0610989	0.175743	1235.31	-0.383718	0.118966	-3.22544	0.00125778	0.00290825
ENSG00000204619	PPP1R11	647	2511.67	-0.618641	0.207672	-2.97893	0.00289255	0.028103	4099.11	-0.369894	0.286797	-1.28974	0.197141	0.388468	3862.27	-0.664879	0.116517	-5.70627	1.15e-08	5.56e-08
ENSG00000196850	PPTC7	648	1246.16	-0.790969	0.283831	-2.78676	0.00532372	0.0401841	2139.86	-0.745765	0.342094	-2.18	0.0292577	0.103045	1918.42	-0.581517	0.109918	-5.29046	1.22e-07	5.17e-07
ENSG00000095319	NUP188	649	881.378	0.671716	0.246984	2.71967	0.00653469	0.045154	2556.92	0.501731	0.297229	1.68803	0.0914058	0.232461	2938.93	0.894195	0.127803	6.99668	2.62e-12	1.89e-11
ENSG00000111816	FRK	650	1031.17	-0.62922	0.211839	-2.97028	0.00297531	0.0285852	1599.38	-0.79616	0.394569	-2.0178	0.0436125	0.137562	1806.15	-0.735975	0.175586	-4.19153	2.77e-05	8.49e-05
ENSG00000115568	ZNF142	651	312.831	0.732425	0.224576	3.26136	0.00110878	0.0159833	988.242	0.331042	0.291791	1.13452	0.256577	0.459288	1024.75	0.570013	0.128741	4.42758	9.53e-06	3.14e-05
ENSG00000221923	ZNF880	652	283.594	-0.494267	0.1811	-2.72925	0.00634781	0.0443857	213.279	-1.15481	0.574359	-2.0106	0.0443679	0.139337	168.738	-1.1019	0.184982	-5.95678	2.57e-09	1.35e-08
ENSG00000148677	ANKRD1	653	1502.55	6.23546	1.08776	5.73239	9.9024e-09	5.89193e-06	1.59672	0.857863	1.88685	0.454653	0.649359	NA	2.16071	1.83251	0.591817	3.09642	0.0019587	0.00437031
ENSG00000275835	TUBGCP5	654	121.673	0.910455	0.258307	3.5247	0.000423965	0.00933102	503.428	0.396281	0.275287	1.43952	0.150004	0.324586	547.734	0.310974	0.115405	2.69462	0.00704686	0.0140324
ENSG00000119401	TRIM32	655	235.261	0.777331	0.225356	3.44934	0.000561955	0.0109404	777.672	0.482853	0.330682	1.46017	0.144243	0.31631	752.817	0.291694	0.104173	2.8001	0.00510868	0.0104997
ENSG00000268869	ESPNP	656	31.9942	1.91635	0.572359	3.34816	0.000813506	0.0134069	3.72015	1.60399	1.46403	1.0956	0.273254	0.479062	6.11281	1.60343	0.401038	3.9982	6.38e-05	0.000185068
ENSG00000187801	ZFP69B	657	5.51286	2.71613	0.947405	2.86691	0.004145	0.0347973	51.7843	0.669697	0.482434	1.38816	0.165087	0.34552	67.3677	1.01538	0.169013	6.00772	1.88e-09	1e-08
ENSG00000249471	ZNF324B	658	55.246	0.98888	0.274833	3.59812	0.000320532	0.00782287	178.379	0.332177	0.344887	0.963148	0.335473	0.545078	174.808	0.41252	0.121758	3.38803	0.000703962	0.00170502
ENSG00000258484	SPESP1	659	20.5231	-4.30895	1.57783	-2.73093	0.00631561	0.0442451	21.7141	-1.69964	0.741866	-2.29104	0.0219613	0.0833893	29.5149	-1.36567	0.253066	-5.39649	6.8e-08	2.97e-07
ENSG00000160051	IQCC	660	46.2644	1.23757	0.380933	3.2488	0.00115894	0.016378	147.711	0.395695	0.377231	1.04895	0.294202	0.502043	140.718	0.532091	0.115556	4.6046	4.13e-06	1.43e-05
ENSG00000138674	SEC31A	661	4841.57	-0.675024	0.199612	-3.38168	0.000720444	0.0124369	6221.98	-0.332078	0.336833	-0.985881	0.324192	0.533378	5938.33	-0.452407	0.11136	-4.06257	4.85e-05	0.000143326
ENSG00000235529	AGAP1-IT1	662	12.1555	-2.14813	0.60094	-3.57462	0.000350742	0.00827915	18.8661	-0.584068	0.535683	-1.09032	0.27557	0.481748	28.1102	-0.761159	0.240469	-3.16531	0.0015492	0.00352019
ENSG00000184857	TMEM186	663	98.5649	1.01719	0.277839	3.66107	0.000251168	0.00669624	578.332	0.376538	0.257916	1.45992	0.144312	0.316314	537.686	0.180895	0.0766993	2.35849	0.0183492	0.0333685
ENSG00000113648	MACROH2A1	664	3247.59	0.4494	0.150973	2.97668	0.00291388	0.0282236	11321.7	0.546592	0.292679	1.86755	0.0618253	0.177272	10908.4	0.375639	0.0875901	4.28861	1.8e-05	5.67e-05
ENSG00000175104	TRAF6	665	899.098	-0.701201	0.193057	-3.6321	0.000281125	0.00715459	630.932	-0.140724	0.306624	-0.458946	0.646273	0.800054	607.871	-0.32456	0.0782131	-4.14969	3.33e-05	0.000100809
ENSG00000137075	RNF38	666	1614.01	-1.00665	0.329149	-3.05836	0.00222553	0.0242128	1841	-0.480324	0.317162	-1.51445	0.129913	0.295874	1636.17	-0.443948	0.100736	-4.40707	1.05e-05	3.42e-05
ENSG00000170468	RIOX1	667	84.3818	1.15063	0.318273	3.61522	0.000300094	0.00749366	553.253	0.293842	0.339833	0.864667	0.387222	0.595074	541.594	0.319478	0.0910916	3.50722	0.000452816	0.00113393
ENSG00000160991	ORAI2	668	258.126	1.70781	0.344733	4.954	7.27046e-07	0.000160836	1030.92	0.15969	0.481597	0.331585	0.740203	0.860668	1080.16	0.344886	0.126146	2.73403	0.00625639	0.0126207
ENSG00000059804	SLC2A3	669	3084.79	4.10896	0.900857	4.56117	5.08704e-06	0.000626978	1208.75	-0.160381	0.384615	-0.416991	0.676685	0.819144	867.285	0.500087	0.179707	2.78279	0.00538941	0.0110234
ENSG00000002016	RAD52	670	451.961	-1.04726	0.289329	-3.61961	0.000295043	0.00743208	425.573	-0.372505	0.288492	-1.29121	0.196629	0.387802	388.741	-0.232311	0.0857109	-2.7104	0.00672027	0.0134523
ENSG00000137193	PIM1	671	11517.1	-1.48242	0.388534	-3.81541	0.000135958	0.00461957	2300.7	-0.200248	0.36999	-0.541225	0.588352	0.760331	1798.96	-0.458959	0.131543	-3.48905	0.000484737	0.00120725
ENSG00000038274	MAT2B	672	1676.99	-0.699594	0.198061	-3.53221	0.000412095	0.00917667	4656.12	0.16085	0.287851	0.558796	0.576301	0.751889	4096.49	-0.384174	0.0942715	-4.07518	4.6e-05	0.000136389
ENSG00000117595	IRF6	673	6742.04	-0.751397	0.217835	-3.44939	0.000561853	0.0109404	5376.21	-0.437296	0.357665	-1.22264	0.221466	0.418698	5034.97	-0.372444	0.118161	-3.15202	0.00162148	0.00367271
ENSG00000173482	PTPRM	674	764.427	-0.997502	0.338423	-2.9475	0.00320357	0.0301898	1140.99	-0.657291	0.410487	-1.60125	0.109322	0.263216	985.591	-0.746637	0.154698	-4.8264	1.39e-06	5.12e-06
ENSG00000177732	SOX12	675	475.214	0.747296	0.250509	2.98311	0.00285334	0.0279207	593.874	0.33383	0.444504	0.751016	0.452643	0.652607	857.678	1.26933	0.196174	6.47041	9.77e-11	5.97e-10
ENSG00000180340	FZD2	676	12.8909	5.35558	1.37576	3.89282	9.90857e-05	0.0039761	126.903	0.0166113	0.400086	0.0415193	0.966882	0.98409	165.883	0.706046	0.180921	3.90252	9.52e-05	0.000268462
ENSG00000177125	ZBTB34	677	1020.85	-0.921245	0.293494	-3.13889	0.0016959	0.0206344	480.002	-0.568246	0.306928	-1.8514	0.0641117	0.181709	505.287	-0.34611	0.112046	-3.08899	0.0020084	0.00447306
ENSG00000168661	ZNF30	678	31.1831	1.13569	0.366398	3.0996	0.00193782	0.0222174	141.025	0.499594	0.353018	1.41521	0.157007	0.33453	126.96	0.454088	0.110686	4.10248	4.09e-05	0.000122031
ENSG00000119801	YPEL5	679	2413.03	-0.825111	0.288466	-2.86034	0.00423184	0.0352415	3643.78	-0.257428	0.29005	-0.88753	0.374794	0.583647	3208.4	-0.778688	0.107306	-7.25669	3.97e-13	3.12e-12
ENSG00000213626	LBH	680	512.799	1.68099	0.589446	2.85181	0.00434714	0.0356511	2217.12	1.01217	0.409707	2.47047	0.0134934	0.0578356	1989	0.64092	0.171453	3.73816	0.00018537	0.000497623
ENSG00000105146	AURKC	681	83.9476	-1.68373	0.480413	-3.50475	0.000457034	0.00972332	20.5185	-0.623971	0.591107	-1.0556	0.291152	0.498718	21.92	-0.71887	0.229111	-3.13765	0.00170309	0.00384053
ENSG00000105856	HBP1	682	2800.62	-1.12078	0.310633	-3.60805	0.000308503	0.00761548	2251.39	0.190524	0.296628	0.642301	0.520678	0.708274	2062.95	-0.354583	0.100011	-3.54545	0.000391938	0.000992181
ENSG00000183793	NPIPA5	683	102.182	2.92283	0.616469	4.74124	2.12411e-06	0.000336252	30.4659	0.107259	0.514058	0.208652	0.83472	0.915879	24.5895	0.623833	0.230996	2.70062	0.00692101	0.0138096
ENSG00000256061	DNAAF4	684	10.4523	1.65115	0.569626	2.89865	0.00374777	0.0328596	11.1289	1.21234	0.709586	1.70851	0.0875413	0.225531	13.4512	1.21526	0.253336	4.79704	1.61e-06	5.89e-06
ENSG00000227755		685	10.6044	-2.11132	0.687876	-3.06934	0.00214534	0.0237017	31.0677	-1.7291	0.628497	-2.75117	0.00593828	0.0310224	48.5204	-0.182554	0.355481	-0.513542	0.607572	0.686262
ENSG00000109501	WFS1	686	884.333	0.997442	0.274066	3.63943	0.000273244	0.00701598	3231.76	0.671942	0.553243	1.21455	0.224537	0.421965	2990.16	0.589682	0.225973	2.60952	0.00906681	0.0175906
ENSG00000125817	CENPB	687	630.226	1.15031	0.269278	4.27184	1.93868e-05	0.00145285	4024.05	-0.224525	0.339742	-0.660869	0.508696	0.698311	5295.43	0.332043	0.141786	2.34186	0.0191877	0.0347493
ENSG00000165030	NFIL3	688	2554.01	-1.57382	0.416351	-3.78003	0.000156807	0.00503856	1306.74	-0.494745	0.401836	-1.23121	0.218244	0.414506	965.378	-0.312038	0.138883	-2.24678	0.0246544	0.0434429
ENSG00000119509	INVS	689	119.25	0.816151	0.223659	3.64908	0.000263177	0.0068523	474.284	0.428747	0.309857	1.38369	0.166453	0.347268	429.471	0.212037	0.0960062	2.20858	0.0272038	0.0473766
ENSG00000166946	CCNDBP1	690	1888.39	-0.587619	0.211707	-2.77562	0.00550962	0.0410309	2314.86	-0.249612	0.414177	-0.602669	0.546729	0.730061	2098.88	-0.784246	0.0867225	-9.04316	1.52e-19	2.16e-18
ENSG00000124160	NCOA5	691	232.339	1.18704	0.342753	3.46325	0.000533693	0.010758	2306.84	0.40418	0.396616	1.01907	0.30817	0.516346	2047.04	0.281026	0.0894443	3.14192	0.00167846	0.00379058
ENSG00000159322	ADPGK	692	517.276	0.431662	0.155138	2.78244	0.00539511	0.0404223	2075.41	0.722913	0.330404	2.18797	0.0286719	0.101576	1844.19	0.376614	0.0800136	4.70687	2.52e-06	8.95e-06
ENSG00000137976	DNASE2B	693	18.1653	-1.79703	0.61098	-2.94123	0.0032691	0.0305489	14.9434	-1.60664	0.741875	-2.16565	0.0303379	0.105967	11.0973	-0.864559	0.248411	-3.48036	0.000500748	0.0012441
ENSG00000124608	AARS2	694	205.292	1.23595	0.311606	3.96637	7.29765e-05	0.00329636	840.607	-0.123112	0.291569	-0.422241	0.672849	0.816571	893.949	0.292787	0.0976675	2.99779	0.00271946	0.00589869
ENSG00000273820	USP27X	695	22.2756	1.18548	0.38965	3.04242	0.0023468	0.0249964	199.231	0.685242	0.496566	1.37996	0.167599	0.348845	168.69	0.605317	0.140666	4.30323	1.68e-05	5.33e-05
ENSG00000126775	ATG14	696	1100.48	-1.04099	0.268369	-3.87897	0.0001049	0.00411375	717.953	-0.216329	0.32397	-0.667744	0.504297	0.69542	769.239	-0.33194	0.11938	-2.78054	0.00542687	0.0110926
ENSG00000185745	IFIT1	697	110.777	-1.45428	0.535366	-2.71642	0.00659918	0.0454748	528.635	-0.868369	0.492019	-1.76491	0.077579	0.207784	689.13	-1.46825	0.247633	-5.92915	3.05e-09	1.58e-08
ENSG00000162482	AKR7A3	698	741.942	-1.52875	0.447592	-3.41549	0.000636664	0.0115665	1879.05	-0.10008	0.464768	-0.215334	0.829507	0.91292	1736.51	-0.796241	0.167515	-4.75327	2e-06	7.23e-06
ENSG00000133065	SLC41A1	699	394.581	0.644069	0.205112	3.14009	0.00168895	0.0206102	757.295	0.530085	0.343221	1.54444	0.122481	0.284685	653.689	0.44148	0.131304	3.36228	0.000773014	0.00185948
ENSG00000144228	SPOPL	700	1123.61	-1.3619	0.400923	-3.39692	0.000681486	0.0120359	1420.21	-0.252432	0.338197	-0.746407	0.455421	0.65517	1321.12	-0.430947	0.112796	-3.8206	0.000133126	0.000366065
ENSG00000101452	DHX35	701	121.401	0.581736	0.190802	3.04889	0.00229688	0.0246933	831.041	0.628901	0.429771	1.46334	0.143374	0.315366	759.479	0.487135	0.122693	3.97034	7.18e-05	0.000206193
ENSG00000114904	NEK4	702	199.325	0.98961	0.272431	3.63252	0.000280665	0.00715342	817.209	0.453796	0.339212	1.33779	0.180963	0.367365	753.178	0.270201	0.121001	2.23306	0.0255452	0.0447988
ENSG00000184709	LRRC26	703	17.2894	-1.31737	0.407725	-3.23102	0.00123348	0.0170816	338.008	-1.18883	0.799555	-1.48687	0.13705	0.306122	394.439	-1.01086	0.332914	-3.03641	0.00239415	0.00525129
ENSG00000106004	HOXA5	704	655.875	-1.37656	0.505215	-2.72471	0.00643586	0.0448328	356.686	-1.76046	0.536574	-3.28092	0.0010347	0.00789633	438.834	-0.562918	0.164458	-3.42288	0.000619622	0.00151572
ENSG00000134049	IER3IP1	705	854.672	-0.785287	0.23002	-3.41399	0.00064019	0.0115948	1377.32	-0.251882	0.393941	-0.63939	0.52257	0.709748	1301.11	-0.497193	0.128981	-3.85478	0.000115833	0.000322068
ENSG00000164077	MON1A	706	36.8124	1.31001	0.461422	2.83906	0.0045246	0.0364822	596.855	0.681067	0.279411	2.43751	0.0147887	0.0619831	637.206	0.430263	0.120129	3.58167	0.000341402	0.000873558
ENSG00000168061	SAC3D1	707	97.1861	0.692555	0.228738	3.02772	0.00246406	0.025815	490.639	0.401461	0.328295	1.22287	0.22138	0.418617	616.881	0.728736	0.152927	4.76527	1.89e-06	6.83e-06
ENSG00000143179	UCK2	708	392.307	0.844421	0.212779	3.96854	7.23143e-05	0.00328393	2852.14	-0.101012	0.33707	-0.299677	0.764423	0.875101	2717.13	0.251993	0.0840044	2.99976	0.00270195	0.00586513
ENSG00000188827	SLX4	709	182.854	0.770222	0.238413	3.23062	0.0012352	0.0170844	409.037	0.400666	0.302377	1.32506	0.185153	0.372914	429.973	0.435029	0.132504	3.28315	0.00102654	0.00241141
ENSG00000141503	MINK1	710	12109.7	-0.610543	0.216799	-2.81617	0.00485992	0.0378933	8169.8	-0.768961	0.345451	-2.22596	0.0260169	0.0945824	8583.56	-0.497438	0.121116	-4.10713	4.01e-05	0.000119785
ENSG00000096717	SIRT1	711	553.455	-0.933948	0.292794	-3.18978	0.00142381	0.0186006	1057.06	-0.40471	0.297553	-1.36013	0.17379	0.357914	977.023	-0.424135	0.12707	-3.3378	0.00084443	0.00201529
ENSG00000213397	HAUS7	712	44.7287	0.984846	0.368026	2.67602	0.00745023	0.0492259	91.1106	0.483779	0.409537	1.18128	0.23749	0.437253	93.9244	1.06431	0.133876	7.94995	1.87e-15	1.83e-14
ENSG00000008294	SPAG9	713	4632.45	-0.803904	0.244754	-3.28454	0.00102149	0.0152737	3643.83	-0.198382	0.38073	-0.521058	0.602327	0.770262	3591.07	-0.553626	0.11878	-4.66092	3.15e-06	1.11e-05
ENSG00000114854	TNNC1	714	230.045	1.02553	0.381465	2.6884	0.00717961	0.0480118	181.765	1.86729	0.716193	2.60725	0.00912736	0.0430047	91.5613	1.60937	0.369558	4.35483	1.33e-05	4.28e-05
ENSG00000166340	TPP1	715	4106.39	-0.461251	0.139762	-3.30027	0.000965934	0.0147407	8180.87	-0.29315	0.303175	-0.966933	0.333577	0.543259	7347.57	-0.469649	0.127323	-3.68865	0.000225445	0.000595705
ENSG00000163121	NEURL3	716	251.762	-1.40586	0.4569	-3.07696	0.00209125	0.0234084	76.6944	-1.33256	0.620549	-2.14738	0.0317627	0.109497	89.9427	-0.667752	0.254011	-2.62883	0.00856798	0.0167202
ENSG00000159267	HLCS	717	304.38	0.836325	0.30498	2.74223	0.00610233	0.0433138	870.963	0.571176	0.285769	1.99873	0.0456371	0.142395	929.384	0.530628	0.106209	4.99607	5.85e-07	2.27e-06
ENSG00000118655	DCLRE1B	718	74.265	1.14587	0.37239	3.07707	0.00209044	0.0234084	460.613	0.42121	0.420554	1.00156	0.316556	0.525575	452.062	0.490019	0.102605	4.77579	1.79e-06	6.5e-06
ENSG00000100284	TOM1	719	2266.04	-0.746528	0.22131	-3.37323	0.000742924	0.0126297	2307.81	-0.319769	0.315851	-1.0124	0.311346	0.519649	2519.11	-0.386632	0.120207	-3.21638	0.0012982	0.00299359
ENSG00000149948	HMGA2	720	186.122	1.64535	0.501249	3.2825	0.0010289	0.0153049	398.741	0.561405	0.496782	1.13008	0.258441	0.461419	420.099	0.771902	0.223666	3.45114	0.00055823	0.00137697
ENSG00000101868	POLA1	721	75.982	1.26214	0.466616	2.70487	0.00683305	0.0465657	1125.27	0.873005	0.416006	2.09854	0.0358576	0.119357	979.632	0.788106	0.155921	5.05452	4.31e-07	1.7e-06
ENSG00000100294	MCAT	722	249.973	0.696047	0.236309	2.94549	0.00322442	0.0302272	815.975	0.480801	0.276111	1.74133	0.081625	0.214922	851.288	0.393269	0.102236	3.84666	0.000119737	0.000332139
ENSG00000104228	TRIM35	723	261.343	0.876476	0.215815	4.06123	4.88148e-05	0.00258374	874.724	0.230431	0.30807	0.747983	0.454471	0.654169	876.725	0.204323	0.0914519	2.23422	0.0254689	0.0446777
ENSG00000118965	WDR35	724	52.8127	1.79007	0.556154	3.21865	0.00128796	0.0174578	425.505	0.46949	0.472943	0.992699	0.320857	0.530233	419.852	0.71755	0.183489	3.9106	9.21e-05	0.000260241
ENSG00000175894	TSPEAR	725	7.23209	2.92169	0.989909	2.95148	0.00316258	0.0299015	27.5976	-0.278511	1.04984	-0.265289	0.790787	0.891644	49.6296	2.54168	0.367529	6.91559	4.66e-12	3.28e-11
ENSG00000242294	STAG3L5P	726	130.813	0.791826	0.250374	3.16258	0.0015638	0.0196529	136.504	0.199367	0.465739	0.428066	0.668603	0.813978	181.6	1.05642	0.204457	5.16695	2.38e-07	9.73e-07
ENSG00000186153	WWOX	727	36.2858	1.57459	0.52572	2.99512	0.00274341	0.0274262	374.453	0.379778	0.374949	1.01288	0.311117	0.519479	383.54	0.561789	0.1105	5.08406	3.69e-07	1.47e-06
ENSG00000070785	EIF2B3	728	99.8339	1.00679	0.352087	2.8595	0.00424309	0.0353182	810.889	0.751706	0.407796	1.84334	0.0652801	0.183979	748.02	0.50444	0.116078	4.34569	1.39e-05	4.45e-05
ENSG00000057252	SOAT1	729	108.312	-0.817719	0.271147	-3.01577	0.00256324	0.0263266	1675.88	-0.399371	0.328288	-1.21653	0.223785	0.421276	1393.78	-0.736994	0.158652	-4.64534	3.4e-06	1.19e-05
ENSG00000110536	PTPMT1	730	326.455	0.595052	0.222874	2.66991	0.00758727	0.0497694	646.433	0.929811	0.298744	3.1124	0.00185571	0.0125294	553.969	0.404254	0.109001	3.70873	0.000208304	0.000554187
ENSG00000169683	LRRC45	731	229.908	0.783112	0.279178	2.80506	0.00503065	0.0386999	1033.4	0.491301	0.309687	1.58644	0.112639	0.268149	1013.43	0.60829	0.114939	5.29228	1.21e-07	5.12e-07
ENSG00000159247	TUBBP5	732	48.2415	1.66456	0.529665	3.14267	0.00167414	0.020502	75.0334	1.13925	0.66682	1.70848	0.0875466	0.225531	91.8156	0.526768	0.189305	2.78265	0.00539174	0.0110275
ENSG00000162576	MXRA8	733	25.7101	2.68224	0.60208	4.45496	8.39106e-06	0.000882852	1770.76	0.241707	0.572658	0.42208	0.672967	0.816574	1719.37	0.422358	0.18987	2.22446	0.0261178	0.0456795
ENSG00000112511	PHF1	734	3262.92	-1.0531	0.349653	-3.01185	0.00259661	0.0264132	1350.8	-0.50655	0.384845	-1.31624	0.188092	0.376917	1272.13	-0.448544	0.104606	-4.28795	1.8e-05	5.69e-05
ENSG00000119048	UBE2B	735	1358.46	-1.11437	0.325431	-3.4243	0.00061638	0.0113386	2849.77	0.365531	0.280273	1.30419	0.192167	0.382313	2296.02	-0.336822	0.135465	-2.48641	0.0129039	0.024252
ENSG00000178718	RPP25	736	79.6605	1.04836	0.267472	3.91953	8.87207e-05	0.00369851	1278.28	0.212121	0.402776	0.526649	0.598438	0.767449	1401.94	0.334702	0.126324	2.64955	0.0080599	0.0158315
ENSG00000106125	MINDY4	737	51.1269	1.45084	0.497297	2.91745	0.00352902	0.0318479	44.3523	0.217225	0.689391	0.315097	0.752688	0.867848	58.271	0.999155	0.142513	7.01095	2.37e-12	1.72e-11
ENSG00000165637	VDAC2	738	6995.84	-0.621824	0.206862	-3.00598	0.00264725	0.0267437	4324.54	-0.173037	0.316416	-0.546866	0.584471	0.757566	4068.04	-0.526148	0.0908674	-5.79029	7.03e-09	3.47e-08
ENSG00000130881	LRP3	739	184.251	0.899681	0.282861	3.18065	0.00146946	0.0189645	1434.38	0.734436	0.57682	1.27325	0.202929	0.395702	1519.64	0.745205	0.219131	3.40072	0.000672086	0.0016335
ENSG00000154328	NEIL2	740	163.868	0.688694	0.233795	2.94572	0.00322208	0.0302272	614.006	0.497521	0.467354	1.06455	0.287079	0.494217	620.825	0.760381	0.144997	5.24412	1.57e-07	6.56e-07
ENSG00000110375	UPK2	741	13.5439	1.90667	0.696555	2.73729	0.00619485	0.0437366	7.86166	2.19972	1.0839	2.02946	0.0424116	0.134833	4.47637	2.25579	0.470928	4.7901	1.67e-06	6.08e-06
ENSG00000133216	EPHB2	742	820.953	1.00299	0.332436	3.0171	0.00255209	0.0262759	7560.02	0.463612	0.344298	1.34654	0.178128	0.363787	9866.58	0.88342	0.221475	3.98879	6.64e-05	0.000191888
ENSG00000090565	RAB11FIP3	743	776.254	0.593728	0.191334	3.1031	0.00191507	0.0220444	2009.91	0.512855	0.443551	1.15625	0.24758	0.449204	2013.99	0.595444	0.148804	4.00152	6.29e-05	0.000182627
ENSG00000115414	FN1	744	1124.55	2.17515	0.510802	4.25831	2.05983e-05	0.00151244	30018.1	0.0397143	0.525426	0.075585	0.939749	0.971269	40747.8	0.673684	0.253229	2.66038	0.00780534	0.0153818
ENSG00000198131	ZNF544	745	218.838	0.868214	0.216568	4.00896	6.09863e-05	0.00289895	698.971	0.127463	0.412236	0.3092	0.75717	0.870892	723.027	0.329283	0.122677	2.68414	0.00727166	0.0144284
ENSG00000073605	GSDMB	746	2204.4	-0.854803	0.283646	-3.01363	0.00258144	0.0263879	3103.74	-0.570899	0.482469	-1.18329	0.236696	0.43621	3079.09	-0.899777	0.201882	-4.45694	8.31e-06	2.76e-05
ENSG00000114125	RNF7	747	2309.19	-0.638486	0.189089	-3.37665	0.000733742	0.0125727	2875.9	0.0211292	0.277274	0.0762036	0.939257	0.971087	2712.88	-0.408679	0.0896891	-4.55662	5.2e-06	1.77e-05
ENSG00000185787	MORF4L1	748	6189.87	-0.744176	0.21798	-3.41397	0.000640238	0.0115948	7456.92	0.0328238	0.267917	0.122515	0.902491	0.952594	6488.52	-0.500432	0.118811	-4.21202	2.53e-05	7.8e-05
ENSG00000197461	PDGFA	749	1082.45	-0.764352	0.190029	-4.02229	5.76351e-05	0.00281425	1710.78	0.0725399	0.457341	0.158612	0.873974	0.937123	1426.14	-0.458487	0.165228	-2.77488	0.00552223	0.0112698
ENSG00000122952	ZWINT	750	169.999	1.45028	0.534269	2.71451	0.00663741	0.0456289	1663.41	0.6251	0.462567	1.35137	0.176577	0.361766	1680.74	0.818803	0.131266	6.23772	4.44e-10	2.54e-09
ENSG00000081019	RSBN1	751	1048.93	-0.947133	0.321918	-2.94216	0.00325934	0.0304989	1312.83	-0.366925	0.384561	-0.95414	0.340013	0.549488	1230.16	-0.592414	0.110944	-5.33976	9.31e-08	4.01e-07
ENSG00000134627	PIWIL4	752	97.0653	0.908004	0.320262	2.83519	0.00457979	0.0367219	356.73	0.780366	0.397201	1.96466	0.0494535	0.150928	370.307	0.600727	0.152725	3.9334	8.38e-05	0.000238117
ENSG00000035681	NSMAF	753	149.31	1.01816	0.329587	3.0892	0.00200698	0.0228282	1593.16	0.409065	0.328836	1.24398	0.213508	0.40905	1505.61	0.263495	0.0706713	3.72846	0.000192654	0.000515638
ENSG00000137834	SMAD6	754	326.078	0.637752	0.231781	2.75153	0.00593181	0.0426828	631.321	0.638374	0.346232	1.84378	0.0652157	0.183842	641.421	0.754922	0.156039	4.83803	1.31e-06	4.85e-06
ENSG00000146066	HIGD2A	755	3206.6	-0.686525	0.20337	-3.37574	0.000736162	0.0125835	3829.84	-0.0161176	0.303256	-0.0531484	0.957614	0.980338	3354.94	-0.494826	0.109884	-4.50315	6.7e-06	2.25e-05
ENSG00000164466	SFXN1	756	2009.93	-0.618168	0.205813	-3.00354	0.00266859	0.026854	3117.94	-0.190606	0.319727	-0.596151	0.551074	0.733235	3046.96	-0.623325	0.112708	-5.53043	3.19e-08	1.46e-07
ENSG00000176018	LYSMD3	757	375.908	-0.891475	0.304502	-2.92765	0.00341536	0.0313227	1203.1	-0.174917	0.370539	-0.472062	0.636883	0.793352	1039.74	-0.874247	0.139158	-6.28239	3.33e-10	1.93e-09
ENSG00000160211	G6PD	758	247.989	0.775579	0.277637	2.7935	0.00521414	0.0396344	1947.43	0.564667	0.336235	1.67938	0.0930774	0.235301	2042.97	0.585876	0.121529	4.82089	1.43e-06	5.26e-06
ENSG00000128408	RIBC2	759	5.55248	3.62329	1.13846	3.18263	0.00145945	0.0188972	43.3345	0.237938	0.701337	0.339263	0.734412	0.857023	56.0094	1.01116	0.208007	4.86118	1.17e-06	4.35e-06
ENSG00000163093	BBS5	760	74.7451	1.12746	0.384484	2.93239	0.00336365	0.0310853	146.433	0.471785	0.39342	1.19919	0.230455	0.428854	152.011	0.784048	0.163071	4.80803	1.52e-06	5.59e-06
ENSG00000138640	FAM13A	761	4124.68	-1.30163	0.401225	-3.24414	0.00117804	0.0165936	2201.77	-0.320346	0.399891	-0.801083	0.423084	0.626498	2183.59	-0.638771	0.170964	-3.73629	0.000186752	0.000501026
ENSG00000162227	TAF6L	762	86.5418	0.859807	0.247504	3.47392	0.000512922	0.0105238	458.557	0.249039	0.333848	0.745964	0.455689	0.655496	500.511	0.315713	0.107563	2.93514	0.003334	0.00710526
ENSG00000135365	PHF21A	763	1462.77	-0.682091	0.222944	-3.05947	0.00221727	0.0241687	964.598	-0.53223	0.30586	-1.74011	0.0818399	0.21535	972.493	-0.292421	0.102309	-2.8582	0.00426047	0.00889416
ENSG00000196453	ZNF777	764	288.523	0.460636	0.162719	2.83086	0.00464223	0.0369132	926.689	0.478919	0.292801	1.63565	0.101914	0.25043	961.673	0.519954	0.111751	4.65279	3.27e-06	1.15e-05
ENSG00000279320		765	15.0358	-2.25528	0.678186	-3.32546	0.000882723	0.0140901	29.1077	-0.563011	0.571866	-0.984515	0.324862	0.533874	29.8542	-0.59858	0.195254	-3.06565	0.00217198	0.00480388
ENSG00000197024	ZNF398	766	174.669	0.728196	0.236201	3.08295	0.00204962	0.0231152	702.227	0.239957	0.297493	0.806597	0.419899	0.623697	729.103	0.368891	0.0802307	4.59788	4.27e-06	1.47e-05
ENSG00000272235		767	9.84018	3.1985	1.03147	3.10091	0.00192925	0.0221338	35.7912	0.89476	0.689455	1.29778	0.194363	0.384907	42.0898	1.08459	0.315972	3.43255	0.000597938	0.00146677
ENSG00000272870	SAP30-DT	768	101.94	-1.16544	0.407763	-2.85814	0.00426136	0.0353679	46.6062	-0.923873	0.508289	-1.81761	0.069123	0.19152	50.1067	-0.778286	0.202885	-3.83609	0.000125008	0.000345507
ENSG00000103415	HMOX2	769	521.258	0.600837	0.208434	2.88262	0.0039438	0.033831	2948.05	0.889503	0.288807	3.07992	0.00207056	0.0136938	2495.54	0.189308	0.109698	1.72572	0.0843977	0.129155
ENSG00000177728	TMEM94	770	4512.74	-0.500478	0.159971	-3.12856	0.00175665	0.0210371	4140.99	-0.468344	0.274057	-1.70893	0.087464	0.225397	4215.51	-0.419777	0.160585	-2.61404	0.00894773	0.0173849
ENSG00000101346	POFUT1	771	698.921	0.567205	0.17101	3.31679	0.000910576	0.0142707	6608.55	0.506763	0.473089	1.07118	0.28409	0.491298	5642.19	0.483229	0.166601	2.90052	0.00372543	0.00786834
ENSG00000110330	BIRC2	772	1711.99	-0.696218	0.221957	-3.13673	0.00170843	0.0207453	2319.71	-0.144673	0.31737	-0.455851	0.648497	0.801173	1982.48	-0.606052	0.126165	-4.80363	1.56e-06	5.7e-06
ENSG00000212719	LINC02693	773	138.469	0.98463	0.284665	3.45891	0.000542373	0.0108316	245.026	0.24883	0.499597	0.498061	0.618441	0.781472	196.797	0.479605	0.150906	3.17818	0.00148204	0.00338161
ENSG00000103066	PLA2G15	774	432.667	0.533544	0.179549	2.97158	0.00296276	0.0285467	1062.26	0.691519	0.355339	1.94608	0.0516448	0.155625	904.121	0.26192	0.092177	2.84149	0.00449034	0.00932449
ENSG00000138594	TMOD3	775	2575.85	-0.443329	0.149594	-2.96354	0.00304119	0.0290563	4088.58	-0.326395	0.361624	-0.902582	0.366748	0.575809	3977.68	-0.650716	0.130143	-5.00001	5.73e-07	2.23e-06
ENSG00000182568	SATB1	776	1875.89	-0.52727	0.192728	-2.73582	0.00622244	0.0438472	1779.13	-1.07172	0.468739	-2.28639	0.0222313	0.0840641	1526.82	-0.706229	0.182115	-3.87793	0.00010535	0.000294927
ENSG00000249915	PDCD6	777	1137.47	0.579513	0.188774	3.06988	0.00214142	0.0237017	4690.68	0.50493	0.360619	1.40018	0.16146	0.340572	4760.57	0.3871	0.122597	3.15749	0.00159131	0.00360946
ENSG00000174021	GNG5	778	2518.39	-0.604432	0.197631	-3.05839	0.0022253	0.0242128	3921.36	-0.365399	0.407768	-0.896094	0.370202	0.579199	4001.57	-0.478528	0.109011	-4.3897	1.14e-05	3.68e-05
ENSG00000163214	DHX57	779	127.992	1.08041	0.34515	3.13027	0.00174647	0.0210134	748.576	0.32392	0.356505	0.908599	0.363562	0.572709	700.6	0.38306	0.100015	3.83002	0.000128134	0.00035319
ENSG00000104964	TLE5	780	9084.83	-0.519719	0.14534	-3.57589	0.000349039	0.00825023	16316.8	-0.169568	0.271929	-0.623575	0.532907	0.718825	15855.2	-0.395852	0.14801	-2.67449	0.00748424	0.0148081
ENSG00000034713	GABARAPL2	781	2734.65	-0.76111	0.271544	-2.8029	0.0050645	0.0388909	3455.98	0.383823	0.274475	1.39839	0.161997	0.341394	2693.15	-0.475021	0.0961051	-4.94273	7.7e-07	2.94e-06
ENSG00000184178	SCFD2	782	47.5877	1.46558	0.453231	3.23361	0.00122234	0.0169956	706.421	0.299634	0.305124	0.982008	0.326096	0.535079	698.356	0.320856	0.100969	3.17775	0.00148423	0.00338612
ENSG00000088876	ZNF343	783	144.391	0.64136	0.221243	2.89889	0.00374483	0.0328513	311.774	0.21054	0.320798	0.656302	0.51163	0.700617	399.255	0.722514	0.126797	5.69821	1.21e-08	5.81e-08
ENSG00000115423	DNAH6	784	12.6358	1.70571	0.538715	3.16625	0.00154418	0.0195343	80.9592	0.456979	0.475546	0.960956	0.336575	0.546179	65.1707	0.665688	0.190722	3.49035	0.000482392	0.0012019
ENSG00000151414	NEK7	785	1023.91	-0.833014	0.275787	-3.0205	0.0025236	0.0261246	2689.24	0.0167347	0.284645	0.0587916	0.953118	0.97825	2337.81	-0.800136	0.136033	-5.88194	4.05e-09	2.08e-08
ENSG00000186710	CFAP73	786	8.86263	2.19684	0.738039	2.97659	0.00291478	0.0282236	13.3438	0.687124	0.897603	0.765511	0.443968	0.64507	16.7908	1.34587	0.268312	5.01605	5.27e-07	2.06e-06
ENSG00000182208	MOB2	787	1055.46	-0.494566	0.181588	-2.72356	0.00645828	0.0448983	1751.58	-0.628185	0.329489	-1.90654	0.0565802	0.166027	1690.91	-0.564767	0.126011	-4.48187	7.4e-06	2.48e-05
ENSG00000159128	IFNGR2	788	3608.69	-0.808681	0.230623	-3.50651	0.000454026	0.00969582	5693.39	0.140181	0.376144	0.37268	0.709387	0.84074	4844.32	-0.413095	0.136639	-3.02325	0.00250076	0.00546206
ENSG00000196371	FUT4	789	388.278	1.03964	0.30255	3.43625	0.000589835	0.0111219	2950.76	0.59949	0.517828	1.1577	0.246987	0.448901	2089.72	0.286246	0.128148	2.23371	0.0255023	0.0447286
ENSG00000029993	HMGB3	790	290.133	0.796277	0.264316	3.0126	0.00259021	0.0264132	2164.49	0.42535	0.391661	1.08602	0.277472	0.483629	2264.79	0.542856	0.132919	4.08412	4.42e-05	0.000131551
ENSG00000131931	THAP1	791	411.961	-1.11479	0.302173	-3.68923	0.000224937	0.00624919	462.601	0.235342	0.338349	0.69556	0.486705	0.681281	385.669	-0.214744	0.095145	-2.25702	0.0240068	0.0424337
ENSG00000198815	FOXJ3	792	2394.84	-0.709687	0.248612	-2.8546	0.00430917	0.0355085	2369.42	-0.507697	0.316968	-1.60173	0.109215	0.263088	2318.19	-0.321803	0.0814519	-3.95084	7.79e-05	0.000222673
ENSG00000171320	ESCO2	793	19.1245	1.93496	0.659039	2.93603	0.00332447	0.0308986	526.49	0.805356	0.61788	1.30342	0.192432	0.382532	408.164	0.782318	0.19949	3.92159	8.8e-05	0.000249286
ENSG00000138433	CIR1	794	1508.67	-0.86374	0.23127	-3.73477	0.000187883	0.00561859	1618.64	0.054256	0.377236	0.143825	0.885639	0.943161	1362.95	-0.340494	0.122059	-2.78958	0.00527771	0.0108144
ENSG00000251669	FAM86EP	795	23.5127	1.61136	0.489457	3.29213	0.000994317	0.0149973	132.134	0.473636	0.375032	1.26292	0.206617	0.400466	133.918	0.282359	0.115792	2.4385	0.0147484	0.0273578
ENSG00000137764	MAP2K5	796	1127.16	-0.790536	0.209955	-3.76526	0.000166373	0.00525299	918.151	-0.0417395	0.2756	-0.15145	0.879621	0.940428	855.414	-0.25583	0.0935946	-2.73338	0.00626875	0.0126439
ENSG00000268104	SLC6A14	797	79.6936	1.66314	0.570161	2.91696	0.00353458	0.0318655	101.317	-0.012176	0.79245	-0.015365	0.987741	0.993649	342.509	2.71046	0.408722	6.63155	3.32e-11	2.13e-10
ENSG00000171401	KRT13	798	448.851	2.05716	0.585582	3.51301	0.000443054	0.00959518	3.93147	0.442101	1.40731	0.314146	0.75341	0.868274	21.6338	1.47209	0.495249	2.97241	0.0029547	0.00636374
ENSG00000280063		799	35.965	1.07192	0.374246	2.86423	0.00418029	0.0349302	51.8874	0.680535	0.492207	1.38262	0.166782	0.34764	67.5051	0.902377	0.215595	4.18551	2.85e-05	8.71e-05
ENSG00000114796	KLHL24	800	3587.25	-1.71734	0.43356	-3.96101	7.4632e-05	0.00334891	2088.83	-0.0907373	0.373886	-0.242687	0.808248	0.901738	1842.03	-0.299042	0.133322	-2.24301	0.0248962	0.0438214
ENSG00000085741	WNT11	801	46.006	1.34131	0.430307	3.1171	0.00182643	0.021468	192.411	-0.583033	0.739848	-0.788044	0.430671	0.633689	525.98	1.19447	0.316881	3.76946	0.000163602	0.000443302
ENSG00000110074	FOXRED1	802	156.286	0.822775	0.239365	3.43732	0.000587502	0.0111219	1225.95	0.305914	0.345963	0.884237	0.376568	0.585219	1162.56	0.292215	0.11782	2.48018	0.0131314	0.0246388
ENSG00000128340	RAC2	803	2829.88	-0.701059	0.247827	-2.82883	0.00467192	0.0370639	1835.78	-0.732854	0.343309	-2.13468	0.0327875	0.112165	2095.35	-0.550515	0.179739	-3.06287	0.00219228	0.00484353
ENSG00000103199	ZNF500	804	223.27	0.594525	0.17761	3.34736	0.000815854	0.01342	518.723	0.152848	0.29908	0.51106	0.609309	0.775272	497.523	0.270485	0.0852885	3.17141	0.00151698	0.00345493
ENSG00000008869	HEATR5B	805	1306.26	-0.542433	0.178783	-3.03403	0.00241309	0.0254354	1373.44	-0.405472	0.315122	-1.28671	0.198194	0.389826	1295.67	-0.417258	0.129283	-3.22748	0.00124884	0.00288867
ENSG00000273151		806	51.2079	1.32434	0.426269	3.10681	0.00189116	0.0218713	212.749	-0.551013	0.454105	-1.2134	0.224975	0.42243	271.069	0.647081	0.212065	3.05133	0.00227833	0.00501774
ENSG00000214046	SMIM7	807	1556.72	-0.524829	0.167093	-3.14095	0.00168402	0.0205937	1670.86	0.210248	0.274335	0.766393	0.443443	0.644879	1478.08	-0.245837	0.0680003	-3.61523	0.00030008	0.00077514
ENSG00000225032		808	27.2749	1.56504	0.446589	3.50444	0.000457568	0.00972332	45.84	-0.359063	0.527845	-0.680244	0.49635	0.689338	46.5124	0.477565	0.195398	2.44407	0.0145227	0.0269882
ENSG00000169490	TM2D2	809	505.276	0.635335	0.22354	2.84215	0.00448107	0.0362944	1838.73	0.963302	0.34207	2.8161	0.00486106	0.0265769	1289.22	0.00416315	0.104114	0.0399863	0.968104	0.9752
ENSG00000100084	HIRA	810	395.334	0.797586	0.194893	4.09243	4.26876e-05	0.00240711	907.946	0.0225211	0.316954	0.0710548	0.943354	0.973261	1019.99	0.252932	0.113569	2.22712	0.0259393	0.0454041
ENSG00000147050	KDM6A	811	1142.49	-0.67604	0.233841	-2.89103	0.00383987	0.0333271	1420.16	-0.3095	0.263984	-1.17242	0.241029	0.441679	1310.21	-0.469753	0.105435	-4.4554	8.37e-06	2.78e-05
ENSG00000104731	KLHDC4	812	401.891	0.631393	0.233511	2.70391	0.00685293	0.0466459	1157.46	0.345463	0.312208	1.10652	0.268502	0.47333	1400.76	0.736116	0.122022	6.03263	1.61e-09	8.67e-09
ENSG00000137310	TCF19	813	122.702	1.55533	0.577264	2.69432	0.00705326	0.047411	1007.91	0.377778	0.322568	1.17116	0.241535	0.442278	1079.9	0.681218	0.113116	6.0223	1.72e-09	9.2e-09
ENSG00000227500	SCAMP4	814	1070	0.482002	0.156498	3.07993	0.00207049	0.0232897	3162.52	0.48751	0.280364	1.73885	0.0820617	0.215726	2969.2	0.244692	0.1071	2.2847	0.0223303	0.0398053
ENSG00000164638	SLC29A4	815	1170.35	-0.664818	0.246333	-2.69886	0.00695769	0.0470619	234.704	-1.21213	0.471277	-2.57201	0.0101111	0.0464732	409.377	-0.82241	0.261796	-3.14141	0.00168137	0.00379658
ENSG00000121897	LIAS	816	427.177	-0.720736	0.258116	-2.79229	0.00523365	0.0397127	489.424	-0.348049	0.34929	-0.996449	0.319032	0.528312	446.671	-0.495499	0.0889505	-5.5705	2.54e-08	1.17e-07
ENSG00000166133	RPUSD2	817	140.406	0.496873	0.185464	2.67908	0.0073825	0.048919	611.617	0.640794	0.333123	1.9236	0.054405	0.161455	671.839	0.548577	0.124545	4.40465	1.06e-05	3.46e-05
ENSG00000115325	DOK1	818	217.715	0.563721	0.172151	3.27458	0.00105821	0.0155311	820.874	0.349947	0.296316	1.18099	0.237606	0.437337	827.729	0.236284	0.0943793	2.50356	0.012295	0.0232145
ENSG00000182359	KBTBD3	819	108.142	-0.779527	0.257371	-3.02881	0.00245517	0.0257405	200.238	0.131841	0.315486	0.417899	0.676021	0.818683	167.207	-0.616682	0.126519	-4.87421	1.09e-06	4.08e-06
ENSG00000141279	NPEPPS	820	6921.79	-0.440324	0.159396	-2.76245	0.00573688	0.041934	4165.78	-0.359378	0.308355	-1.16547	0.243828	0.445184	3780.37	-0.598641	0.110896	-5.39823	6.73e-08	2.94e-07
ENSG00000147257	GPC3	821	13.3174	-1.61279	0.554632	-2.90786	0.00363914	0.0323304	222.769	-0.994287	0.598508	-1.66127	0.0966583	0.241597	350.513	-0.870635	0.275692	-3.15799	0.00158859	0.00360381
ENSG00000247708	STX18-AS1	822	34.1699	0.804837	0.295528	2.72339	0.00646159	0.0449032	70.6154	0.697364	0.427706	1.63048	0.103001	0.25227	68.3152	0.566043	0.11962	4.73201	2.22e-06	7.99e-06
ENSG00000185591	SP1	823	7073.06	-0.822425	0.241203	-3.40968	0.00065039	0.0116779	5012.77	-0.232706	0.342352	-0.679727	0.496677	0.689744	4839.13	-0.26673	0.100363	-2.65764	0.00786898	0.0154913
ENSG00000120327	PCDHB14	824	5.93721	3.23226	1.17322	2.75502	0.00586889	0.0423897	177.91	0.418802	0.33128	1.26419	0.206161	0.399865	272.858	0.898941	0.176678	5.08802	3.62e-07	1.44e-06
ENSG00000167112	TRUB2	825	241.651	0.846923	0.316528	2.67567	0.00745807	0.0492447	2323.24	0.71812	0.354035	2.02838	0.042521	0.135037	1962.79	0.379872	0.0923747	4.11229	3.92e-05	0.000117253
ENSG00000011275	RNF216	826	474.044	0.550761	0.172635	3.19032	0.00142114	0.0186006	2142.18	0.210711	0.306496	0.687483	0.491779	0.685443	2095.53	0.318603	0.0954327	3.33851	0.000842289	0.00201097
ENSG00000100297	MCM5	827	240.636	1.2186	0.455165	2.67728	0.00742233	0.0491075	2797.61	0.462394	0.337064	1.37183	0.170117	0.352386	3731.88	0.876845	0.16203	5.41161	6.25e-08	2.74e-07
ENSG00000151151	IPMK	828	393.308	-0.926444	0.330014	-2.80729	0.00499608	0.0385865	921.853	-0.416296	0.340285	-1.22337	0.221189	0.418307	913.214	-0.898088	0.185849	-4.83235	1.35e-06	4.98e-06
ENSG00000180628	PCGF5	829	1331.52	-0.935978	0.326847	-2.86365	0.00418785	0.0349426	3217.77	-0.297473	0.332729	-0.894039	0.371301	0.580118	3306.93	-0.562323	0.111975	-5.02186	5.12e-07	2e-06
ENSG00000172301	COPRS	830	145.26	0.933787	0.339236	2.75262	0.00591207	0.0426118	1015.76	0.747918	0.389461	1.92039	0.0548082	0.162122	953.638	0.457132	0.126267	3.62036	0.000294188	0.000761525
ENSG00000112335	SNX3	831	2649.06	-0.783463	0.229965	-3.40689	0.000657088	0.0117371	5750.61	0.157289	0.287569	0.546963	0.584404	0.757538	5108	-0.299668	0.108463	-2.76285	0.00572987	0.0116506
ENSG00000185684	EP400P1	832	242.701	0.839886	0.292413	2.87226	0.00407543	0.03445	218.359	-0.0722509	0.364077	-0.19845	0.842693	0.919703	293.996	0.771621	0.125022	6.17187	6.75e-10	3.78e-09
ENSG00000065518	NDUFB4	833	2208.95	-0.51244	0.146377	-3.50083	0.00046382	0.00981989	3810.81	0.073224	0.318662	0.229786	0.818258	0.907294	3571.88	-0.288073	0.101527	-2.83741	0.0045481	0.00943422
ENSG00000150540	HNMT	834	373.595	-0.952376	0.289002	-3.2954	0.000982815	0.0148745	3046.95	0.00142772	0.425751	0.00335341	0.997324	0.998508	2364.82	-0.514627	0.132545	-3.88265	0.000103325	0.000289653
ENSG00000166848	TERF2IP	835	2131.57	-0.711011	0.208556	-3.40921	0.000651503	0.0116857	2021.45	0.151442	0.265324	0.570781	0.568148	0.746301	1763.56	-0.200088	0.0741099	-2.69989	0.00693633	0.0138374
ENSG00000155111	CDK19	836	1616.45	-0.524414	0.196249	-2.67219	0.00753583	0.0495167	1244.1	-0.805913	0.349573	-2.30542	0.021143	0.08121	1267.61	-0.407005	0.113391	-3.5894	0.000331442	0.000849919
ENSG00000198556	ZNF789	837	54.2954	1.85897	0.509399	3.64934	0.000262916	0.0068523	448.193	0.058307	0.320772	0.181771	0.855763	0.926523	478.559	0.330005	0.124992	2.64021	0.00828553	0.0162238
ENSG00000152102	FAM168B	838	5618.14	-0.677335	0.228905	-2.95902	0.00308623	0.029389	7506.41	-0.294814	0.374388	-0.787456	0.431015	0.634005	5742.7	-0.401961	0.0910461	-4.41491	1.01e-05	3.31e-05
ENSG00000113638	TTC33	839	329.493	-0.743599	0.236803	-3.14016	0.00168853	0.0206102	524.63	-0.148676	0.36465	-0.407724	0.683476	0.824387	497.663	-0.602205	0.151569	-3.97315	7.09e-05	0.000204104
ENSG00000101608	MYL12A	840	8341.41	-0.421963	0.147668	-2.85751	0.00426978	0.035389	12524.4	-0.201896	0.297861	-0.67782	0.497886	0.690676	12186.5	-0.514052	0.0962575	-5.34039	9.27e-08	3.99e-07
ENSG00000188690	UROS	841	169.545	0.950369	0.311237	3.05353	0.00226168	0.0244673	1185.83	0.488412	0.295166	1.6547	0.0979846	0.243747	1124.84	0.187386	0.0817454	2.29231	0.0218876	0.0391003
ENSG00000073921	PICALM	842	3809.67	-0.710479	0.216677	-3.27898	0.00104182	0.0153777	6514.79	0.0594077	0.32515	0.182708	0.855027	0.926182	6081.59	-0.379481	0.10468	-3.62517	0.000288775	0.000749094
ENSG00000163374	YY1AP1	843	2386.04	-0.524533	0.196145	-2.67422	0.00749044	0.0493688	1660.27	-0.420128	0.274432	-1.5309	0.125795	0.289363	1685.22	-0.36256	0.0730086	-4.96599	6.84e-07	2.63e-06
ENSG00000145779	TNFAIP8	844	343.916	-0.826701	0.26214	-3.15366	0.00161238	0.0200299	623.319	-0.545173	0.440579	-1.2374	0.215937	0.411798	739.448	-0.416873	0.161214	-2.58584	0.00971418	0.0187151
ENSG00000087510	TFAP2C	845	166.3	0.734765	0.258373	2.84381	0.00445773	0.0361798	185.971	1.28517	0.540082	2.37959	0.0173321	0.0697767	100.764	0.582754	0.247488	2.35467	0.018539	0.0336852
ENSG00000025039	RRAGD	846	707.674	-1.20712	0.416863	-2.89573	0.00378283	0.0330458	324.782	0.107634	0.381187	0.282367	0.777662	0.883802	248.005	-0.950837	0.168174	-5.65389	1.57e-08	7.43e-08
ENSG00000127314	RAP1B	847	2620.71	-0.84052	0.275097	-3.05535	0.00224794	0.0243798	2403.92	-0.0204098	0.380734	-0.0536064	0.957249	0.980087	2309.64	-0.465849	0.0942785	-4.9412	7.76e-07	2.96e-06
ENSG00000023445	BIRC3	848	906.376	-0.746835	0.273394	-2.73172	0.00630044	0.0441927	2396.05	-0.495601	0.457844	-1.08247	0.279045	0.485682	2269.34	-1.29581	0.234898	-5.51649	3.46e-08	1.57e-07
ENSG00000105053	VRK3	849	1393	-0.479733	0.166587	-2.87978	0.00397956	0.033996	1856.26	-0.314252	0.306413	-1.02558	0.305089	0.513459	1872.15	-0.37209	0.0847545	-4.39022	1.13e-05	3.68e-05
ENSG00000126217	MCF2L	850	229.984	0.944465	0.296264	3.18791	0.00143305	0.018648	2274.47	0.196785	0.514725	0.382312	0.70223	0.83661	2014.61	0.520825	0.144009	3.61663	0.000298469	0.000771497
ENSG00000166128	RAB8B	851	586.324	-0.992652	0.324421	-3.05977	0.0022151	0.0241603	887.437	-0.304675	0.332317	-0.916819	0.359237	0.568775	922.326	-0.556467	0.164669	-3.37931	0.000726688	0.00175521
ENSG00000099968	BCL2L13	852	2233.53	-0.437986	0.161891	-2.70544	0.00682141	0.0465599	2714.72	-0.155373	0.283026	-0.548972	0.583025	0.756906	2412.37	-0.505266	0.0746219	-6.77101	1.28e-11	8.61e-11
ENSG00000137414	FAM8A1	853	1510.47	-0.801881	0.293185	-2.73507	0.00623673	0.0438885	3129.66	-0.237913	0.47456	-0.501334	0.616136	0.779707	2191.25	-0.989051	0.150197	-6.58501	4.55e-11	2.88e-10
ENSG00000169047	IRS1	854	2073.21	0.878663	0.303889	2.89139	0.0038354	0.0333151	1487.6	-0.325496	0.500471	-0.650378	0.515448	0.703873	1606.46	0.895806	0.18322	4.88923	1.01e-06	3.8e-06
ENSG00000128789	PSMG2	855	689.249	-0.434939	0.127959	-3.39904	0.000676218	0.0119796	1985.26	-0.151789	0.364306	-0.416653	0.676932	0.819201	1974.83	-0.276429	0.101209	-2.73126	0.00630927	0.0127173
ENSG00000273295		856	11.9519	-2.76774	0.88658	-3.12182	0.00179738	0.0212913	27.0366	-0.92897	0.713029	-1.30285	0.192626	0.382793	53.4067	-0.61206	0.253777	-2.4118	0.0158739	0.0292403
ENSG00000064703	DDX20	857	116.233	0.911017	0.294739	3.09093	0.00199532	0.0227557	684.367	0.482433	0.375781	1.28381	0.199207	0.391098	651.958	0.284266	0.109631	2.59294	0.0095159	0.01837
ENSG00000100227	POLDIP3	858	3180.25	-0.59007	0.181362	-3.25355	0.00113974	0.0162299	3967.34	-0.160822	0.281024	-0.572273	0.567137	0.745501	3708.94	-0.186391	0.0628152	-2.96729	0.00300439	0.00645988
ENSG00000225855	RUSC1-AS1	859	11.7129	1.47395	0.525051	2.80726	0.00499653	0.0385865	145.996	0.26144	0.370713	0.705236	0.480664	0.676638	183.666	1.06063	0.195444	5.42676	5.74e-08	2.53e-07
ENSG00000204060	FOXO6	860	33.7875	1.63035	0.563042	2.8956	0.00378433	0.0330458	27.0574	-0.723659	0.544935	-1.32797	0.184187	0.371856	51.9067	0.980329	0.285745	3.43079	0.000601834	0.00147551
ENSG00000205730	ITPRIPL2	861	441.995	0.902439	0.280378	3.21865	0.00128797	0.0174578	2313.13	0.307509	0.321326	0.956998	0.338568	0.547975	2095.58	0.282148	0.106793	2.642	0.0082418	0.0161505
ENSG00000269374		862	213.902	-0.597671	0.199038	-3.0028	0.00267509	0.026899	19.3901	-0.369776	0.681604	-0.542509	0.587468	0.759595	22.2274	-1.0535	0.246483	-4.27414	1.92e-05	6.02e-05
ENSG00000084652	TXLNA	863	1046.02	0.675944	0.21168	3.19323	0.00140691	0.0185173	3067.39	0.16072	0.327663	0.490504	0.623777	0.78511	3091.6	0.25018	0.0783363	3.19367	0.00140478	0.00322118
ENSG00000236790	LINC00299	864	45.6348	1.95883	0.585865	3.34348	0.000827358	0.0134934	7.00956	-0.624714	0.98748	-0.632635	0.526972	0.713481	8.48855	0.77156	0.30173	2.55712	0.0105543	0.020194
ENSG00000253764	KBTBD11-AS1	865	28.9906	-1.35419	0.470246	-2.87976	0.00397982	0.033996	18.9514	-0.763326	0.559491	-1.36432	0.172466	0.355993	18.8317	-0.723902	0.214455	-3.37554	0.000736708	0.00177717
ENSG00000178127	NDUFV2	866	1846.57	-0.413448	0.152994	-2.70238	0.00688449	0.0467886	527.815	-0.31107	0.46806	-0.664593	0.506311	0.696747	452.216	-0.910555	0.145806	-6.24498	4.24e-10	2.43e-09
ENSG00000143319	ISG20L2	867	503.216	0.393085	0.136789	2.87366	0.00405747	0.0343531	2154.59	0.413335	0.330287	1.25144	0.210774	0.405582	1952.14	0.296763	0.0804339	3.68952	0.000224676	0.000593929
ENSG00000057935	MTA3	868	848.924	-0.503808	0.149633	-3.36697	0.000759999	0.0128218	1405.3	-0.219264	0.299282	-0.732636	0.463781	0.662082	1403.91	-0.262962	0.113466	-2.31754	0.0204744	0.0368616
ENSG00000154928	EPHB1	869	23.7089	6.50281	1.76475	3.68483	0.000228857	0.0062881	104.358	-0.0046746	0.687086	-0.00680351	0.994572	0.99737	220.858	0.855062	0.36235	2.35977	0.0182865	0.0332704
ENSG00000079950	STX7	870	1880.43	-0.72731	0.233733	-3.11171	0.00186006	0.0216473	2805.6	-0.0594597	0.274805	-0.21637	0.828699	0.912448	2589.6	-0.385312	0.0967451	-3.98275	6.81e-05	0.000196505
ENSG00000174327	SLC16A13	871	97.042	0.985169	0.314231	3.13518	0.0017175	0.0208407	284.894	0.378865	0.428218	0.884748	0.376292	0.584968	275.027	0.419856	0.147684	2.84293	0.00447006	0.00928678
ENSG00000152409	JMY	872	1488.53	-1.36829	0.424253	-3.22518	0.00125895	0.0172406	957.875	-0.340747	0.370974	-0.91852	0.358346	0.56795	827.729	-0.413837	0.164943	-2.50898	0.0121082	0.0228941
ENSG00000196652	ZKSCAN5	873	159.975	0.601953	0.200922	2.99595	0.00273588	0.0273826	569.166	0.363156	0.276762	1.31216	0.189465	0.378667	525.581	0.208043	0.075624	2.75102	0.00594097	0.0120399
ENSG00000196670	ZFP62	874	167.888	0.956687	0.302279	3.16492	0.00155127	0.0195404	1020.25	0.354508	0.299136	1.18511	0.235975	0.435241	960.826	0.240748	0.106146	2.2681	0.0233234	0.0413567
ENSG00000158769	F11R	875	12812.1	-0.709977	0.209544	-3.3882	0.000703534	0.0122745	6389.14	-0.1725	0.344151	-0.501232	0.616208	0.779733	6045.81	-0.262362	0.10724	-2.44649	0.0144254	0.0268252
ENSG00000163689	CFAP20DC	876	13.7979	1.39609	0.473424	2.94892	0.00318882	0.0300837	80.1065	0.819791	0.626303	1.30894	0.190556	0.379968	84.3636	0.793923	0.269435	2.94662	0.00321266	0.00687056
ENSG00000186889	TMEM17	877	9.96052	2.14975	0.721632	2.97902	0.00289173	0.028103	59.9331	0.398344	0.606575	0.65671	0.511367	0.700492	51	0.576645	0.146206	3.94405	8.01e-05	0.000228609
ENSG00000165006	UBAP1	878	2696.35	-0.657614	0.203741	-3.2277	0.00124792	0.0171797	2582.44	0.0672187	0.29661	0.226623	0.820717	0.908909	2393.55	-0.217487	0.0663359	-3.27857	0.00104333	0.0024471
ENSG00000148926	ADM	879	4967.65	-0.809803	0.29849	-2.71299	0.00666782	0.0457832	850.389	-1.0453	0.355899	-2.93708	0.00331322	0.0197955	1099.71	-0.387355	0.181095	-2.13896	0.0324391	0.0555131
ENSG00000006744	ELAC2	880	722.256	0.599683	0.173192	3.46253	0.000535128	0.0107744	2804.74	0.142934	0.338226	0.4226	0.672587	0.816454	2864.46	0.239696	0.105834	2.26483	0.0235228	0.0416766
ENSG00000186575	NF2	881	730.08	0.960222	0.291204	3.29742	0.000975786	0.0148215	1612.88	0.18767	0.336288	0.558062	0.576802	0.752324	1538.21	0.23983	0.0906937	2.6444	0.00818361	0.0160498
ENSG00000137843	PAK6	882	98.9814	0.882265	0.266143	3.315	0.000916437	0.0143213	7.05	0.211077	0.828649	0.254725	0.798936	0.896129	7.51896	0.592034	0.206522	2.86669	0.00414793	0.00867873
ENSG00000203761	MSTO2P	883	15.9485	1.63158	0.541187	3.01481	0.00257138	0.0263319	43.6489	-0.138354	0.399869	-0.346	0.729343	0.853728	55.8486	0.758662	0.180178	4.21063	2.55e-05	7.84e-05
ENSG00000198408	OGA	884	8131.8	-0.776046	0.26468	-2.93202	0.00336766	0.0310853	4743.52	-0.488428	0.263365	-1.85456	0.0636587	0.180717	4476.2	-0.241559	0.110298	-2.19007	0.0285193	0.0494652
ENSG00000198393	ZNF26	885	143.36	0.52858	0.197629	2.67461	0.00748156	0.0493291	315.256	0.201522	0.300576	0.670452	0.50257	0.694086	391.835	0.6815	0.109881	6.20217	5.57e-10	3.15e-09
ENSG00000205133	TRIQK	886	753.346	-0.834269	0.262469	-3.17854	0.00148017	0.0190174	1594.77	0.229201	0.37332	0.613954	0.539246	0.724	1247.13	-0.505692	0.175827	-2.87608	0.00402642	0.00844468
ENSG00000117533	VAMP4	887	251.729	-0.859562	0.284955	-3.01648	0.00255726	0.0262965	617.846	-0.143454	0.282651	-0.507529	0.611783	0.777181	566.564	-0.396223	0.102165	-3.87825	0.000105209	0.000294586
ENSG00000243155		888	8.9375	2.16065	0.658784	3.27976	0.00103895	0.0153486	21.9675	0.359341	0.488376	0.735787	0.46186	0.660147	21.0138	0.389131	0.159456	2.44036	0.0146725	0.0272368
ENSG00000137200	CMTR1	889	424.697	0.669383	0.218593	3.06223	0.00219691	0.0240618	1882.27	0.237501	0.303309	0.783034	0.433607	0.636219	1888.21	0.243672	0.0779922	3.12432	0.00178218	0.00400474
ENSG00000161999	JMJD8	890	437.622	0.799306	0.251994	3.17192	0.00151433	0.019284	1653.15	0.318514	0.286065	1.11343	0.265522	0.46966	1700.12	0.292186	0.130265	2.24301	0.0248964	0.0438214
ENSG00000188959	C9orf152	891	845.5	-0.952826	0.30919	-3.08169	0.00205831	0.0231829	3528.91	-0.248917	0.457563	-0.544005	0.586438	0.758952	2841.14	-0.501023	0.148741	-3.36842	0.000756008	0.00182186
ENSG00000139597	N4BP2L1	892	181.181	-1.41421	0.438684	-3.22376	0.0012652	0.0172851	549.684	-0.168782	0.4467	-0.377843	0.705547	0.838379	434.8	-0.526149	0.17436	-3.0176	0.00254781	0.00555573
ENSG00000112812	PRSS16	893	549.333	-0.437637	0.149507	-2.92721	0.00342021	0.0313227	703.364	-0.548818	0.356973	-1.53742	0.12419	0.287014	826.049	-0.405941	0.155473	-2.61101	0.00902754	0.0175255
ENSG00000152404	CWF19L2	894	324.553	-0.714879	0.2335	-3.06158	0.00220171	0.0240732	465.792	-0.151322	0.373038	-0.405648	0.685001	0.825574	428.557	-0.462117	0.126424	-3.6553	0.000256886	0.00067229
ENSG00000162819	BROX	895	1572.48	-0.979189	0.285713	-3.42718	0.000609894	0.0112915	2552.42	-0.118438	0.368328	-0.321554	0.74779	0.865071	2285.1	-0.315139	0.134727	-2.33909	0.0193308	0.0349733
ENSG00000138468	SENP7	896	217.837	-0.710921	0.261769	-2.71584	0.00661081	0.0455164	412.078	-0.472519	0.280543	-1.6843	0.0921234	0.233665	398.586	-0.501915	0.139467	-3.59879	0.000319696	0.000822205
ENSG00000159403	C1R	897	119.103	-1.0595	0.354101	-2.99208	0.00277081	0.0276041	6596.89	-0.819917	0.581318	-1.41044	0.158408	0.336534	7722.19	-0.424059	0.182162	-2.32792	0.0199165	0.0359501
ENSG00000174586	ZNF497	898	33.6806	1.23594	0.458167	2.69757	0.00698472	0.0471395	58.8825	0.307209	0.441612	0.695652	0.486647	0.681281	66.2146	0.991087	0.173459	5.71368	1.11e-08	5.33e-08
ENSG00000175895	PLEKHF2	899	507.992	-0.640736	0.236522	-2.70899	0.00674893	0.0461565	1577.93	-0.381745	0.357556	-1.06765	0.285677	0.49277	1393.71	-0.719176	0.145492	-4.94305	7.69e-07	2.94e-06
ENSG00000128829	EIF2AK4	900	649.586	0.987415	0.296052	3.33527	0.000852156	0.0137549	1793.56	0.178982	0.308963	0.579301	0.562386	0.741622	1813.6	0.210108	0.0937167	2.24195	0.0249648	0.0439267
ENSG00000142634	EFHD2	901	15512.6	-0.660897	0.19488	-3.39131	0.000695601	0.0121978	8425.62	-0.114655	0.297043	-0.385988	0.699506	0.834849	9298.16	-0.244264	0.106399	-2.29573	0.0216913	0.0388018
ENSG00000178295	GEN1	902	59.4275	1.28029	0.398186	3.2153	0.0013031	0.0175666	624.287	0.328581	0.377072	0.871399	0.383536	0.591818	724.149	0.340577	0.14708	2.31558	0.0205811	0.0370428
ENSG00000100225	FBXO7	903	2790.36	-0.671149	0.225258	-2.97947	0.00288746	0.0280852	3854.33	-0.142307	0.294369	-0.48343	0.62879	0.788151	3808.76	-0.246918	0.0637173	-3.87521	0.000106533	0.000297913
ENSG00000170509	HSD17B13	904	27.5179	-1.24987	0.451199	-2.77011	0.00560374	0.0413613	13.9835	-0.868924	0.728204	-1.19324	0.232774	0.431311	18.5907	-0.969892	0.241025	-4.02403	5.72e-05	0.000167168
ENSG00000143322	ABL2	905	392.248	1.10396	0.365333	3.0218	0.00251279	0.0261036	857.293	0.433146	0.355059	1.21993	0.222493	0.419756	842.581	0.304325	0.123285	2.46847	0.0135693	0.0253797
ENSG00000186298	PPP1CC	906	3887.54	-0.714708	0.253801	-2.81602	0.00486226	0.0378945	7966.4	-0.380498	0.371803	-1.02339	0.306125	0.514568	8007.63	-0.417697	0.104195	-4.0088	6.1e-05	0.000177527
ENSG00000165417	GTF2A1	907	1178.14	-0.870077	0.280369	-3.10332	0.00191361	0.0220422	1650.08	-0.314072	0.350357	-0.896436	0.37002	0.57906	1581.55	-0.353491	0.135045	-2.61758	0.00885565	0.0172246
ENSG00000165730	STOX1	908	8.29418	2.11956	0.734804	2.88453	0.00391998	0.0337452	166.32	0.853932	0.470513	1.8149	0.0695397	0.192262	157.479	0.432022	0.197194	2.19084	0.0284633	0.049385
ENSG00000169105	CHST14	909	159.705	0.861701	0.314161	2.74286	0.00609061	0.0433138	621.376	0.555457	0.372456	1.49134	0.135873	0.304285	573.454	0.428788	0.122434	3.50221	0.000461417	0.0011532
ENSG00000142252	GEMIN7	910	122.028	0.72313	0.25531	2.83236	0.00462056	0.0368257	667.74	0.568773	0.38499	1.47737	0.139576	0.309848	530.587	0.26354	0.0891429	2.95638	0.00311274	0.00666991
ENSG00000229953		911	76.0789	1.24356	0.446772	2.78343	0.00537874	0.0404049	211.783	1.02563	0.505895	2.02735	0.0426268	0.135291	167.55	0.501954	0.206468	2.43115	0.015051	0.0278637
ENSG00000186815	TPCN1	912	7470	-0.669309	0.238512	-2.80619	0.00501309	0.0386509	3909.06	-0.595748	0.321799	-1.8513	0.064126	0.181729	3686.4	-0.284933	0.110953	-2.56805	0.0102273	0.0196149
ENSG00000138802	SEC24B	913	1590.81	-0.695268	0.237559	-2.92672	0.0034256	0.0313242	2010.2	-0.112246	0.323636	-0.346827	0.728721	0.853216	1816	-0.351082	0.0819577	-4.28369	1.84e-05	5.79e-05
ENSG00000095787	WAC	914	4244.6	-0.647321	0.217597	-2.97486	0.00293124	0.0283513	5586.34	-0.210132	0.287514	-0.730859	0.464865	0.6629	5205.7	-0.297514	0.0884872	-3.36222	0.000773181	0.00185973
ENSG00000177646	ACAD9	915	314.059	0.859808	0.309512	2.77795	0.00547033	0.040844	1756.21	0.373603	0.269398	1.38681	0.165501	0.345942	1732.07	0.310242	0.096421	3.21758	0.00129278	0.00298219
ENSG00000174738	NR1D2	916	1735.31	-1.12128	0.380537	-2.94658	0.00321306	0.0302272	1245.55	0.280992	0.464187	0.605342	0.544951	0.728756	1337.73	-0.489111	0.13774	-3.55098	0.000383799	0.000973329
ENSG00000140299	BNIP2	917	1242.68	-0.675602	0.23666	-2.85473	0.00430732	0.0355085	1850.59	-0.392868	0.293216	-1.33986	0.180292	0.366576	1758.63	-0.373991	0.131657	-2.84064	0.00450235	0.00934753
ENSG00000105516	DBP	918	1276.49	-1.12081	0.39466	-2.83994	0.00451217	0.0364331	339.546	-0.521654	0.36269	-1.43829	0.150351	0.324994	424.437	-0.487433	0.176441	-2.76259	0.00573455	0.0116578
ENSG00000120341	SEC16B	919	172.988	1.0316	0.319943	3.22434	0.00126264	0.0172723	12.3674	0.394724	0.814154	0.484827	0.627799	0.787432	18.814	0.6317	0.25609	2.46671	0.013636	0.0254935
ENSG00000230590	FTX	920	317.959	0.83803	0.296305	2.82827	0.0046801	0.0371031	78.031	0.743028	0.504258	1.47351	0.140614	0.311194	96.555	0.622969	0.224331	2.777	0.00548625	0.0112028
ENSG00000151136	BTBD11	921	219.475	0.780376	0.266669	2.92639	0.00342919	0.0313404	120.261	0.73458	0.730688	1.00533	0.31474	0.52336	77.9567	0.527811	0.176757	2.98608	0.00282576	0.0061131
ENSG00000168502	MTCL1	922	834.588	0.708017	0.256714	2.758	0.00581569	0.0422703	476.513	-1.32722	0.647133	-2.05092	0.0402746	0.130009	563.65	0.544654	0.237724	2.29112	0.0219565	0.0392097
ENSG00000109332	UBE2D3	923	4941.01	-0.630781	0.230149	-2.74075	0.00612993	0.0434234	12180.9	0.0260971	0.330284	0.0790141	0.937021	0.969672	10738.7	-0.450044	0.0763333	-5.89577	3.73e-09	1.92e-08
ENSG00000067560	RHOA	924	12434.1	-0.481009	0.160821	-2.99097	0.00278096	0.027656	24423.2	0.140298	0.286893	0.489026	0.624823	0.785782	22146.7	-0.243413	0.0714605	-3.40626	0.000658589	0.00160247
ENSG00000131791	PRKAB2	925	3380.54	-1.03292	0.35456	-2.91326	0.00357676	0.032048	1158.74	-0.230172	0.275114	-0.83664	0.402795	0.609185	1156.04	-0.523097	0.156942	-3.33305	0.000858985	0.00204732
ENSG00000198380	GFPT1	926	11201	-1.12628	0.333866	-3.37345	0.000742331	0.0126297	12451.2	-0.0847917	0.386366	-0.21946	0.826292	0.911425	11219.2	-0.313392	0.140288	-2.23391	0.0254887	0.0447073
ENSG00000205060	SLC35B4	927	49.5496	1.03676	0.379202	2.73405	0.00625603	0.0439527	596.404	0.365198	0.337685	1.08148	0.279486	0.486282	581.225	0.439299	0.10463	4.19858	2.69e-05	8.24e-05
ENSG00000113595	TRIM23	928	381.48	-1.03351	0.339033	-3.0484	0.00230065	0.024703	357.045	-0.0177643	0.323772	-0.0548666	0.956245	0.979548	310.845	-0.449778	0.124362	-3.61669	0.00029839	0.000771425
ENSG00000126814	TRMT5	929	143.503	0.500543	0.186257	2.68738	0.00720145	0.0480701	733.261	0.50231	0.378094	1.32853	0.184003	0.371716	658.864	0.345818	0.0887988	3.8944	9.84e-05	0.000277126
ENSG00000163319	MRPS18C	930	239.22	-0.588725	0.180352	-3.26431	0.0010973	0.0159108	627.134	0.125688	0.318988	0.394023	0.693564	0.831128	588.702	-0.182468	0.0794222	-2.29745	0.0215932	0.0386449
ENSG00000156467	UQCRB	931	3758.51	-0.495046	0.179689	-2.75501	0.00586897	0.0423897	7287.27	0.0681248	0.334414	0.203714	0.838577	0.917912	5872.51	-0.566185	0.103112	-5.491	4e-08	1.8e-07
ENSG00000162994	CLHC1	932	29.3001	1.14622	0.399759	2.86727	0.00414033	0.0347973	88.7748	0.31156	0.421104	0.739865	0.459382	0.658288	80.008	0.483964	0.13405	3.61032	0.000305822	0.000788974
ENSG00000198862	LTN1	933	888.917	-0.701804	0.251029	-2.79571	0.00517862	0.0394861	1169.95	-0.487868	0.392287	-1.24365	0.213629	0.409058	1153.63	-0.496154	0.154637	-3.2085	0.00133427	0.00307098
ENSG00000008283	CYB561	934	741.438	0.869854	0.310565	2.80088	0.00509637	0.0391008	4265.08	0.54988	0.329069	1.67102	0.0947181	0.238078	4078.28	0.254894	0.10142	2.51325	0.0119624	0.022645
ENSG00000168118	RAB4A	935	1887.25	-0.776312	0.243934	-3.18247	0.00146026	0.0188972	2298.53	-0.00576284	0.287187	-0.0200665	0.98399	0.99152	1984.01	-0.282542	0.0988293	-2.85889	0.00425127	0.00887799
ENSG00000106305	AIMP2	936	202.518	0.524093	0.192465	2.72306	0.00646806	0.044912	1261.27	0.49243	0.257831	1.9099	0.0561466	0.16507	1216.32	0.232977	0.0901541	2.58421	0.00976023	0.0187979
ENSG00000170604	IRF2BP1	937	381.145	0.681371	0.213188	3.19611	0.00139296	0.0184463	1321.69	-0.112575	0.337073	-0.333977	0.738397	0.859634	1495.35	0.33119	0.133335	2.4839	0.0129953	0.0244013
ENSG00000114861	FOXP1	938	792.424	-0.543688	0.189407	-2.87047	0.00409862	0.0345658	3469.59	-0.332128	0.335596	-0.989665	0.322338	0.53168	2959.45	-0.391358	0.125024	-3.13027	0.00174648	0.00393202
ENSG00000167553	TUBA1C	939	2968.31	0.580354	0.215137	2.6976	0.0069841	0.0471395	6781.11	0.659183	0.366122	1.80044	0.0717904	0.19665	6666.02	0.287046	0.102773	2.79301	0.00522194	0.010713
ENSG00000152061	RABGAP1L	940	1447.89	-0.613987	0.211801	-2.89889	0.00374492	0.0328513	2038.65	-0.166923	0.351274	-0.475192	0.63465	0.792007	1906.65	-0.508018	0.137262	-3.70108	0.000214682	0.000569919
ENSG00000105607	GCDH	941	148.315	0.794871	0.279775	2.84111	0.00449569	0.0363511	1138.03	0.425435	0.274179	1.55167	0.120742	0.281639	1094.99	0.250832	0.107115	2.34171	0.0191955	0.0347613
ENSG00000128923	MINDY2	942	1665.45	-0.890447	0.324666	-2.74266	0.00609439	0.0433138	725.351	-0.400249	0.301279	-1.3285	0.184014	0.371716	659.404	-0.4934	0.15585	-3.16587	0.00154618	0.0035141
ENSG00000149716	LTO1	943	217.093	0.922602	0.300714	3.06804	0.00215465	0.0237563	624.236	0.161296	0.305092	0.52868	0.597027	0.766427	599.855	0.237037	0.0884062	2.68122	0.00733535	0.0145463
ENSG00000250317	SMIM20	944	809.973	-0.632839	0.215937	-2.93067	0.0033823	0.0311096	1094.23	0.24599	0.308873	0.79641	0.425793	0.628777	919.656	-0.338495	0.116745	-2.89944	0.00373833	0.00789313
ENSG00000236008	LINC01814	945	57.5577	1.16117	0.405432	2.86403	0.00418295	0.0349355	74.0486	0.272257	0.44254	0.615215	0.538413	0.723088	86.045	0.695782	0.192964	3.60576	0.000311237	0.000801527
ENSG00000162066	AMDHD2	946	138.267	0.980306	0.33493	2.9269	0.00342362	0.0313227	547.211	0.33224	0.425638	0.780571	0.435055	0.637697	663.951	0.453687	0.158	2.87143	0.00408623	0.00855899
ENSG00000258691		947	27.6987	-1.18883	0.436777	-2.72183	0.00649218	0.0450071	3.05271	-2.85688	1.41497	-2.01905	0.0434825	0.137257	2.64574	-1.02011	0.455161	-2.2412	0.0250132	0.0439942
ENSG00000090061	CCNK	948	2656.44	-0.635873	0.222952	-2.85206	0.00434364	0.0356393	538.826	-0.275291	0.354139	-0.777352	0.436951	0.639462	501.884	-0.437528	0.128272	-3.41094	0.000647384	0.00157784
ENSG00000184083	FAM120C	949	60.4347	1.18584	0.40729	2.91152	0.0035967	0.0321227	170.594	-0.23142	0.573644	-0.403421	0.686638	0.826291	212.182	0.59202	0.166443	3.55689	0.000375272	0.000953219
ENSG00000277161	PIGW	950	45.3939	0.882939	0.301548	2.92802	0.00341126	0.0313227	412.639	0.478836	0.407677	1.17455	0.240176	0.440677	359.392	0.316475	0.136163	2.32424	0.0201126	0.0362656
ENSG00000146250	PRSS35	951	4.59626	3.44331	1.21156	2.84205	0.00448238	0.0362944	12.5106	0.724475	0.623965	1.16108	0.245609	0.447346	15.9959	0.73163	0.258429	2.83107	0.00463923	0.00961024
ENSG00000268460		952	24.44	2.28513	0.782139	2.92164	0.00348194	0.0315704	6.45759	-0.95688	1.02565	-0.932949	0.350846	0.560724	8.53853	0.990075	0.364004	2.71996	0.00652902	0.0131137
ENSG00000145817	YIPF5	953	965.5	-0.521123	0.188823	-2.75985	0.00578274	0.0421373	2282.88	0.067009	0.296884	0.225708	0.821428	0.909255	2048.28	-0.513265	0.104738	-4.90046	9.56e-07	3.6e-06
ENSG00000184203	PPP1R2	954	1340.39	-0.692078	0.246168	-2.8114	0.00493259	0.0383134	2760.12	0.350419	0.288459	1.2148	0.224443	0.421849	2379.79	-0.273404	0.0956798	-2.85749	0.00427004	0.00891172
ENSG00000171307	ZDHHC16	955	372.572	0.925437	0.319811	2.8937	0.00380735	0.0331965	1312.16	0.195292	0.299827	0.65135	0.514821	0.70338	1343.18	0.285279	0.0906851	3.14582	0.00165621	0.0037453
ENSG00000182986	ZNF320	956	86.755	1.07638	0.345495	3.11548	0.00183646	0.0215126	974.264	-0.138538	0.496691	-0.278923	0.780304	0.885181	925.696	0.30217	0.115257	2.62169	0.00874946	0.0170353
ENSG00000165533	TTC8	957	118.456	1.00805	0.348852	2.88962	0.00385709	0.0334106	536.286	0.202786	0.341699	0.593462	0.552872	0.734316	520.956	0.323288	0.100549	3.21522	0.00130345	0.00300499
ENSG00000158792	SPATA2L	958	309.512	0.48616	0.171361	2.83704	0.00455336	0.0366115	810.519	0.336399	0.349284	0.96311	0.335492	0.545078	824.819	0.34159	0.112829	3.02749	0.00246591	0.0053921
ENSG00000118985	ELL2	959	644.502	-0.72465	0.26193	-2.76658	0.00566478	0.0416046	1118.18	-0.0627407	0.331099	-0.189492	0.849707	0.92375	1210.09	-0.553535	0.114938	-4.81593	1.47e-06	5.38e-06
ENSG00000128849	CGNL1	960	603.634	-0.959332	0.335579	-2.85874	0.00425332	0.0353679	357.352	-0.397316	0.312078	-1.27313	0.202971	0.395702	356.585	-0.483242	0.198414	-2.43552	0.0148706	0.0275628
ENSG00000179454	KLHL28	961	820.204	-1.38251	0.453511	-3.04846	0.0023002	0.024703	553.221	-0.226658	0.376707	-0.601682	0.547386	0.730382	548.318	-0.32043	0.135322	-2.36791	0.0178888	0.032636
ENSG00000159335	PTMS	962	1073.17	0.899109	0.2916	3.08337	0.00204672	0.0230976	8243.26	0.245875	0.397744	0.618173	0.536462	0.722098	7918.88	0.439355	0.198277	2.21587	0.0267006	0.0465958
ENSG00000159256	MORC3	963	1054.13	-0.655779	0.241487	-2.71559	0.00661577	0.0455164	1263.72	-0.29351	0.296472	-0.990008	0.32217	0.531475	1188.11	-0.474319	0.126304	-3.75538	0.00017308	0.000466796
ENSG00000106682	EIF4H	964	9240.76	-0.31563	0.111302	-2.83579	0.00457123	0.0367039	10018.5	-0.251078	0.31088	-0.807636	0.4193	0.623147	9497.65	-0.228815	0.0722642	-3.16636	0.00154358	0.00350951
ENSG00000121680	PEX16	965	264.335	0.415733	0.14988	2.77377	0.00554106	0.0411305	1350.57	0.492112	0.299462	1.64332	0.100317	0.247894	1496.39	0.277458	0.125014	2.21942	0.0264583	0.0462097
ENSG00000116251	RPL22	966	14029	-0.658109	0.222315	-2.96026	0.00307384	0.0293034	9784.48	-0.314432	0.328382	-0.95752	0.338305	0.547781	9479.6	-0.274184	0.119966	-2.28551	0.0222829	0.0397279
ENSG00000259153	MAP3K9-DT	967	26.2614	1.23634	0.453461	2.72644	0.00640209	0.0446336	32.9397	0.56603	0.473259	1.19603	0.231686	0.4303	41.9828	0.534396	0.16794	3.18206	0.00146231	0.00334059
ENSG00000058056	USP13	968	47.6014	1.18342	0.398416	2.97032	0.00297489	0.0285852	482.64	-0.0174634	0.376537	-0.0463789	0.963008	0.982514	479.644	0.580317	0.174414	3.32725	0.000877087	0.00208641
ENSG00000185043	CIB1	969	11532.3	-0.881534	0.304795	-2.89221	0.00382537	0.0332728	7983.93	0.0301829	0.345065	0.0874701	0.930298	0.966293	7865.85	-0.405083	0.110762	-3.65724	0.000254942	0.000667547
ENSG00000080802	CNOT4	970	543.085	-0.564516	0.180242	-3.13198	0.00173629	0.0209362	883.834	-0.0736545	0.325525	-0.226264	0.820996	0.909014	827.896	-0.246621	0.106353	-2.31889	0.020401	0.036743
ENSG00000244716		971	839.074	-0.655309	0.239054	-2.74126	0.00612047	0.0434068	28.7144	-0.69515	0.803512	-0.86514	0.386962	0.594875	32.2272	-0.815173	0.224892	-3.62473	0.000289262	0.000750041
ENSG00000138660	AP1AR	972	608.129	-0.706038	0.243101	-2.9043	0.00368078	0.0325939	1723.6	0.253373	0.370251	0.684328	0.493768	0.686896	1519.98	-0.314409	0.116876	-2.69011	0.00714288	0.0142014
ENSG00000152256	PDK1	973	1580.5	-0.722973	0.261852	-2.76099	0.00576258	0.0420615	854.405	-0.430493	0.379839	-1.13336	0.257064	0.459892	1141.78	-0.335737	0.118228	-2.83974	0.00451503	0.00936943
ENSG00000132763	MMACHC	974	52.193	0.889248	0.316206	2.81224	0.00491975	0.0382906	754.424	0.422598	0.411871	1.02605	0.30487	0.513247	597.279	0.296754	0.110127	2.69467	0.0070459	0.0140314
ENSG00000073803	MAP3K13	975	760.715	-0.479843	0.178949	-2.68145	0.00733047	0.0487051	1833	-0.156702	0.340773	-0.459843	0.645629	0.799598	1535.34	-0.441771	0.0964037	-4.58251	4.59e-06	1.58e-05
ENSG00000138757	G3BP2	976	5451.35	-0.71141	0.244844	-2.90556	0.00366594	0.0325223	8240.53	0.0404505	0.375856	0.107622	0.914295	0.95848	7301.22	-0.348354	0.106048	-3.28486	0.00102032	0.00239846
ENSG00000260459	FTLP14	977	31.0965	-1.36917	0.470178	-2.91201	0.00359107	0.0321075	66.4239	0.175724	0.401563	0.4376	0.661677	0.809475	71.6086	-0.540527	0.189554	-2.85156	0.00435046	0.00906351
ENSG00000111911	HINT3	978	764.465	-0.724888	0.253924	-2.85475	0.00430712	0.0355085	1751.97	-0.377545	0.324104	-1.16489	0.244065	0.445417	1634.12	-0.264198	0.11642	-2.26935	0.0232473	0.0412458
ENSG00000108599	AKAP10	979	928.805	-0.533786	0.193697	-2.75578	0.0058553	0.0423897	1086.21	0.0390338	0.309245	0.126223	0.899556	0.950951	921.814	-0.317691	0.0721741	-4.40174	1.07e-05	3.5e-05
ENSG00000182372	CLN8	980	1085.96	-0.749598	0.268264	-2.79426	0.00520187	0.039576	965.426	-0.542027	0.413364	-1.31126	0.189771	0.379048	808.988	-0.245055	0.106921	-2.29193	0.0219098	0.0391332
ENSG00000099364	FBXL19	981	482.14	0.494427	0.184281	2.68301	0.00729637	0.0485347	1143.34	0.358843	0.322278	1.11346	0.265511	0.46966	1121.97	0.39998	0.125241	3.19367	0.00140477	0.00322118
ENSG00000102554	KLF5	982	9987.5	-0.620316	0.220649	-2.81133	0.00493378	0.0383134	19655.4	-0.359229	0.396153	-0.906794	0.364516	0.573714	17618.3	-0.432183	0.156157	-2.76762	0.00564667	0.0115074
ENSG00000072803	FBXW11	983	1697.3	-0.561744	0.18257	-3.07686	0.0020919	0.0234084	1872.68	0.0264657	0.275521	0.0960569	0.923475	0.962981	1683.61	-0.169742	0.0719272	-2.35991	0.0182795	0.0332617
ENSG00000113328	CCNG1	984	5211.83	-0.839694	0.288096	-2.91463	0.00356114	0.0320202	5306	0.105269	0.341779	0.308004	0.758079	0.871311	4877.03	-0.396318	0.139542	-2.84014	0.00450931	0.00935945
ENSG00000145375	SPATA5	985	50.9826	0.783785	0.274333	2.85706	0.0042758	0.035413	347.975	0.33463	0.404008	0.828276	0.407514	0.613116	341.49	0.404479	0.156248	2.5887	0.00963378	0.0185754
ENSG00000170325	PRDM10	986	455.027	-0.634512	0.226033	-2.80716	0.00499802	0.0385865	534.811	-0.3029	0.309001	-0.980256	0.32696	0.535848	521.475	-0.308195	0.117357	-2.62613	0.00863606	0.0168391
ENSG00000048392	RRM2B	987	2172.77	-0.94753	0.321626	-2.94606	0.00321852	0.0302272	1596.82	0.18068	0.43105	0.419164	0.675096	0.818147	1225.59	-0.447946	0.177848	-2.5187	0.0117788	0.0223249
ENSG00000272711	HK2-DT	988	7.36672	2.29462	0.796998	2.87908	0.00398831	0.034018	67.05	-0.0612616	0.506595	-0.120928	0.903748	0.952984	66.8227	0.546162	0.172514	3.16589	0.00154608	0.0035141
ENSG00000126524	SBDS	989	3219.67	-0.742721	0.278229	-2.66946	0.00759736	0.0497882	5270.78	-0.0421027	0.26131	-0.161122	0.871997	0.935907	4503.17	-0.605264	0.126478	-4.78552	1.71e-06	6.21e-06
ENSG00000268401		990	4.43857	2.44001	0.860141	2.83676	0.00455741	0.036627	1.56773	1.18196	1.8275	0.646766	0.517783	NA	1.70633	1.72185	0.490625	3.5095	0.000448955	0.00112463
ENSG00000280832	GSEC	991	111.592	1.12289	0.412893	2.71956	0.00653692	0.045154	52.1096	0.530256	0.588808	0.900559	0.367823	0.576946	50.6791	0.65075	0.215862	3.01466	0.00257268	0.00560637
ENSG00000156860	FBRS	992	4383.41	-0.575792	0.209811	-2.74434	0.00606336	0.0432506	4190.06	-0.43302	0.343371	-1.26108	0.207278	0.401361	3754.7	-0.282174	0.124584	-2.26493	0.0235168	0.0416684
ENSG00000213965	NUDT19	993	251.078	0.493205	0.180713	2.72921	0.00634854	0.0443857	1002.55	0.0338217	0.479461	0.0705411	0.943763	0.973417	1005.44	0.399028	0.0979698	4.07297	4.64e-05	0.000137597
ENSG00000108179	PPIF	994	552.079	0.510828	0.190576	2.68044	0.00735254	0.0488142	4377.51	0.264136	0.279813	0.943973	0.345183	0.555031	4843.44	0.419317	0.137728	3.04454	0.00233037	0.00512388
ENSG00000159445	THEM4	995	79.4735	1.28571	0.44468	2.89131	0.00383641	0.0333151	437.677	0.0277234	0.303019	0.0914908	0.927103	0.965002	438.789	0.275493	0.0964192	2.85724	0.00427342	0.00891665
ENSG00000059769	DNAJC25	996	186.916	-0.517636	0.193091	-2.68079	0.00734495	0.0487826	405.386	-0.0247502	0.305748	-0.0809496	0.935482	0.968691	388.856	-0.510138	0.115938	-4.40011	1.08e-05	3.53e-05
ENSG00000091164	TXNL1	997	1397.27	-0.555403	0.200453	-2.77074	0.00559297	0.0413613	2623.17	0.0692731	0.329453	0.210267	0.833459	0.915079	2430	-0.395845	0.113667	-3.48248	0.00049679	0.00123476
ENSG00000133789	SWAP70	998	1472.5	-0.736754	0.257541	-2.86072	0.0042268	0.0352165	1666.36	-0.0962176	0.267174	-0.360131	0.718749	0.846691	1671.95	-0.364203	0.133559	-2.7269	0.00639317	0.012867
ENSG00000188026	RILPL1	999	64.085	0.803445	0.295177	2.72191	0.00649055	0.0450071	223.045	0.244073	0.566286	0.431006	0.666464	0.812751	204.764	0.603426	0.172693	3.49421	0.000475469	0.001186
ENSG00000171928	TVP23B	1000	1214.24	-0.744067	0.264628	-2.81174	0.00492742	0.0383134	883.216	-0.0966556	0.418069	-0.231195	0.817163	0.906607	775.026	-0.357714	0.118041	-3.03042	0.00244214	0.00534279
ENSG00000164830	OXR1	1001	1638.89	-0.728263	0.265529	-2.74269	0.00609385	0.0433138	2125.28	-0.0102128	0.342331	-0.0298331	0.9762	0.988415	1647.84	-0.563611	0.14958	-3.76795	0.000164591	0.000445706
ENSG00000124143	ARHGAP40	1002	18.3294	2.3952	0.872755	2.74442	0.00606186	0.0432506	1.36678	2.42157	2.55996	0.945937	0.344181	NA	1.83179	2.41736	0.640614	3.7735	0.000160971	0.000436637
ENSG00000142686	C1orf216	1003	28.9637	1.67089	0.616232	2.71146	0.00669885	0.0459049	496.989	0.495573	0.422823	1.17206	0.241174	0.441749	458.266	0.371607	0.154942	2.39836	0.0164685	0.0302374
ENSG00000048649	RSF1	1004	1657.62	-0.557075	0.186558	-2.98607	0.00282592	0.0278391	1815.4	-0.013686	0.32765	-0.0417701	0.966682	0.983994	1615.97	-0.271672	0.117962	-2.30306	0.0212757	0.0381629
ENSG00000068697	LAPTM4A	1005	3632.4	-0.492187	0.182286	-2.70008	0.00693224	0.0469819	12208.2	0.0919681	0.292749	0.314153	0.753404	0.868274	10933.6	-0.304465	0.0853621	-3.56675	0.000361439	0.000921059
ENSG00000197261	C6orf141	1006	110.493	0.558981	0.202643	2.75845	0.0058077	0.0422478	141.431	-0.297183	0.869559	-0.341763	0.73253	0.855905	151.635	0.658205	0.220653	2.98299	0.00285448	0.00617263
ENSG00000213281	NRAS	1007	1424.85	-0.587416	0.210998	-2.78398	0.00536956	0.0403535	4034.6	0.0740756	0.414103	0.178882	0.85803	0.928039	3508.03	-0.453545	0.150064	-3.02234	0.00250831	0.00547621
ENSG00000197114	ZGPAT	1008	415.059	0.469628	0.164528	2.8544	0.00431177	0.0355129	367.317	0.118854	0.475342	0.25004	0.802556	0.898346	388.936	0.372159	0.146425	2.54164	0.0110333	0.0210161
ENSG00000169067	ACTBL2	1009	8.09929	3.90067	1.35922	2.86979	0.00410743	0.0346059	0.468145	1.68627	3.13618	0.537685	0.590795	NA	4.49761	1.67384	0.626784	2.67053	0.00757324	0.0149648
ENSG00000244165	P2RY11	1010	171.644	0.658919	0.246131	2.67711	0.00742602	0.0491131	209.335	-0.296394	0.35365	-0.838099	0.401975	0.608474	251.45	0.33302	0.123491	2.69672	0.00700269	0.0139562
ENSG00000130159	ECSIT	1011	653.781	-0.584398	0.212986	-2.74382	0.00607279	0.0432716	2385.25	-0.255818	0.270131	-0.947015	0.343631	0.553474	2284.32	-0.264832	0.120407	-2.19948	0.0278439	0.048387
ENSG00000115966	ATF2	1012	783.375	-0.722567	0.257736	-2.80352	0.00505484	0.0388513	1540.93	-0.0956865	0.366714	-0.26093	0.794147	0.893637	1539.61	-0.221561	0.0840852	-2.63496	0.00841483	0.0164486
