# Supplementary material for: Insights into Early Onset Colorectal Cancer through Analysis of Normal Colon Organoids of Familial Adenomatous Polyposis Patients
Source: Cancers (Basel). 2022 Aug 26;14(17):4138. doi: 10.3390/cancers14174138 (PMC9454756; doi:10.3390/cancers14174138)
Supplement: Supplementary file 1 [file cancers-14-04138-s001.zip › TableS9.xlsx]

## Sheet: FapColoOrganoidVsFapVsEocrcVsLo
Summary				FAP Colon Organoid						FAP Tumors						TCGA-EOCRC						TCGA-60+
Ensembl	HGNC	Concordance	Cumulative Rank	baseMean	log2FoldChange	lfcSE	stat	pvalue	padj	baseMean	log2FoldChange	lfcSE	stat	pvalue	padj	baseMean	log2FoldChange	lfcSE	stat	pvalue	padj	baseMean	log2FoldChange	lfcSE	stat	pvalue	padj
ENSG00000164379	FOXQ1	Concordant	1	1182.3	2.02589	0.489038	4.14261	3.43378e-05	0.00207167	189.799	3.45372	0.704836	4.90003	9.58e-07	0.000133154	1148.3	6.06957	0.584249	10.3887	2.79e-25	1.56e-22	984.113	6.05596	0.262975	23.0286	2.41e-117	6.71e-114
ENSG00000169247	SH3TC2	Concordant	2	277.089	2.43939	0.498985	4.88871	1.01499e-06	0.000200618	157.045	1.46833	0.275725	5.32532	1.01e-07	2.51e-05	411.917	3.95161	0.439207	8.99713	2.32e-19	6.19e-17	281.116	3.2011	0.244074	13.1153	2.69e-39	1.73e-37
ENSG00000185479	KRT6B	Concordant	3	107.948	2.99648	0.726663	4.12362	3.7296e-05	0.0021815	50.9666	4.1121	0.699558	5.87814	4.15e-09	1.87e-06	301.556	8.31886	0.718765	11.5738	5.59e-31	6.25e-28	134.071	4.57868	0.37598	12.178	4.07e-34	1.85e-32
ENSG00000165376	CLDN2	Concordant	4	1387.76	2.8966	0.756104	3.83096	0.000127644	0.0045041	490.306	4.93368	0.701768	7.03036	2.06e-12	3.41e-09	2283.95	4.73527	0.752535	6.29242	3.13e-10	1.62e-08	2021.84	5.35354	0.344511	15.5395	1.87e-54	3.38e-52
ENSG00000171617	ENC1	Concordant	5	2803.12	1.77759	0.368709	4.82113	1.42747e-06	0.000251336	2344.82	1.08959	0.273271	3.98721	6.69e-05	0.0025329	4489.11	1.93094	0.27438	7.03748	1.96e-12	1.62e-10	3862.63	1.80155	0.112353	16.0347	7.31e-58	1.7e-55
ENSG00000204335	SP5	Concordant	6	65.142	3.26362	0.576795	5.6582	1.5297e-08	8.24845e-06	170.53	1.88949	0.395058	4.78282	1.73e-06	0.000200158	143.573	2.35562	0.504731	4.66708	3.06e-06	6.02e-05	382.759	3.54337	0.320118	11.0689	1.77e-28	5.24e-27
ENSG00000165816	VWA2	Concordant	7	165.608	1.71521	0.445059	3.85389	0.000116257	0.00431399	517.575	1.64211	0.405809	4.04652	5.2e-05	0.00210648	510.244	4.53263	0.543014	8.34718	6.99e-17	1.23e-14	663.522	3.82568	0.28166	13.5826	5.08e-42	4.03e-40
ENSG00000172031	EPHX4	Concordant	8	33.5286	0.968394	0.3259	2.97145	0.002964	0.0285467	20.7266	2.73033	0.540104	5.05519	4.3e-07	7.71e-05	314.992	5.78193	0.487064	11.871	1.67e-32	2.17e-29	159.104	4.26756	0.250907	17.0085	7.1e-65	2.59e-62
ENSG00000110104	CCDC86	Concordant	9	225.794	0.862617	0.186923	4.61482	3.93437e-06	0.000525823	361.219	1.02118	0.290366	3.51688	0.000436648	0.00848505	1258.84	1.6263	0.296345	5.48786	4.07e-08	1.31e-06	1107.86	1.16932	0.0865096	13.5166	1.25e-41	9.61e-40
ENSG00000081059	TCF7	Concordant	10	440.577	1.40648	0.331242	4.24608	2.17547e-05	0.00157061	555.964	1.1114	0.263908	4.21131	2.54e-05	0.00125019	1938.16	2.05541	0.34352	5.98338	2.19e-09	9.38e-08	1263.58	1.60261	0.175749	9.11874	7.6e-20	1.11e-18
ENSG00000122778	KIAA1549	Concordant	11	148.123	1.32858	0.346078	3.83897	0.000123551	0.00444201	225.823	1.05001	0.309809	3.38921	0.000700931	0.0114814	701.284	2.15114	0.362349	5.93665	2.91e-09	1.21e-07	722.111	2.36812	0.132722	17.8427	3.3e-71	1.6e-68
ENSG00000112559	MDFI	Concordant	12	112.827	1.42293	0.463121	3.07248	0.00212289	0.0235717	35.8291	1.50461	0.393021	3.82831	0.000129029	0.00389774	403.178	4.21863	0.376978	11.1907	4.53e-29	3.48e-26	316.301	3.52787	0.212737	16.5832	9.21e-62	2.82e-59
ENSG00000185269	NOTUM	Concordant	13	59.2582	4.2534	0.7025	6.05467	1.40708e-09	1.34884e-06	502.665	4.06488	1.37723	2.95149	0.00316246	0.0291731	1940.31	6.56267	0.812843	8.07373	6.82e-16	9.81e-14	2368.27	6.26529	0.458138	13.6756	1.42e-42	1.18e-40
ENSG00000136997	MYC	Concordant	14	1994.46	0.761787	0.183814	4.14433	3.40802e-05	0.00207061	1174.81	1.4784	0.336063	4.39917	1.09e-05	0.000691595	11868.3	1.83283	0.417799	4.38687	1.15e-05	0.000189017	7181.47	1.93666	0.178257	10.8644	1.7e-27	4.67e-26
ENSG00000168646	AXIN2	Concordant	15	987.829	2.59549	0.448465	5.78751	7.14377e-09	5.05642e-06	3042.88	1.74952	0.343412	5.09452	3.5e-07	6.7e-05	3636.18	2.00813	0.417616	4.80855	1.52e-06	3.25e-05	3289.59	1.8354	0.240838	7.6209	2.52e-14	2.22e-13
ENSG00000108375	RNF43	Concordant	16	4037.88	0.987528	0.242276	4.07604	4.58098e-05	0.002487	2791.52	1.32703	0.292795	4.53227	5.84e-06	0.000452566	8978.96	2.31028	0.374441	6.16994	6.83e-10	3.28e-08	7135.85	1.88544	0.228233	8.26105	1.44e-16	1.58e-15
ENSG00000112578	BYSL	Concordant	17	135.737	0.858955	0.23862	3.59967	0.000318618	0.00778719	242.904	0.953779	0.256827	3.7137	0.000204249	0.00519185	1020.33	1.761	0.288831	6.097	1.08e-09	4.98e-08	930.701	1.48637	0.106098	14.0094	1.36e-44	1.33e-42
ENSG00000276043	UHRF1	Concordant	18	86.132	2.51888	0.721787	3.48979	0.000483407	0.0101105	307.351	1.41873	0.290508	4.8836	1.04e-06	0.000140076	620.035	1.773	0.374923	4.72897	2.26e-06	4.6e-05	844.58	2.19102	0.184129	11.8994	1.19e-32	4.89e-31
ENSG00000120708	TGFBI	Concordant	19	10267.6	1.73922	0.59543	2.92095	0.00348969	0.0316087	3016.94	1.29956	0.317383	4.09462	4.23e-05	0.0018231	45451.5	4.1171	0.510361	8.06704	7.2e-16	1.03e-13	22871.9	3.03048	0.201952	15.0059	6.72e-51	9.75e-49
ENSG00000161091	MFSD12	Concordant	20	371.646	0.909894	0.29358	3.09931	0.00193975	0.0222247	536.804	0.649492	0.149867	4.33378	1.47e-05	0.000866704	1916.66	1.71653	0.273031	6.28695	3.24e-10	1.68e-08	2103.82	1.55793	0.129451	12.0349	2.33e-33	1.01e-31
ENSG00000131746	TNS4	Concordant	21	882.596	1.40572	0.388734	3.61615	0.000299021	0.00748856	548.1	1.33905	0.330049	4.05713	4.97e-05	0.00203039	3330.57	2.971	0.603342	4.92424	8.47e-07	1.96e-05	2919.62	3.09043	0.26957	11.4643	1.99e-30	6.98e-29
ENSG00000124440	HIF3A	Concordant	22	50.9964	-2.36402	0.626162	-3.77541	0.000159742	0.00511382	130.914	-1.35098	0.288279	-4.68637	2.78e-06	0.00026978	289.746	-3.71657	0.69265	-5.36573	8.06e-08	2.42e-06	282.781	-2.60291	0.307389	-8.4678	2.5e-17	2.95e-16
ENSG00000120149	MSX2	Concordant	23	229.295	0.935535	0.337492	2.77202	0.00557093	0.0412383	226.731	4.05489	1.00018	4.05416	5.03e-05	0.00204637	408.52	5.52898	0.532773	10.3777	3.13e-25	1.71e-22	264.87	4.18921	0.275258	15.2192	2.64e-52	4.17e-50
ENSG00000157193	LRP8	Concordant	24	157.18	1.24594	0.34912	3.56881	0.000358613	0.00843033	164.056	0.797889	0.237999	3.35249	0.00080089	0.0125694	355.198	2.74586	0.425084	6.45956	1.05e-10	6.1e-09	568.164	2.98196	0.203381	14.662	1.13e-48	1.42e-46
ENSG00000135763	URB2	Concordant	25	85.3683	1.35465	0.305101	4.44	8.99586e-06	0.000935082	302.878	0.83199	0.239981	3.46689	0.000526512	0.00966915	755.191	1.42749	0.351413	4.06215	4.86e-05	0.000639386	811.287	1.30885	0.125709	10.4118	2.19e-25	5.13e-24
ENSG00000182489	XKRX	Concordant	26	25.236	2.44935	0.594758	4.11823	3.81792e-05	0.00222562	73.1763	1.32863	0.389802	3.40846	0.000653299	0.0110261	211.773	2.47455	0.395406	6.25825	3.89e-10	1.97e-08	199.632	2.12416	0.247572	8.57996	9.49e-18	1.16e-16
ENSG00000173898	SPTBN2	Concordant	27	543.54	1.00203	0.321975	3.11213	0.00185741	0.0216473	270.018	1.16591	0.360893	3.23061	0.00123527	0.0161049	971.142	3.05914	0.37595	8.13711	4.05e-16	6.18e-14	1021.73	3.18342	0.180395	17.6469	1.07e-69	4.77e-67
ENSG00000110092	CCND1	Concordant	28	10165.6	1.5721	0.441568	3.56026	0.000370491	0.00860406	2585.46	0.687127	0.220896	3.11064	0.00186681	0.0209469	7744.25	2.24227	0.322212	6.95899	3.43e-12	2.7e-10	5986.65	1.5432	0.102728	15.0222	5.25e-51	7.7e-49
ENSG00000114767	RRP9	Concordant	29	154.972	0.848409	0.233904	3.62717	0.00028655	0.00726053	354.248	0.775538	0.230677	3.36201	0.00077378	0.0122884	1267.96	1.43772	0.257675	5.57958	2.41e-08	8.23e-07	1464.32	1.45467	0.125037	11.6339	2.77e-31	1.02e-29
ENSG00000131188	PRR7	Concordant	30	154.066	0.959853	0.271639	3.53356	0.000409997	0.00916915	58.2695	0.955789	0.33695	2.83659	0.00455986	0.036503	295.36	3.88812	0.396292	9.81125	1.01e-22	4.42e-20	275.095	3.11892	0.197691	15.7768	4.49e-56	9.12e-54
ENSG00000116455	WDR77	Concordant	31	229.026	1.38718	0.352981	3.9299	8.49796e-05	0.00360276	768.128	0.7212	0.203096	3.55102	0.000383741	0.007794	1809.88	1.66444	0.374003	4.45033	8.57e-06	0.000147747	1693.26	1.31958	0.135169	9.76248	1.63e-22	3.05e-21
ENSG00000171017	LRRC8E	Concordant	32	176.166	0.965984	0.276994	3.48738	0.000487774	0.0101895	129.502	1.25211	0.331101	3.78165	0.000155791	0.00443884	30.4682	2.73422	0.709882	3.85166	0.000117322	0.00131913	30.6878	2.72013	0.217945	12.4808	9.5e-36	4.77e-34
ENSG00000037897	METTL1	Concordant	33	46.2299	1.73004	0.351354	4.92394	8.48206e-07	0.000180689	194.595	0.834756	0.283069	2.94895	0.00318857	0.0293267	615.849	1.57066	0.337915	4.6481	3.35e-06	6.54e-05	653.208	1.32633	0.120824	10.9773	4.91e-28	1.41e-26
ENSG00000138074	SLC5A6	Concordant	34	153.906	1.06182	0.291786	3.63904	0.000273661	0.00701598	766.832	0.870543	0.234919	3.70572	0.000210795	0.00531199	2949.14	1.5994	0.354119	4.51655	6.29e-06	0.000112817	3486.75	1.69624	0.169662	9.99779	1.56e-23	3.17e-22
ENSG00000139629	GALNT6	Concordant	35	1191.66	0.912666	0.315946	2.88868	0.00386868	0.0334775	1092.65	1.81121	0.303353	5.97063	2.36e-09	1.26e-06	2943.84	2.35043	0.449718	5.22646	1.73e-07	4.78e-06	1939.5	1.71676	0.188862	9.09001	9.9e-20	1.43e-18
ENSG00000197785	ATAD3A	Concordant	36	323.238	0.695743	0.188599	3.68901	0.000225127	0.00624919	672.749	0.825819	0.17966	4.59657	4.29e-06	0.000361969	1308.64	1.1484	0.31523	3.64304	0.000269441	0.00262398	1563.56	1.14448	0.136236	8.40071	4.44e-17	5.13e-16
ENSG00000171793	CTPS1	Concordant	37	147.582	1.77788	0.407875	4.35889	1.30722e-05	0.00111328	401.227	1.13752	0.269088	4.22732	2.36e-05	0.00120669	1371.32	1.2485	0.447472	2.79013	0.00526868	0.028269	1332.77	1.26469	0.149385	8.46594	2.54e-17	2.99e-16
ENSG00000179041	RRS1	Concordant	38	158.221	1.12065	0.280595	3.99385	6.50103e-05	0.00302397	449.897	0.852189	0.256776	3.31881	0.000904023	0.0134116	1390.31	1.43672	0.356195	4.03351	5.49e-05	0.000706943	1233.35	1.11871	0.10557	10.5968	3.08e-26	7.65e-25
ENSG00000198961	PJA2	Concordant	39	4327.41	-1.04205	0.302235	-3.44781	0.000565157	0.0109694	5298.92	-0.639046	0.173613	-3.68087	0.000232438	0.00568315	5215.57	-1.12014	0.310373	-3.60901	0.000307371	0.0029115	4622.65	-1.43364	0.115385	-12.4248	1.92e-35	9.42e-34
ENSG00000101311	FERMT1	Concordant	40	992.01	1.19981	0.322643	3.71871	0.000200244	0.00588439	4558.01	1.2903	0.250646	5.14788	2.63e-07	5.23e-05	8698.73	1.25337	0.337955	3.7087	0.00020833	0.00212477	7548.81	1.15453	0.171031	6.75039	1.47e-11	9.84e-11
ENSG00000113580	NR3C1	Concordant	41	903.535	-0.780229	0.275354	-2.83355	0.00460347	0.0367915	1133.07	-1.05591	0.303763	-3.47612	0.000508728	0.00945712	1331.29	-2.11844	0.394016	-5.37653	7.59e-08	2.3e-06	1172.59	-1.85136	0.148156	-12.496	7.85e-36	3.95e-34
ENSG00000165271	NOL6	Concordant	42	438.427	0.822042	0.244261	3.36542	0.000764259	0.0128531	702.451	0.804477	0.195609	4.11268	3.91e-05	0.00174371	2267.47	1.0696	0.335532	3.18776	0.00143377	0.0102193	2424.07	1.10728	0.0991546	11.1672	5.9e-29	1.82e-27
ENSG00000270629	NBPF14	Concordant	43	821.922	-0.831667	0.199749	-4.16356	3.13319e-05	0.00201257	1781.21	-0.717326	0.177363	-4.0444	5.25e-05	0.00211288	138.658	-1.38957	0.320131	-4.34063	1.42e-05	0.000225685	133.966	-0.664197	0.125807	-5.27949	1.3e-07	5.46e-07
ENSG00000127418	FGFRL1	Concordant	44	900.652	0.950059	0.227103	4.18338	2.87205e-05	0.0019134	697.799	1.17068	0.314439	3.72309	0.000196801	0.0050865	2008.38	1.66917	0.498582	3.34783	0.000814463	0.00647306	5425.69	1.95156	0.25149	7.75998	8.49e-15	7.82e-14
ENSG00000226479	TMEM185B	Concordant	45	270.428	1.20752	0.307649	3.92498	8.67362e-05	0.00364144	688.763	0.578349	0.15753	3.67137	0.000241253	0.00578272	960.524	0.880147	0.284784	3.09058	0.00199766	0.0133087	866.092	0.894539	0.0973751	9.18653	4.06e-20	6.1e-19
ENSG00000068438	FTSJ1	Concordant	46	242.546	0.886994	0.28352	3.12851	0.00175697	0.0210371	453.611	0.575213	0.172651	3.33166	0.000863292	0.0131489	1608.68	1.51533	0.265373	5.71016	1.13e-08	4.12e-07	1472.8	1.13679	0.112022	10.1479	3.39e-24	7.26e-23
ENSG00000159423	ALDH4A1	Concordant	47	171.481	1.46199	0.378039	3.86729	0.00011005	0.00418263	213.222	0.999676	0.286927	3.48408	0.000493835	0.00931526	754.389	1.36193	0.403699	3.37363	0.000741829	0.00599067	845.182	1.71995	0.193985	8.86643	7.55e-19	1.01e-17
ENSG00000175538	KCNE3	Concordant	48	733.926	1.45381	0.340029	4.27554	1.90676e-05	0.00144303	1689.33	0.812362	0.189187	4.29397	1.76e-05	0.000978774	3116.08	1.53382	0.476722	3.21744	0.00129342	0.00941259	1897.59	0.938759	0.195016	4.81376	1.48e-06	5.44e-06
ENSG00000073111	MCM2	Concordant	49	315.489	1.33765	0.441524	3.02961	0.0024487	0.0257165	652.635	1.3171	0.309462	4.25609	2.08e-05	0.00111903	2969.12	1.30834	0.36071	3.62713	0.000286592	0.00275716	3396.11	1.48037	0.157271	9.41285	4.83e-21	7.9e-20
ENSG00000166197	NOLC1	Concordant	50	1119.24	0.692179	0.183048	3.78141	0.000155943	0.00502015	2251.32	0.792207	0.233197	3.39716	0.00068088	0.0112972	4989.39	0.980778	0.307995	3.18439	0.00145058	0.0103062	5068.19	1.03359	0.0943958	10.9495	6.68e-28	1.89e-26
ENSG00000186715	MST1L	Concordant	51	249.219	-1.23212	0.393429	-3.13174	0.00173774	0.020938	583.371	-2.04054	0.417669	-4.88553	1.03e-06	0.000139838	120.189	-3.26586	0.803407	-4.06501	4.8e-05	0.00063362	82.167	-1.86867	0.266509	-7.01164	2.36e-12	1.71e-11
ENSG00000111641	NOP2	Concordant	52	316.312	1.12234	0.33474	3.35289	0.000799725	0.0132696	745.416	0.6976	0.229465	3.04012	0.00236483	0.0241184	1806.41	1.37494	0.313035	4.39231	1.12e-05	0.000185218	1873.75	1.32038	0.0883228	14.9495	1.57e-50	2.19e-48
ENSG00000139292	LGR5	Concordant	53	259.254	1.96246	0.516928	3.79639	0.000146817	0.00483458	535.108	1.4372	0.439975	3.26654	0.00108871	0.0148805	2201.5	2.63762	0.599741	4.39794	1.09e-05	0.00018133	1818.98	2.26767	0.286136	7.92515	2.28e-15	2.21e-14
ENSG00000007376	RPUSD1	Concordant	54	264.991	1.04336	0.299529	3.48334	0.000495208	0.010295	421.488	0.637196	0.185547	3.43415	0.000594424	0.010381	1592.78	1.41527	0.291215	4.8599	1.17e-06	2.61e-05	1476.25	0.955103	0.123105	7.75841	8.6e-15	7.91e-14
ENSG00000112118	MCM3	Concordant	55	381.532	1.55421	0.382556	4.06271	4.8506e-05	0.0025753	1737.97	0.830593	0.249774	3.32538	0.000882978	0.0132526	5421.03	1.04417	0.350187	2.98174	0.00286616	0.0177127	5101.77	1.08263	0.111165	9.73891	2.06e-22	3.8e-21
ENSG00000138795	LEF1	Concordant	56	63.3041	5.34171	0.864518	6.17883	6.45771e-10	7.95912e-07	144.183	1.18338	0.386557	3.06134	0.00220349	0.023138	334.174	1.14788	0.44318	2.59009	0.00959507	0.0445807	411.972	2.09061	0.192205	10.877	1.48e-27	4.09e-26
ENSG00000148735	PLEKHS1	Concordant	57	139.229	1.9492	0.618229	3.15287	0.00161674	0.0200552	413.97	1.69231	0.416196	4.06614	4.78e-05	0.00198761	567.159	2.05573	0.514024	3.99929	6.35e-05	0.000796657	864.304	1.84273	0.262105	7.03051	2.06e-12	1.5e-11
ENSG00000103355	PRSS33	Concordant	58	7.21549	2.51838	0.663352	3.79645	0.000146785	0.00483458	7.71604	2.03166	0.631663	3.21636	0.00129828	0.0165006	119.124	4.19969	0.834018	5.0355	4.77e-07	1.17e-05	278.117	3.00272	0.459166	6.5395	6.17e-11	3.85e-10
ENSG00000131471	AOC3	Concordant	59	105.094	-2.27963	0.686636	-3.32	0.000900169	0.0141848	457.594	-1.08536	0.317578	-3.4176	0.000631755	0.0108047	3879.58	-2.38527	0.703464	-3.39075	0.000697015	0.00569057	3471.02	-2.33603	0.222096	-10.5181	7.13e-26	1.73e-24
ENSG00000033050	ABCF2	Concordant	60	258.062	1.00073	0.241842	4.13795	3.50428e-05	0.00209952	1051.77	0.516371	0.159116	3.24524	0.0011735	0.015557	2977.81	0.69792	0.262714	2.65658	0.00789389	0.0384884	2827.32	0.617512	0.0679993	9.08116	1.07e-19	1.54e-18
ENSG00000130193	THEM6	Concordant	61	663.124	0.662913	0.212725	3.11629	0.00183142	0.0214828	801.751	0.644779	0.187257	3.44327	0.000574719	0.0101791	2567.92	1.48525	0.31096	4.77636	1.79e-06	3.75e-05	2452.84	1.00292	0.147833	6.78416	1.17e-11	7.9e-11
ENSG00000271303	SRXN1	Concordant	62	625.062	0.727992	0.199045	3.65743	0.000254761	0.00675254	680.599	0.822754	0.168017	4.89685	9.74e-07	0.000134208	83.1526	1.20413	0.442863	2.71897	0.00654861	0.0334574	88.6802	0.815701	0.175942	4.6362	3.55e-06	1.24e-05
ENSG00000158352	SHROOM4	Concordant	63	93.3213	1.28988	0.33117	3.89491	9.82348e-05	0.00395115	407.248	0.781831	0.219129	3.5679	0.000359856	0.00754254	673.877	1.40527	0.540232	2.60123	0.00928906	0.0435414	693.906	1.55757	0.208755	7.46125	8.57e-14	7.19e-13
ENSG00000164171	ITGA2	Concordant	64	1566.88	0.589532	0.195599	3.01398	0.00257849	0.0263854	1765.31	0.857448	0.251372	3.41107	0.000647086	0.0109545	3052.23	1.71344	0.354455	4.83402	1.34e-06	2.93e-05	2642.45	1.26487	0.170852	7.40329	1.33e-13	1.1e-12
ENSG00000135372	NAT10	Concordant	65	520.031	0.714219	0.256955	2.77955	0.0054435	0.0407318	1088.17	0.837915	0.24416	3.43183	0.000599525	0.0104245	2983.09	1.1164	0.32925	3.39074	0.000697032	0.00569057	2779.99	0.974371	0.0906314	10.7509	5.87e-27	1.55e-25
ENSG00000148840	PPRC1	Concordant	66	500.823	0.627546	0.174292	3.60055	0.000317548	0.00778309	603.688	0.620186	0.196963	3.14874	0.00163976	0.0193373	1736.36	0.799829	0.281903	2.83725	0.00455043	0.0251846	2056.54	1.04978	0.112717	9.31341	1.24e-20	1.96e-19
ENSG00000125459	MSTO1	Concordant	67	126.563	1.25083	0.302848	4.13022	3.62417e-05	0.00214897	325.838	0.61172	0.183694	3.33011	0.00086813	0.0131489	250.327	0.829096	0.310463	2.67051	0.00757356	0.0372985	285.465	0.745046	0.110224	6.75937	1.39e-11	9.29e-11
ENSG00000136877	FPGS	Concordant	68	656.211	0.777877	0.258017	3.01483	0.00257122	0.0263319	687.802	0.68289	0.168167	4.0608	4.89e-05	0.00201358	2166.75	1.00302	0.37987	2.64044	0.00827982	0.0398983	2449.23	0.973702	0.122295	7.96194	1.69e-15	1.66e-14
ENSG00000124225	PMEPA1	Concordant	69	1471.63	0.961857	0.330553	2.90984	0.00361612	0.0322128	1248.1	0.841054	0.224424	3.74762	0.000178521	0.00483914	5946.25	2.04325	0.556626	3.67077	0.000241822	0.00239872	4670.25	1.306	0.203271	6.4249	1.32e-10	7.95e-10
ENSG00000177192	PUS1	Concordant	70	193.052	0.673344	0.225166	2.99044	0.00278579	0.027656	411.712	0.57994	0.202718	2.86082	0.00422553	0.0347869	1087.3	1.07741	0.301946	3.56822	0.000359421	0.00330398	1459.94	1.53118	0.140291	10.9143	9.85e-28	2.76e-26
ENSG00000142207	URB1	Concordant	71	825.356	0.840718	0.239543	3.50967	0.000448657	0.00965285	670.502	0.657548	0.234123	2.80856	0.00497639	0.0384529	1798.73	1.07063	0.299815	3.57099	0.000355637	0.00328394	1643.16	0.999504	0.122052	8.18917	2.63e-16	2.79e-15
ENSG00000181634	TNFSF15	Concordant	72	1462.74	0.587889	0.205389	2.86231	0.00420562	0.0350739	446.173	0.705016	0.254358	2.77175	0.00557556	0.0411564	770.206	2.59511	0.417316	6.21856	5.02e-10	2.48e-08	465.864	1.40909	0.183038	7.69832	1.38e-14	1.25e-13
ENSG00000183751	TBL3	Concordant	73	357.286	0.709762	0.204442	3.47171	0.000517158	0.0105667	491.596	0.744757	0.20156	3.69496	0.00021992	0.0054571	2413.76	0.91722	0.329432	2.78425	0.00536514	0.0286428	2671.09	0.802254	0.141506	5.66938	1.43e-08	6.81e-08
ENSG00000130305	NSUN5	Concordant	74	283.943	0.415053	0.155092	2.67617	0.00744691	0.0492259	474.608	0.466726	0.164351	2.83982	0.00451395	0.036234	1295.53	1.10137	0.278194	3.95901	7.53e-05	0.000917263	1331.78	1.01248	0.092182	10.9835	4.59e-28	1.32e-26
ENSG00000138073	PREB	Concordant	75	622.758	0.726848	0.240635	3.02054	0.00252327	0.0261246	1243.41	0.43404	0.145016	2.99304	0.00276214	0.0265621	3419.33	1.20072	0.313944	3.82464	0.000130964	0.00144025	3088.2	0.696675	0.085863	8.1138	4.91e-16	5.08e-15
ENSG00000131462	TUBG1	Concordant	76	600.188	0.487104	0.174139	2.79721	0.00515454	0.0393775	555.97	0.799176	0.170452	4.68858	2.75e-06	0.00026978	1596.05	0.919463	0.326905	2.81263	0.00491375	0.0268033	1697.56	0.727007	0.145617	4.9926	5.96e-07	2.31e-06
ENSG00000130810	PPAN	Concordant	77	269.421	0.781252	0.204335	3.82339	0.000131629	0.00456022	509.402	0.517744	0.176941	2.92608	0.00343264	0.0307078	275.059	0.903388	0.354622	2.54747	0.0108508	0.0490841	264.768	0.720207	0.0919312	7.8342	4.72e-15	4.46e-14
ENSG00000102900	NUP93	Concordant	78	225.884	0.795728	0.235074	3.38501	0.000711767	0.0123735	720.91	0.732312	0.229207	3.19498	0.00139842	0.017441	2175.91	0.919842	0.3454	2.66312	0.00774189	0.0379305	1958.62	0.791451	0.101147	7.82478	5.09e-15	4.79e-14
ENSG00000064651	SLC12A2	Concordant	79	1958.39	0.883967	0.327243	2.70126	0.00690781	0.0468715	10806.2	1.01714	0.323332	3.14581	0.0016563	0.0194569	15733.1	1.25139	0.365068	3.42781	0.000608463	0.0051135	15333.4	1.35832	0.151698	8.9541	3.43e-19	4.71e-18
ENSG00000258429	PDF	Concordant	80	48.5773	1.44806	0.470943	3.07481	0.00210638	0.0234469	238.897	0.640592	0.238657	2.68415	0.00727139	0.0486949	165.35	1.61285	0.354225	4.55317	5.28e-06	9.7e-05	154.809	1.20086	0.178184	6.73945	1.59e-11	1.06e-10
ENSG00000103042	SLC38A7	Concordant	81	118.77	1.24812	0.355753	3.50839	0.000450823	0.00966328	234.166	0.45594	0.159729	2.85446	0.00431102	0.0352038	885.223	0.977734	0.274305	3.5644	0.00036469	0.00334243	768.272	0.608907	0.10263	5.93301	2.97e-09	1.55e-08
ENSG00000103047	TANGO6	Concordant	82	23.1544	1.68244	0.563993	2.98308	0.00285362	0.0279207	246.256	0.711936	0.199569	3.56737	0.000360584	0.00754422	663.073	1.02339	0.330562	3.09591	0.00196211	0.0131217	555.703	0.507477	0.105467	4.81172	1.5e-06	5.49e-06
ENSG00000132768	DPH2	Concordant	83	278.63	0.563833	0.207686	2.71484	0.00663086	0.045602	552.925	0.746912	0.239057	3.12441	0.00178164	0.0204325	1482.1	1.02912	0.30508	3.37329	0.000742746	0.00599414	1520.17	0.941254	0.110077	8.55085	1.22e-17	1.48e-16
ENSG00000105676	ARMC6	Concordant	84	195.916	0.758545	0.224318	3.38155	0.000720769	0.0124369	553.96	0.571056	0.179787	3.1763	0.00149169	0.0181333	1689.25	0.807844	0.253624	3.1852	0.00144652	0.0102858	1819.83	0.738379	0.132335	5.57961	2.41e-08	1.12e-07
ENSG00000154553	PDLIM3	Concordant	85	28.6027	-2.16906	0.788729	-2.75007	0.00595833	0.0428201	425.592	-1.31483	0.366264	-3.58984	0.000330875	0.00716538	2622.25	-1.93649	0.684254	-2.83008	0.00465365	0.0256519	2443.4	-1.68156	0.25008	-6.72408	1.77e-11	1.17e-10
ENSG00000148429	USP6NL	Concordant	86	528.852	0.533751	0.143497	3.7196	0.000199536	0.00587542	722.465	0.531003	0.175189	3.03103	0.00243721	0.024457	1706.56	1.01015	0.386794	2.61161	0.00901168	0.0425739	1350.74	0.606431	0.102627	5.90905	3.44e-09	1.78e-08
ENSG00000198246	SLC29A3	Concordant	87	117.849	1.22325	0.358845	3.40885	0.000652375	0.0116892	281.696	0.7953	0.238548	3.33392	0.000856313	0.0130937	603.338	0.850417	0.30599	2.77923	0.00544875	0.029001	535.863	0.549943	0.128677	4.27383	1.92e-05	6.03e-05
ENSG00000186792	HYAL3	Concordant	88	54.1151	0.971219	0.351936	2.75965	0.00578635	0.0421459	60.5351	0.700664	0.256492	2.73172	0.00630045	0.0446304	162.01	1.43621	0.360796	3.98067	6.87e-05	0.000850868	156.809	1.2516	0.1589	7.87663	3.36e-15	3.22e-14
ENSG00000183207	RUVBL2	Concordant	89	788.288	0.666518	0.240898	2.7668	0.00566088	0.0416007	1233.88	0.763317	0.234818	3.25068	0.00115131	0.0154325	4529.18	0.943322	0.309927	3.04369	0.00233696	0.0150789	5527.89	1.0808	0.154427	6.99875	2.58e-12	1.86e-11
ENSG00000060558	GNA15	Concordant	90	71.3945	1.02243	0.307935	3.32029	0.000899246	0.0141848	143.577	0.92523	0.289665	3.19413	0.00140252	0.0174791	351.338	1.20173	0.396342	3.03205	0.00242901	0.0155383	368.981	0.783444	0.184982	4.23525	2.28e-05	7.09e-05
ENSG00000005194	CIAPIN1	Concordant	91	416.831	0.567512	0.191049	2.9705	0.00297319	0.0285852	864.332	0.476393	0.147504	3.22971	0.00123917	0.016118	2443.21	0.970581	0.313463	3.09632	0.0019594	0.0131071	2138.86	0.464044	0.0815167	5.69262	1.25e-08	5.99e-08
ENSG00000101670	LIPG	Concordant	92	767.271	0.829776	0.292996	2.83204	0.0046252	0.0368457	492.361	0.761917	0.257036	2.96424	0.0030343	0.0283617	744.825	1.01029	0.361452	2.79508	0.00518868	0.0279495	1105.74	1.09773	0.150153	7.31075	2.66e-13	2.13e-12
ENSG00000172731	LRRC20	Concordant	93	454.77	0.779292	0.277749	2.80574	0.00502014	0.0386574	154.188	0.679602	0.247125	2.75003	0.00595895	0.0430526	567.136	0.882239	0.324371	2.71985	0.00653117	0.0333891	612.475	0.977524	0.144613	6.7596	1.38e-11	9.27e-11
ENSG00000130204	TOMM40	Concordant	94	480.02	0.636726	0.232387	2.73993	0.00614519	0.0435106	1460.61	0.594375	0.203105	2.92645	0.00342855	0.0306876	3519.69	0.794648	0.308207	2.57829	0.00992899	0.0458165	3653.51	0.779706	0.131007	5.95166	2.65e-09	1.39e-08
ENSG00000164794	KCNV1	Concordant in FAP only	NA	14.7558	2.22899	0.601607	3.70506	0.000211344	0.00607791	44.3288	2.46581	0.606245	4.06735	4.76e-05	0.00198225	54.5108	-3.6366	0.604885	-6.01205	1.83e-09	7.99e-08	77.8996	-1.83078	0.328355	-5.57561	2.47e-08	1.14e-07
ENSG00000100625	SIX4	Concordant in FAP only	NA	320.212	-1.16987	0.414442	-2.82275	0.00476131	0.0374118	299.018	-0.546695	0.198609	-2.75262	0.0059121	0.0428218	56.2118	2.47715	0.619596	3.99801	6.39e-05	0.000800598	39.4299	2.28642	0.234461	9.75181	1.81e-22	3.37e-21
ENSG00000114854	TNNC1	Concordant in TCGA only	NA	230.045	1.02553	0.381465	2.6884	0.00717961	0.0480118	196.588	-2.43808	0.498395	-4.89186	9.99e-07	0.000136525	181.765	1.86729	0.716193	2.60725	0.00912736	0.0430047	91.5613	1.60937	0.369558	4.35483	1.33e-05	4.28e-05
ENSG00000138079	SLC3A1	Concordant in TCGA only	NA	84.3696	-2.1598	0.585192	-3.69075	0.000223595	0.00624919	1046.17	1.66905	0.348917	4.78353	1.72e-06	0.000200158	975.298	-2.81797	0.4854	-5.80547	6.42e-09	2.47e-07	1173.68	-1.62574	0.295578	-5.50021	3.79e-08	1.71e-07
ENSG00000175832	ETV4	Discordant	NA	1258.56	-0.935558	0.313335	-2.98581	0.00282828	0.0278391	148.105	2.383	0.458773	5.19431	2.05e-07	4.23e-05	3376.69	6.09552	0.439724	13.8622	1.07e-43	2.64e-40	2191.87	5.1366	0.219008	23.4539	1.21e-121	4.11e-118
ENSG00000168748	CA7	Discordant	NA	68.7762	3.24237	0.683072	4.74675	2.06707e-06	0.000330252	1668.08	-2.14485	0.409673	-5.23551	1.65e-07	3.61e-05	3150.51	-7.57705	0.617261	-12.2753	1.23e-34	2.16e-31	2209.49	-6.73279	0.280092	-24.0378	1.12e-127	5.73e-124
ENSG00000178773	CPNE7	Discordant	NA	108.443	-0.996094	0.359618	-2.76987	0.00560789	0.0413613	46.7523	1.91797	0.549357	3.49129	0.000480685	0.00908779	276.232	4.64827	0.454854	10.2193	1.63e-24	8.35e-22	683.282	5.23784	0.242062	21.6384	7.82e-104	1.41e-100
ENSG00000101187	SLCO4A1	Discordant	NA	4175.13	-0.817675	0.232806	-3.51226	0.000444309	0.00959518	253.047	1.1134	0.229723	4.84671	1.26e-06	0.000157378	2352.92	3.86695	0.38758	9.97717	1.92e-23	8.9e-21	1750.65	3.2681	0.193653	16.876	6.76e-64	2.35e-61
ENSG00000119121	TRPM6	Discordant	NA	4.88433	3.70943	1.33292	2.78294	0.00538692	0.0404099	4568.72	-1.64822	0.602139	-2.73727	0.00619515	0.0441282	2758.59	-4.64934	0.5169	-8.99467	2.37e-19	6.26e-17	2778.33	-4.90149	0.343112	-14.2854	2.7e-46	2.83e-44
ENSG00000169715	MT1E	Discordant	NA	142.24	1.68179	0.603794	2.78537	0.00534672	0.0402569	3922.83	-0.826944	0.227158	-3.6404	0.000272219	0.00622668	2739.07	-4.57319	0.534342	-8.55854	1.14e-17	2.32e-15	5381.27	-2.98262	0.260814	-11.4358	2.77e-30	9.58e-29
ENSG00000155850	SLC26A2	Discordant	NA	16.7493	2.09213	0.579673	3.60915	0.000307201	0.00760189	70484.9	-1.72102	0.387616	-4.44	9e-06	0.000612259	45970	-5.31103	0.633628	-8.38194	5.21e-17	9.41e-15	40255.7	-4.89	0.328731	-14.8754	4.76e-50	6.58e-48
ENSG00000164176	EDIL3	Discordant	NA	88.9597	3.75136	1.29013	2.90774	0.00364056	0.0323304	1039.59	-1.23104	0.317185	-3.88115	0.000103964	0.00340496	2440.11	-2.09305	0.262171	-7.98354	1.42e-15	1.95e-13	2141.15	-2.20592	0.173945	-12.6817	7.47e-37	4.01e-35
ENSG00000089199	CHGB	Discordant	NA	22.219	1.95658	0.579219	3.37796	0.000730269	0.0125381	406.589	-1.30096	0.27052	-4.80912	1.52e-06	0.000183183	435.903	-4.54337	0.614772	-7.39034	1.46e-13	1.56e-11	375.943	-3.54497	0.301613	-11.7534	6.79e-32	2.6e-30
ENSG00000065320	NTN1	Discordant	NA	18.2687	2.10816	0.678753	3.10593	0.00189679	0.021907	238.645	-0.890092	0.302402	-2.94341	0.00324621	0.0296444	949.589	-3.28351	0.581023	-5.65125	1.59e-08	5.63e-07	772.895	-2.67914	0.178877	-14.9776	1.03e-50	1.45e-48
ENSG00000112378	PERP	Discordant	NA	11950.1	-0.497618	0.176099	-2.82578	0.0047165	0.0372634	5851.11	0.711859	0.167228	4.25682	2.07e-05	0.00111897	24335.7	2.05054	0.400325	5.12219	3.02e-07	7.87e-06	13255.1	1.09882	0.117313	9.36659	7.49e-21	1.2e-19
ENSG00000178695	KCTD12	Discordant	NA	68.8093	1.34821	0.482473	2.79438	0.00519992	0.039576	2131.18	-1.06142	0.20974	-5.06064	4.18e-07	7.66e-05	3843.44	-1.81425	0.365126	-4.96884	6.74e-07	1.6e-05	3773.24	-1.50575	0.188151	-8.0029	1.22e-15	1.21e-14
ENSG00000130513	GDF15	Discordant	NA	40215.3	-1.13242	0.309298	-3.66125	0.000250989	0.00669624	676.05	1.23539	0.333311	3.7064	0.000210222	0.0053113	6935.23	2.94297	0.599133	4.91204	9.01e-07	2.07e-05	4626.46	3.1746	0.287333	11.0485	2.23e-28	6.54e-27
ENSG00000135333	EPHA7	Discordant	NA	13.8513	3.53224	1.15088	3.06916	0.00214663	0.0237017	238.541	-1.50917	0.413465	-3.65005	0.000262187	0.0061061	566.051	-3.33619	0.682267	-4.88987	1.01e-06	2.29e-05	500.88	-4.07861	0.310747	-13.1252	2.36e-39	1.53e-37
ENSG00000183287	CCBE1	Discordant	NA	9.07952	3.55175	1.17385	3.02574	0.00248029	0.0259034	85.4328	-0.836282	0.236487	-3.53627	0.000405822	0.00809215	346.182	-4.15775	0.851066	-4.88534	1.03e-06	2.34e-05	309.966	-4.11061	0.266082	-15.4487	7.7e-54	1.33e-51
ENSG00000149294	NCAM1	Discordant	NA	31.8804	4.22511	0.856818	4.93116	8.1743e-07	0.000176309	200.572	-1.09307	0.284605	-3.84065	0.000122707	0.00378213	751.792	-3.30888	0.707464	-4.6771	2.91e-06	5.77e-05	650.067	-3.05488	0.217255	-14.0613	6.57e-45	6.51e-43
ENSG00000156299	TIAM1	Discordant	NA	126.731	1.54515	0.321228	4.81014	1.50828e-06	0.00025515	163.322	-0.792767	0.2938	-2.69832	0.00696904	0.0474128	264.025	-2.10009	0.450093	-4.66591	3.07e-06	6.05e-05	244.382	-1.64945	0.182575	-9.03439	1.65e-19	2.33e-18
ENSG00000184347	SLIT3	Discordant	NA	27.539	6.23479	1.61761	3.85433	0.000116047	0.00431399	282.924	-1.19673	0.314554	-3.80452	0.000142077	0.00415308	1939.26	-2.88712	0.666257	-4.33334	1.47e-05	0.000231798	1829.02	-2.54948	0.234191	-10.8863	1.34e-27	3.71e-26
ENSG00000107159	CA9	Discordant	NA	17183	-1.06699	0.375257	-2.84336	0.00446405	0.036214	26.4595	2.96882	0.586371	5.06303	4.13e-07	7.65e-05	423.308	3.28337	0.780239	4.20816	2.57e-05	0.000370438	1293.1	4.38279	0.340544	12.87	6.64e-38	3.89e-36
ENSG00000122694	GLIPR2	Discordant	NA	27.862	2.15479	0.673133	3.20114	0.00136884	0.0181827	779.172	-0.753582	0.258952	-2.91013	0.00361282	0.0317847	1790.68	-1.64952	0.394209	-4.18438	2.86e-05	0.00040714	1802.75	-1.83841	0.136938	-13.4251	4.31e-41	3.15e-39
ENSG00000182253	SYNM	Discordant	NA	33.6822	1.75323	0.629423	2.78546	0.0053452	0.0402569	484.781	-1.23679	0.31545	-3.92072	8.83e-05	0.0030606	11002.2	-3.58151	0.944496	-3.79198	0.000149451	0.00160972	9546.39	-3.94355	0.369245	-10.68	1.26e-26	3.24e-25
ENSG00000096384	HSP90AB1	Discordant	NA	40040.6	-0.692862	0.221975	-3.12135	0.00180025	0.0212913	17949.1	0.806823	0.209863	3.84452	0.00012079	0.0037508	49668.2	1.14069	0.302294	3.77345	0.000161008	0.00171394	42445.5	0.988045	0.0732325	13.4919	1.75e-41	1.33e-39
ENSG00000107518	ATRNL1	Discordant	NA	9.78457	3.81426	1.06422	3.58409	0.000338258	0.00810646	10.5294	-2.16192	0.760259	-2.84367	0.00445978	0.036013	97.8166	-2.88876	0.797825	-3.6208	0.000293695	0.00281339	107.807	-3.21428	0.36392	-8.83239	1.02e-18	1.36e-17
ENSG00000173272	MZT2A	Discordant	NA	1229.56	-0.501722	0.161468	-3.10725	0.00188838	0.0218604	688.561	0.702248	0.227294	3.08961	0.00200422	0.021848	1987.65	1.32253	0.371879	3.55635	0.000376042	0.00343623	1587.69	0.956792	0.137347	6.96625	3.25e-12	2.33e-11
ENSG00000075239	ACAT1	Discordant	NA	186.727	0.930707	0.34368	2.70806	0.00676772	0.046256	3384.42	-0.715335	0.201124	-3.55668	0.000375576	0.00771246	4335.36	-1.02698	0.304786	-3.3695	0.000753047	0.00607128	3664.09	-1.4365	0.0951326	-15.0999	1.62e-51	2.46e-49
ENSG00000100321	SYNGR1	Discordant	NA	49.1643	1.36922	0.333644	4.10382	4.06378e-05	0.00232959	90.7908	-1.20149	0.373405	-3.21765	0.00129244	0.0164675	350.194	-2.33204	0.696604	-3.34773	0.000814765	0.00647337	329.108	-2.06869	0.232574	-8.89473	5.86e-19	7.92e-18
ENSG00000159433	STARD9	Discordant	NA	32.6678	1.97845	0.622433	3.17857	0.00148005	0.0190174	336.492	-0.740662	0.212738	-3.48157	0.000498478	0.00934996	408.482	-1.57701	0.471169	-3.34701	0.000816873	0.00648383	442.792	-0.961401	0.183636	-5.23537	1.65e-07	6.86e-07
ENSG00000179841	AKAP5	Discordant	NA	25.5737	1.2376	0.390548	3.16889	0.00153022	0.0194236	1163.74	-0.499403	0.15646	-3.19189	0.00141344	0.0175627	382.019	-1.55354	0.478646	-3.2457	0.00117162	0.00871978	396.659	-1.72389	0.217239	-7.93544	2.1e-15	2.04e-14
ENSG00000152137	HSPB8	Discordant	NA	33.2075	2.52278	0.879812	2.86741	0.00413844	0.0347973	87.8583	-1.36731	0.449594	-3.04121	0.00235629	0.0240927	2341.86	-2.54056	0.784424	-3.23875	0.00120054	0.00886888	2258.49	-3.1107	0.287703	-10.8122	3.01e-27	8.08e-26
ENSG00000091986	CCDC80	Discordant	NA	87.0657	1.0519	0.393796	2.67119	0.0075583	0.0496435	585.228	-1.2846	0.386765	-3.3214	0.000895663	0.0133034	4036.43	-2.12548	0.675388	-3.14705	0.00164926	0.011424	3985.15	-2.05246	0.223193	-9.19588	3.72e-20	5.61e-19
ENSG00000132563	REEP2	Discordant	NA	59.1807	1.59332	0.52963	3.00836	0.00262659	0.0265539	19.9742	-1.49334	0.494509	-3.01984	0.0025291	0.0250283	214.512	-2.53756	0.809269	-3.13562	0.00171494	0.0118058	190.12	-2.3156	0.233256	-9.92731	3.17e-23	6.27e-22
ENSG00000184185	KCNJ12	Discordant	NA	17.0583	2.45426	0.590494	4.15628	3.23474e-05	0.0020223	45.9412	-1.07209	0.336997	-3.18131	0.00146611	0.0179492	144.06	-2.92442	0.953065	-3.06844	0.00215183	0.0141027	98.5206	-2.03118	0.262318	-7.7432	9.69e-15	8.9e-14
ENSG00000106538	RARRES2	Discordant	NA	637.986	2.99025	0.777846	3.84427	0.000120914	0.00439442	1457.42	-1.40415	0.341883	-4.10711	4.01e-05	0.00177679	3068.39	-1.25434	0.414059	-3.02938	0.00245055	0.0156517	2812	-0.89943	0.181357	-4.95944	7.07e-07	2.72e-06
ENSG00000138685	FGF2	Discordant	NA	65.2915	1.4133	0.313814	4.50362	6.68051e-06	0.000753413	95.2173	-0.911556	0.294828	-3.09182	0.0019893	0.0218378	274.966	-1.8481	0.619017	-2.98554	0.00283075	0.0175424	322.608	-1.83075	0.237591	-7.70545	1.3e-14	1.18e-13
ENSG00000169851	PCDH7	Discordant	NA	222.284	1.68844	0.478261	3.53036	0.00041499	0.00918033	327.349	-1.36383	0.293267	-4.65048	3.31e-06	0.000295301	714.346	-1.44583	0.485673	-2.97695	0.00291128	0.0179349	725.267	-1.41526	0.214215	-6.60672	3.93e-11	2.5e-10
ENSG00000185483	ROR1	Discordant	NA	301.547	0.829813	0.309152	2.68416	0.00727124	0.0484235	203.917	-1.45115	0.305286	-4.7534	2e-06	0.000225363	239.526	-1.50383	0.507539	-2.96298	0.00304678	0.0185999	213.941	-1.86365	0.189348	-9.84248	7.39e-23	1.42e-21
ENSG00000072195	SPEG	Discordant	NA	73.9588	1.70055	0.419149	4.05716	4.96726e-05	0.00260517	160.875	-1.73117	0.345293	-5.01362	5.34e-07	8.95e-05	1184.06	-2.47039	0.858982	-2.87595	0.00402807	0.0230189	1047.82	-2.74768	0.307399	-8.93846	3.95e-19	5.4e-18
ENSG00000143867	OSR1	Discordant	NA	42.4319	1.49389	0.554867	2.69234	0.00709519	0.0476742	260.592	-2.10377	0.753542	-2.79184	0.00524093	0.0396338	152.316	-1.56862	0.550765	-2.84807	0.00439851	0.0245538	148.125	-2.97372	0.295446	-10.0652	7.87e-24	1.64e-22
ENSG00000197381	ADARB1	Discordant	NA	315.396	1.13765	0.376443	3.02211	0.00251018	0.0261036	227.274	-0.450706	0.168456	-2.6755	0.00746169	0.049461	654.21	-1.33955	0.470869	-2.84486	0.00444315	0.0247311	618.373	-0.422273	0.151345	-2.79012	0.00526878	0.010799
ENSG00000120889	TNFRSF10B	Discordant	NA	10889.6	-0.753753	0.230518	-3.26982	0.00107616	0.0157102	1326.42	0.570672	0.190064	3.00252	0.00267753	0.0260946	3128.92	1.26818	0.446433	2.8407	0.00450147	0.0249586	2716.25	1.21558	0.135632	8.96232	3.18e-19	4.39e-18
ENSG00000197937	ZNF347	Discordant	NA	22.7632	1.96081	0.591837	3.31309	0.000922718	0.0143566	459.969	-0.474688	0.171503	-2.76781	0.00564352	0.0414745	271.675	-1.16304	0.419503	-2.77242	0.0055641	0.0295064	259.45	-1.2401	0.195172	-6.35385	2.1e-10	1.24e-09
ENSG00000198346	ZNF813	Discordant	NA	41.3421	1.04119	0.291156	3.57607	0.000348805	0.00825023	316.463	-0.71282	0.196464	-3.62824	0.000285358	0.00644763	212.541	-1.44146	0.531851	-2.71027	0.00672285	0.034156	207.135	-1.42524	0.267559	-5.32683	9.99e-08	4.29e-07
ENSG00000198910	L1CAM	Discordant	NA	672.827	2.39252	0.526937	4.54044	5.61382e-06	0.000658955	125.208	-1.19308	0.421249	-2.83224	0.00462232	0.0367813	1049.16	-3.52924	1.3055	-2.70336	0.00686413	0.0346376	953.467	-2.95439	0.277379	-10.6511	1.72e-26	4.39e-25
ENSG00000144834	TAGLN3	Discordant	NA	13.2181	3.51422	1.07907	3.25671	0.00112712	0.0161532	3.7071	-3.53093	1.18449	-2.98096	0.00287343	0.0272861	82.0979	-2.50195	0.95986	-2.60657	0.00914531	0.0430728	55.9189	-4.00828	0.388696	-10.3121	6.21e-25	1.4e-23
